# Supplementary material for: Transcriptomic analysis of genetically defined autism candidate genes reveals common mechanisms of action
Source: Mol Autism. 2013 Nov 15;4:45. doi: 10.1186/2040-2392-4-45 (PMC4176301; doi:10.1186/2040-2392-4-45)
Supplement: Additional file 2: Table S1 — Full gene expression data. [file 2040-2392-4-45-S2.xlsx]

## Sheet: Suppl Table - all gene expressi
affyID	Gene Title	Gene Symbol	Entrez Gene	Blank vs Lucif: adjustedP	Blank vs Lucif: foldChange	Blank vs Lucif: rawP	FMR1: adjustedP	FMR1: foldChange	FMR1: rawP	MED2D: adjustedP	MED2D: foldChange	MED2D: rawP	MEF2A: adjustedP	MEF2A: foldChange	MEF2A: rawP	MeCP2: adjustedP	MeCP2: foldChange	MeCP2: rawP	NLGN1: adjustedP	NLGN1: foldChange	NLGN1: rawP	NLGN3: adjustedP	NLGN3: foldChange	NLGN3: rawP	PAK1: adjustedP	PAK1: foldChange	PAK1: rawP	PAK2: adjustedP	PAK2: foldChange	PAK2: rawP	PAK3: adjustedP	PAK3: foldChange	PAK3: rawP	PTEN: adjustedP	PTEN: foldChange	PTEN: rawP	SHANK3: adjustedP	SHANK3: foldChange	SHANK3: rawP
1415670_at	coatomer protein complex, subunit gamma	Copg	54161	0.723289	1.02829	0.597036	0.35264	-1.06851	0.212595	0.999128	1.00011	0.99843	0.0973763	-1.12535	0.0292113	0.176871	-1.08909	0.110445	0.0595046	-1.13842	0.0172534	0.0152158	-1.17062	0.0043418	0.508304	1.04459	0.409584	0.178628	-1.09042	0.105612	0.0014615	-1.22227	0.0003994	0.45553	-1.0514	0.344011	0.489648	-1.05845	0.32097
1415671_at	ATPase, H+ transporting, lysosomal V0 subunit D1	Atp6v0d1	11972	0.81739	-1.01146	0.72273	0.234538	-1.05149	0.122802	0.601049	-1.02569	0.465738	0.217656	-1.0568	0.0903906	0.538047	1.02529	0.438028	0.0440949	-1.0877	0.0115771	0.0001261	-1.16778	1.51e-05	0.183591	-1.05248	0.116066	0.389449	-1.03535	0.282268	0.0005527	-1.14306	0.0001312	1e-07	-1.30914	1e-07	0.315572	-1.04932	0.16948
1415672_at	golgi autoantigen, golgin subfamily a, 7	Golga7	57437	0.707595	-1.0205	0.576814	0.779174	1.01578	0.666597	0.0097128	1.13296	0.0025297	0.0627167	-1.09488	0.0157603	0.0095079	1.1174	0.0035994	0.0701402	1.08976	0.0216218	0.492219	1.03368	0.363775	5e-07	1.26979	1e-07	0.232614	1.05472	0.14704	0.001159	1.152	0.000304	1e-07	1.44927	1e-07	0.22133	1.06727	0.102045
1415673_at	phosphoserine phosphatase	Psph	100678	0.0008759	-1.46988	0.0001085	0.452205	1.09957	0.30069	0.0417611	-1.28184	0.0148039	0.0128529	-1.35047	0.0018349	3e-07	-1.83493	1e-07	0.33766	-1.12854	0.188971	0.0065425	-1.35774	0.001548	0.113889	-1.18706	0.0650435	0.0001337	-1.5497	1.65e-05	0.0367922	-1.25078	0.0174837	0.772809	1.03643	0.694868	0.298199	-1.1517	0.156137
1415674_a_at	trafficking protein particle complex 4	Trappc4	60409	0.975523	-1.0029	0.958294	0.0004852	-1.27158	7.52e-05	0.0254163	1.17938	0.0080503	0.708373	1.03466	0.539064	0.0044395	1.20447	0.0015216	0.863125	1.01593	0.77533	0.891857	-1.01139	0.83787	0.146514	1.10072	0.0881839	0.791471	-1.02009	0.719484	0.532978	-1.04417	0.436421	0.661677	1.03271	0.5617	0.260653	1.09629	0.129126
1415675_at	dolichol-phosphate (beta-D) mannosyltransferase 2	Dpm2	13481	0.0037443	1.23365	0.00065	0.447921	-1.06233	0.296387	0.0709102	1.15038	0.0283501	0.635562	1.04434	0.452354	0.931376	-1.00694	0.904324	0.364963	-1.07521	0.211703	0.000417	1.28865	6.08e-05	0.0212396	1.17076	0.0084847	0.0095	1.19853	0.0028064	0.0030215	1.22531	0.0009245	0.0001767	-1.29988	3.73e-05	0.929963	-1.00945	0.879719
1415676_a_at	proteasome (prosome, macropain) subunit, beta type 5	Psmb5	19173	0.695922	1.02698	0.561523	0.0964154	-1.10149	0.0393076	0.389764	1.05828	0.255375	0.75187	1.02472	0.59428	0.209399	-1.07164	0.135565	0.152225	-1.09106	0.0619854	0.0548796	-1.11499	0.0210978	0.874669	-1.00991	0.829523	0.685482	-1.02484	0.592489	0.0975461	1.09355	0.0557137	0.025381	-1.12927	0.0105394	0.376704	-1.06325	0.218777
1415677_at	dehydrogenase/reductase (SDR family) member 1	Dhrs1	52585	0.0056755	-1.29812	0.0010779	0.0102604	-1.26839	0.0026294	0.743739	1.03981	0.630289	0.00779	-1.30188	0.000962	0.0426401	-1.19648	0.0204021	0.0029897	-1.33355	0.0003655	0.0001232	-1.43782	1.46e-05	0.610575	-1.04989	0.517266	0.0020161	-1.32875	0.0004235	0.638305	-1.04613	0.548467	0.0192883	-1.23167	0.007664	0.0894398	-1.20074	0.028057
1415678_at	protein phosphatase 1A, magnesium dependent, alpha isoform	Ppm1a	19042	0.919845	1.0067	0.870796	0.295778	-1.05896	0.167232	0.0003664	-1.21757	5.42e-05	0.22567	-1.07204	0.0951868	0.0023975	-1.15906	0.0007577	0.50121	-1.04071	0.333358	0.0390416	-1.11039	0.013726	0.0513046	-1.09954	0.0246638	0.0027467	-1.16238	0.0006145	0.0568099	-1.09626	0.0292918	0.786158	1.01533	0.711037	0.696657	-1.02687	0.550411
1415679_at	presenilin enhancer 2 homolog (C. elegans)	Psenen	66340	0.0021024	-1.20692	0.0003211	0.0004954	-1.23373	7.7e-05	0.0984906	-1.11495	0.0423873	0.516123	-1.04913	0.32508	0.0022574	-1.19179	0.000709	0.0001822	-1.26901	1.15e-05	0.0011407	-1.21623	0.0001961	0.934416	-1.00546	0.910578	7.2e-06	-1.32738	5e-07	0.314154	-1.06069	0.227982	0.0002035	1.24429	4.36e-05	0.0186762	-1.17479	0.0034142
1415680_at	anaphase promoting complex subunit 1	Anapc1	17222	0.0373901	-1.17443	0.0112176	0.0038461	-1.24378	0.0008211	0.0896001	-1.15086	0.0377885	0.600868	-1.05151	0.412843	0.0001307	-1.32727	2.9e-05	0.28733	-1.093	0.150322	1.81e-05	-1.40033	1.6e-06	0.0016511	-1.26096	0.0004166	6.38e-05	-1.36329	6.8e-06	6e-07	-1.48543	1e-07	0.0061071	1.22034	0.0020397	0.134867	-1.14148	0.0498231
1415681_at	mitochondrial ribosomal protein L43	Mrpl43	94067	0.0405082	-1.1775	0.0124011	0.0091298	-1.22501	0.0022834	0.424446	-1.07559	0.287602	0.224576	-1.11306	0.0944634	0.0004895	-1.30106	0.0001274	0.0020118	-1.28639	0.0002244	0.0083185	-1.22763	0.0020733	0.0003986	-1.31296	8.04e-05	0.0021531	-1.26773	0.0004588	0.0005737	-1.29913	0.0001373	0.0001337	-1.3408	2.73e-05	0.107442	-1.15732	0.0363765
1415682_at	exportin 7	Xpo7	65246	0.101707	-1.14668	0.0406291	7e-07	-1.53215	1e-07	0.0011148	-1.32928	0.0001965	0.250511	-1.11153	0.110343	0.0128378	-1.2109	0.0050776	0.0118054	-1.23627	0.0020956	0.117978	-1.13615	0.0554702	4.58e-05	-1.3927	6.7e-06	8.5e-06	-1.45859	6e-07	7.85e-05	-1.37228	1.43e-05	0.597559	-1.04614	0.49065	0.0516557	-1.19811	0.0133203
1415683_at	N-myristoyltransferase 1	Nmt1	18107	0.130782	-1.11969	0.0562468	0.812062	1.02168	0.711707	0.249208	1.09804	0.140282	0.839672	1.02081	0.722617	9.89e-05	-1.31558	2.12e-05	0.349233	-1.07822	0.198289	0.0045377	-1.22527	0.0010029	0.708939	-1.02862	0.627013	0.0273369	-1.16717	0.0102803	0.0709517	-1.13116	0.03814	9.8e-06	1.37841	1.4e-06	0.296633	-1.09432	0.154921
1415684_at	autophagy-related 5 (yeast)	Atg5	11793	0.522404	-1.05307	0.368862	6.46e-05	-1.3347	7.6e-06	0.716561	-1.03328	0.597274	0.745262	-1.03186	0.584608	0.0922637	-1.12132	0.0504945	0.072285	1.14415	0.0225024	2.12e-05	-1.36701	1.9e-06	0.007509	-1.20074	0.002457	0.0550135	-1.14204	0.0243111	0.0016483	-1.2406	0.000458	3e-07	1.46425	1e-07	0.001032	-1.30467	8.59e-05
1415685_at	mitochondrial translational initiation factor 2	Mtif2	76784	0.203889	1.11581	0.101046	0.008997	1.2365	0.0022439	0.0004058	1.3676	6.12e-05	0.208741	1.12206	0.0853111	0.271034	1.09187	0.186067	0.744864	1.03414	0.610438	0.0163112	1.21504	0.00471	0.0098397	1.22461	0.0033927	0.207779	1.10701	0.127397	0.234609	1.098	0.160111	0.0090165	-1.22642	0.0031863	0.412798	-1.08588	0.249965
1415686_at	RAB14, member RAS oncogene family	Rab14	68365	0.230629	1.10966	0.118877	0.64547	-1.04532	0.501643	0.890568	1.01525	0.831372	0.21591	1.12032	0.0894259	0.0106513	-1.21907	0.0040996	0.192229	1.12208	0.0852245	0.530635	-1.05668	0.403938	0.855292	-1.01638	0.805054	0.404329	-1.07164	0.29598	0.0365585	-1.17555	0.0173481	0.516716	-1.0566	0.404572	0.786315	1.03106	0.667279
1415687_a_at	prosaposin	Psap	19156	0.360377	-1.06498	0.217897	0.127385	1.10398	0.0558378	0.365661	1.06784	0.234025	0.52049	-1.05096	0.329097	0.0197341	1.14933	0.0083107	0.364735	1.06594	0.211516	0.740317	1.02387	0.641839	0.0017094	1.21113	0.0004346	0.0179547	1.1561	0.006111	0.0004072	1.24183	9.26e-05	0.905388	-1.00846	0.86797	0.555516	-1.0486	0.387825
1415688_at	ubiquitin-conjugating enzyme E2G 1 (UBC7 homolog, C. elegans)	Ube2g1	67128	0.655558	-1.02595	0.512577	0.316312	-1.05385	0.183309	0.582475	-1.03276	0.445985	0.62071	-1.03104	0.435018	0.165521	-1.06699	0.101759	0.342872	1.0526	0.193283	0.267625	-1.05688	0.160958	0.510217	-1.03269	0.411578	0.112388	-1.07815	0.0588808	5.5e-06	-1.25111	7e-07	0.0546978	-1.09368	0.0257423	0.176076	-1.07991	0.0733325
1415689_s_at	zinc finger with KRAB and SCAN domains 3	Zkscan3	72739	0.625949	-1.03676	0.47886	0.0169539	-1.16215	0.0047549	0.254019	1.0846	0.143946	0.688399	-1.03373	0.514984	0.0254293	1.14329	0.0111382	0.380956	-1.06419	0.224861	0.570557	-1.03975	0.444671	0.0132013	1.16185	0.0048213	0.0552508	-1.12497	0.0244432	0.000284	1.25084	6.15e-05	0.114783	1.10156	0.0621305	0.65648	-1.03755	0.50308
1415690_at	mitochondrial ribosomal protein L27	Mrpl27	94064	0.946159	1.0066	0.911939	0.913263	-1.01032	0.862914	0.131608	-1.13043	0.0612678	0.901355	-1.01391	0.816295	0.0382502	-1.15637	0.0179497	0.30731	-1.08697	0.165245	0.363865	-1.07256	0.242293	0.565546	1.04417	0.468523	0.913947	-1.00914	0.878316	0.0853974	1.12799	0.0475892	0.508923	-1.05188	0.396735	0.0496523	-1.18056	0.0126221
1415691_at	discs, large homolog 1 (Drosophila); similar to Discs, large homolog 1 (Drosophila)	Dlg1; LOC100047603	100047603; 13383	1.63e-05	-1.4317	8e-07	8.91e-05	1.36469	1.09e-05	3.7e-06	-1.50743	3e-07	0.167575	-1.12731	0.0625086	1e-07	-2.36515	1e-07	9.92e-05	-1.38231	5.5e-06	5e-07	-1.52917	1e-07	1e-07	-1.68071	1e-07	1e-07	-2.19403	1e-07	1e-07	-2.01399	1e-07	3e-07	-1.52212	1e-07	2.56e-05	-1.46796	1e-06
1415692_s_at	calnexin	Canx	12330	0.6384	-1.02443	0.493079	0.30449	-1.04941	0.174161	0.608284	-1.02766	0.473268	0.701355	-1.02232	0.530497	0.392656	-1.03773	0.294565	0.705764	1.02066	0.561028	0.688986	1.01968	0.579618	0.115437	1.06801	0.0660793	0.969175	-1.00197	0.955359	1.2e-06	-1.24519	1e-07	0.014639	1.10718	0.005549	0.716687	1.02146	0.576365
1415693_at	Der1-like domain family, member 1	Derl1	67819	0.726489	1.02508	0.600662	0.485132	1.04718	0.331829	1e-07	-1.74446	1e-07	0.673745	-1.03263	0.497933	0.0247271	1.13322	0.0107974	0.367874	-1.06104	0.213966	0.0012038	-1.20909	0.0002091	0.0687103	1.10755	0.0350947	0.0918856	-1.10141	0.0457465	0.294363	1.0615	0.210669	0.259699	1.06811	0.167799	0.352599	-1.06837	0.199317
1415694_at	tryptophanyl-tRNA synthetase	Wars	22375	0.163304	-1.08688	0.075708	0.0060657	-1.16888	0.0014099	0.0067585	-1.18051	0.0016406	0.811163	1.01924	0.679426	0.0012893	-1.19286	0.0003767	0.86719	1.01289	0.781012	0.0040306	-1.17772	0.0008711	0.382384	-1.05076	0.285633	0.0583616	-1.1112	0.0261095	0.0254993	-1.12874	0.0113019	0.491413	1.04153	0.379128	0.69151	1.03073	0.543873
1415695_at	proteasome (prosome, macropain) subunit, alpha type 1	Psma1	26440	0.911906	1.00712	0.859468	0.203282	-1.06879	0.101983	0.0551314	1.10869	0.0207643	0.353966	-1.05526	0.18379	0.0142898	1.12262	0.0057348	0.590613	1.03245	0.42706	0.504018	-1.0363	0.375595	0.107291	1.07979	0.0603985	0.820072	1.01258	0.75522	0.0002965	1.19218	6.46e-05	0.295328	-1.05348	0.197711	0.491415	-1.04397	0.322704
1415696_at	SAR1 gene homolog A (S. cerevisiae)	Sar1a	20224	0.0076108	1.15065	0.001558	0.0023164	1.17064	0.0004577	0.054131	-1.11429	0.0203008	0.0095513	1.15427	0.0012522	1e-07	-1.43315	1e-07	0.267036	1.06537	0.135249	0.251504	-1.06315	0.148266	0.0328176	1.11186	0.0143852	0.26554	1.05923	0.173693	0.0037712	1.15502	0.0011962	0.0418461	1.10672	0.0189134	0.817493	1.01694	0.710495
1415697_at	GTPase activating protein (SH3 domain) binding protein 2	G3bp2	23881	7.38e-05	1.398	5.4e-06	0.0001464	1.36359	1.92e-05	0.0036716	1.28678	0.0007919	0.335942	1.09464	0.169765	0.0178984	1.19932	0.0074397	0.232432	1.11095	0.11148	2.14e-05	1.42671	1.9e-06	0.000343	1.3297	6.77e-05	6.26e-05	1.39229	6.6e-06	5e-07	1.52811	1e-07	0.179157	-1.11264	0.10655	0.0353458	1.21451	0.0080093
1415698_at	golgi membrane protein 1	Golm1	105348	0.0005249	1.23179	5.77e-05	1e-07	1.43729	1e-07	0.876416	-1.01229	0.810492	1e-07	1.43479	1e-07	0.0002252	1.23313	5.36e-05	0.101664	1.10695	0.035596	0.0030661	1.18831	0.0006277	0.189627	1.077	0.120606	0.0074053	1.16579	0.0020693	0.329969	-1.05713	0.242184	0.0002473	1.2329	5.43e-05	0.0154854	1.17483	0.0026699
1415699_a_at	G protein pathway suppressor 1	Gps1	209318	0.440829	-1.0456	0.289128	0.850775	1.01241	0.767976	0.938986	-1.00552	0.90288	0.29448	1.06445	0.139987	0.725971	-1.01935	0.646938	0.803692	-1.01688	0.689124	0.433654	-1.04396	0.30617	0.920043	-1.00574	0.891015	0.0426193	-1.10777	0.0177467	0.650015	-1.02461	0.561565	0.55391	-1.03264	0.443751	0.511793	1.04401	0.342581
1415700_a_at	signal sequence receptor, gamma	Ssr3	67437	0.0006403	-1.2179	7.38e-05	0.755157	-1.02176	0.635468	0.418088	-1.05455	0.281483	0.919726	1.00877	0.847335	5.62e-05	1.25006	1.13e-05	2.6e-05	-1.28966	1.1e-06	0.969369	1.00277	0.951401	0.0001247	-1.23934	2.11e-05	4.9e-06	-1.31143	3e-07	0.70376	-1.02267	0.621623	1e-07	1.6326	1e-07	0.867505	-1.01347	0.784789
1415702_a_at	C-terminal binding protein 1; similar to CtBP1 protein	Ctbp1; LOC100045360	100045360; 13016	0.564954	1.03377	0.41189	0.957343	-1.00352	0.930535	0.852305	1.01245	0.776325	0.656718	-1.02911	0.47783	6.65e-05	1.21666	1.36e-05	1e-07	-1.40619	1e-07	0.150316	-1.07559	0.0758804	1e-07	-1.39129	1e-07	0.731846	-1.01865	0.647092	0.0582711	1.09392	0.0302032	0.146617	-1.07359	0.0833946	7.4e-06	-1.30275	2e-07
1415703_at	HECT, UBA and WWE domain containing 1	Huwe1	59026	2.4e-05	1.54738	1.4e-06	0.970174	1.00487	0.950771	0.167787	1.16125	0.0838025	0.0944003	1.19452	0.0280172	0.0178036	1.24569	0.0073936	0.509931	1.07802	0.342196	0.167757	1.14653	0.0874759	0.185584	1.13301	0.117601	0.0265971	1.23466	0.0099343	0.0052137	1.2981	0.0017355	0.509109	1.06922	0.396943	0.425979	1.10085	0.261722
1415704_a_at	carnitine deficiency-associated gene expressed in ventricle 3	Cdv3	321022	0.0066224	-1.1866	0.0013094	0.0004877	-1.24299	7.56e-05	0.0004077	-1.26921	6.16e-05	0.87835	-1.01406	0.780744	0.0354239	-1.13245	0.0163935	2.4e-06	-1.38051	1e-07	0.0066277	-1.18285	0.0015735	0.0024571	-1.20032	0.0006633	9e-07	-1.38991	1e-07	0.000199	-1.25492	4.09e-05	5.25e-05	-1.28318	9.5e-06	1e-07	-1.62792	1e-07
1415705_at	RIKEN cDNA 9130011J15 gene	9130011J15Rik	66818	0.0804182	1.10438	0.0301431	8e-06	-1.29177	7e-07	0.133393	1.09586	0.0623289	0.815797	1.01813	0.687105	0.236183	-1.06588	0.156999	0.138542	1.09153	0.0543951	1e-07	-1.41962	1e-07	0.0390432	1.11532	0.0177476	0.474328	1.04146	0.364271	0.0195388	1.13046	0.0082259	0.857736	-1.0111	0.804403	0.607051	1.03766	0.444003
1415706_at	coatomer protein complex subunit alpha	Copa	12847	0.0795354	1.1128	0.0296845	0.012456	1.1592	0.0033064	0.0722615	1.12296	0.0289794	0.377978	-1.0634	0.202933	0.0683433	1.10875	0.0353958	0.476879	1.04997	0.310926	0.293654	1.06664	0.18192	0.634831	1.02953	0.543787	0.011792	-1.1571	0.0036734	0.422597	1.04828	0.326991	0.228673	1.07339	0.143637	0.458759	1.05631	0.2921
1415707_at	anaphase promoting complex subunit 2	Anapc2	99152	0.547576	-1.04595	0.394314	0.0437191	-1.14163	0.0148137	0.764275	-1.0255	0.657524	0.103828	1.1226	0.0320117	0.430658	-1.05274	0.330451	0.98392	1.00182	0.972374	0.0196394	-1.16319	0.00588	0.0160624	-1.16239	0.0060899	0.0025009	-1.21469	0.0005522	0.154276	-1.09279	0.0963541	0.240445	1.07896	0.152711	0.136122	-1.12006	0.0505632
1415708_at	taurine upregulated gene 1	Tug1	544752	2.6e-05	1.53126	1.5e-06	0.227716	1.1301	0.118243	0.0103851	1.30099	0.0027403	0.0011768	1.39416	8.46e-05	0.0014108	1.34042	0.0004172	0.400641	1.09532	0.241978	0.0162133	1.25699	0.0046771	0.629537	-1.04875	0.538398	0.0409384	1.20999	0.0168937	0.0387628	1.20633	0.0186027	0.378059	-1.08936	0.27091	0.0239628	1.27931	0.0047882
1415709_s_at	golgi-specific brefeldin A-resistance factor 1	Gbf1	107338	0.0107896	1.16496	0.0023944	0.0067234	-1.17291	0.0015912	0.363254	-1.06404	0.231813	0.0050636	1.19308	0.000551	5.41e-05	1.26514	1.08e-05	0.728992	1.02604	0.590333	0.879673	1.01083	0.821346	0.0745135	1.10623	0.0387751	0.928179	-1.00615	0.897726	0.69036	1.0249	0.606497	0.218267	-1.0747	0.135664	0.862422	1.01466	0.777498
1415710_at	COX18 cytochrome c oxidase assembly homolog (S. cerevisiae)	Cox18	231430	0.0428061	-1.16218	0.0132945	0.490533	1.05822	0.336796	0.318194	-1.08661	0.193698	0.524976	1.05862	0.333593	0.0003033	-1.28977	7.48e-05	0.598012	-1.04693	0.435396	0.002403	-1.2462	0.0004697	0.0323494	-1.16054	0.0141268	0.0065663	-1.21387	0.0017774	0.0051233	-1.21495	0.0017009	3.77e-05	1.34733	6.5e-06	3.04e-05	-1.42323	1.2e-06
1415711_at	ADP-ribosylation factor guanine nucleotide-exchange factor 1(brefeldin A-inhibited)	Arfgef1	211673	0.0333169	1.15534	0.0096835	0.0319279	1.15428	0.0101206	0.976861	1.00278	0.961812	0.0219216	1.17735	0.003777	0.181029	1.08998	0.113725	0.0348165	1.1584	0.0085186	0.0061801	1.1989	0.0014484	0.158247	-1.09483	0.0967933	0.947985	1.00505	0.925302	0.0156653	1.16548	0.0063087	0.30341	1.07113	0.204853	0.159414	1.11598	0.0636097
1415712_at	zinc finger, RAN-binding domain containing 1	Zranb1	360216	0.258669	-1.12578	0.138622	0.105578	-1.17674	0.0441536	0.0078578	-1.32214	0.0019643	0.370372	-1.10852	0.196461	0.951371	1.00683	0.931299	0.44543	-1.08936	0.281817	0.213234	-1.13301	0.11903	0.0063095	-1.29437	0.0020015	5.42e-05	-1.49964	5.6e-06	2.95e-05	-1.50555	4.8e-06	0.391068	-1.08917	0.282789	0.143738	-1.18227	0.0547208
1415713_a_at	DEAD (Asp-Glu-Ala-Asp) box polypeptide 24	Ddx24	27225	0.0011599	1.22501	0.0001546	0.0002515	1.25297	3.56e-05	0.0002973	1.2723	4.21e-05	0.0001521	1.28532	6.5e-06	0.446973	-1.04786	0.345724	0.423614	-1.05727	0.262396	0.466651	1.04863	0.338285	0.246153	1.07154	0.165942	0.0981197	1.10408	0.0496242	0.0013453	1.20862	0.0003622	0.70474	-1.02537	0.612095	0.394006	1.06611	0.233406
1415714_a_at	small nuclear ribonucleoprotein 27 (U4/U6.U5)	Snrnp27	66618	0.89958	1.00982	0.841755	0.0200701	-1.15143	0.0058136	0.873638	1.01304	0.806344	0.569726	1.04406	0.380285	9.6e-06	-1.30908	1.6e-06	0.386294	-1.06105	0.229637	0.180983	-1.08618	0.0962836	0.750376	-1.02063	0.676763	0.0260326	-1.14057	0.0096914	0.34147	-1.05803	0.252462	0.257666	1.07087	0.166264	0.122529	-1.11533	0.0436116
1415715_at	transmembrane protein 129	Tmem129	68366	0.0003022	-1.35868	2.95e-05	0.544674	-1.05864	0.39139	0.0001816	-1.39928	2.36e-05	0.242059	-1.11502	0.105268	0.000406	-1.32417	0.0001035	1.1e-06	-1.559	1e-07	0.0026117	-1.27952	0.0005197	0.0006204	-1.31691	0.0001347	4e-07	-1.56974	1e-07	7.7e-06	-1.45139	1.1e-06	0.244755	-1.09967	0.156021	0.163544	-1.14348	0.0659563
1415716_a_at	ribosomal protein S27	Rps27	57294	0.335384	1.07841	0.197393	0.90803	-1.01071	0.854314	0.365954	1.07802	0.234281	0.221135	1.10425	0.092544	1.3e-06	1.43007	2e-07	0.341223	1.07943	0.191933	0.621691	1.03988	0.501322	0.0627144	-1.13673	0.0314506	0.0939266	-1.12506	0.0470405	0.512369	1.04857	0.415376	0.0014473	1.24741	0.0003969	0.9559	-1.00622	0.921146
1415717_at	ring finger protein 220	Rnf220	66743	0.885048	1.0113	0.820475	0.0004942	-1.2393	7.68e-05	0.0083077	-1.18975	0.0020986	0.0063784	-1.19544	0.0007384	0.0662465	1.11361	0.0341384	0.375397	-1.0631	0.220346	0.0062738	-1.18164	0.0014758	0.15855	-1.08703	0.097041	0.76648	-1.02002	0.689051	0.546814	-1.03818	0.450556	1e-07	-1.41487	1e-07	0.0086329	-1.20126	0.0012462
1415718_at	similar to SAP30-like; SAP30-like	LOC100044471; Sap30l	100044471; 50724	0.865147	1.01742	0.791043	0.069677	-1.16059	0.026294	0.881281	-1.01638	0.817453	0.424449	-1.07993	0.241592	0.0143784	-1.20674	0.0057798	0.0040965	-1.27329	0.0005431	0.0277609	-1.19366	0.0089998	0.194373	-1.10679	0.124455	0.0051946	-1.24833	0.0013416	0.596256	1.04472	0.502979	0.474455	-1.06142	0.362531	0.220133	-1.12423	0.101321
1415719_s_at	armadillo repeat containing 1	Armc1	74252	0.135596	1.09982	0.0590132	0.856231	1.01415	0.776097	0.56883	1.04301	0.431354	0.0076548	1.19015	0.0009381	1e-07	-3.02551	1e-07	0.851076	-1.01536	0.757689	0.274792	1.07148	0.166611	0.0004117	-1.237	8.35e-05	0.210703	-1.07877	0.129616	0.006318	-1.17337	0.0021667	6.65e-05	-1.27324	1.24e-05	0.767338	-1.0251	0.642412
1415720_s_at	MAD2L1 binding protein	Mad2l1bp	66591	0.170367	-1.1291	0.0800599	0.0003259	-1.35724	4.77e-05	0.360987	-1.09324	0.229788	0.160712	-1.14049	0.0588193	0.0827837	1.15055	0.0443948	0.0777787	-1.17039	0.0249274	0.0018448	-1.30065	0.0003452	0.0193916	-1.20873	0.0076062	0.0002704	-1.36369	3.81e-05	0.0097638	-1.23156	0.0036196	0.388254	-1.07689	0.280337	0.0163777	-1.25982	0.002883
1415721_a_at	N-acetyltransferase 15 (GCN5-related, putative)	Nat15	74763	0.0598554	1.12311	0.0203944	0.364165	-1.06166	0.221623	0.262949	-1.07926	0.150519	0.783766	1.02301	0.639744	3e-07	-1.38059	1e-07	0.0054465	-1.19008	0.0007863	0.0292655	-1.13964	0.0095789	0.0103348	-1.16001	0.0035964	0.0126519	-1.15788	0.0039927	0.0084109	-1.16348	0.0030303	3e-07	-1.38486	1e-07	0.221007	-1.091	0.101833
1415722_a_at	Vps20-associated 1 homolog (S. cerevisiae)	Vta1	66201	0.623309	-1.04188	0.47556	0.390296	-1.0696	0.244212	0.849929	-1.01804	0.772904	0.0034313	-1.24883	0.0003252	0.521427	-1.04741	0.420878	0.874703	-1.01524	0.791948	0.918347	-1.00897	0.876206	0.0021079	-1.23637	0.0005552	0.777257	-1.0222	0.701964	0.556438	1.04334	0.460699	0.851527	1.01492	0.796294	0.592128	-1.05061	0.426971
1415723_at	eukaryotic translation initiation factor 5	Eif5	217869	0.003295	1.19259	0.0005585	0.0108589	1.16162	0.002811	0.0054796	1.19244	0.0012739	0.0251571	1.15215	0.0045267	0.191719	-1.07752	0.121968	0.565864	1.04108	0.399741	0.0522548	1.12127	0.0198109	0.0317203	1.12911	0.0137947	0.53601	1.03869	0.426945	0.0229633	1.13596	0.009978	0.699645	1.02489	0.606118	0.0023135	1.2274	0.0002327
1415724_a_at	cell division cycle 42 homolog (S. cerevisiae)	Cdc42	12540	0.115135	1.10911	0.047663	0.0166199	1.16366	0.0046483	0.0012157	1.24755	0.0002176	0.0046468	-1.21076	0.0004921	0.0005426	1.23568	0.0001429	0.320714	1.07254	0.175262	0.742677	-1.02387	0.644885	0.0068804	1.17957	0.0022163	0.0228323	1.15101	0.0082384	4.46e-05	1.29402	7.5e-06	0.215077	1.08088	0.133188	0.12324	1.12059	0.0439811
1415725_at	RRN3 RNA polymerase I transcription factor homolog (yeast)	Rrn3	106298	0.843659	1.01987	0.759664	0.136786	1.13065	0.0611496	0.0034718	-1.28441	0.0007404	0.0301097	1.20379	0.0057592	0.0029202	-1.25412	0.0009466	0.151579	1.13037	0.0616605	0.850354	-1.01796	0.781954	0.216344	1.10029	0.141905	0.658171	-1.03814	0.561073	0.0205433	-1.19174	0.0087188	3.1e-06	1.46224	4e-07	0.0582848	1.18955	0.0156331
1415726_at	ankyrin repeat domain 17	Ankrd17	81702	0.194691	1.11957	0.0950823	0.326576	1.09185	0.191287	0.202702	-1.12478	0.10725	0.100751	1.15932	0.0306822	0.105962	-1.13656	0.0596323	0.858601	1.01982	0.768374	0.499072	1.06171	0.370713	0.449329	1.06443	0.350813	0.479212	-1.06194	0.369046	0.870872	1.01494	0.823877	0.896744	-1.01217	0.855865	0.749749	1.03639	0.61974
1415727_at	apolipoprotein A-I binding protein	Apoa1bp	246703	0.0028986	-1.24662	0.0004763	0.0604225	-1.14874	0.022037	0.0379418	-1.17711	0.0131508	0.495156	-1.06247	0.305369	1e-07	-1.52988	1e-07	0.0018044	-1.26789	0.0001956	1e-07	-1.58261	1e-07	2.95e-05	-1.35915	4.1e-06	2.1e-06	-1.44553	1e-07	0.0011915	-1.25658	0.0003144	0.0006653	-1.27193	0.000165	0.0099125	-1.2382	0.0014986
1415728_at	poly(A) binding protein, nuclear 1	Pabpn1	54196	0.862814	1.02105	0.787988	0.022784	1.24455	0.0067532	0.0043335	1.34187	0.0009638	0.132839	1.17196	0.0451693	0.0137413	1.25208	0.0054814	0.24754	1.12923	0.121502	0.237218	1.1236	0.137141	0.446972	-1.07567	0.348496	0.973272	1.00379	0.961077	0.703332	-1.03907	0.621043	0.538764	-1.06368	0.426882	0.98124	-1.00365	0.965283
1415729_at	3-phosphoinositide dependent protein kinase-1	Pdpk1	18607	0.0492533	-1.12841	0.0159069	0.0085938	-1.17033	0.00212	0.277857	-1.07687	0.161769	0.0523335	-1.13424	0.0121772	0.0050841	-1.1739	0.0017698	0.0517539	-1.1307	0.0143321	0.119061	-1.09909	0.0562094	0.0155984	-1.14964	0.0058813	0.001313	-1.21131	0.0002535	1e-07	-1.85937	1e-07	2e-07	-1.38954	1e-07	0.0942141	-1.12358	0.030232
1415730_at	cleavage and polyadenylation specific factor 7	Cpsf7	269061	0.999392	-1.00006	0.998998	0.0012863	1.20355	0.0002327	0.123709	1.10276	0.0565232	0.955134	-1.00509	0.913127	0.0015384	1.19124	0.0004602	0.0993303	1.10615	0.0345016	0.0142165	1.15083	0.0039872	0.0008566	-1.2066	0.0001964	0.040935	-1.12168	0.0168896	0.0743034	-1.10264	0.0402866	0.898788	1.00833	0.858542	0.57028	-1.04304	0.403438
1415731_at	angel homolog 2 (Drosophila)	Angel2	52477	0.0005729	1.27075	6.43e-05	0.0872574	1.12551	0.0347603	0.0322166	1.16895	0.0107725	0.78494	1.02578	0.641476	0.679371	-1.02961	0.593578	0.60948	1.04239	0.448397	0.131673	1.10868	0.0638774	0.0522317	1.134	0.0252104	0.163605	1.09713	0.0947005	2.08e-05	1.33519	3.2e-06	1e-07	-1.47829	1e-07	0.930526	1.00891	0.880486
1415732_at	HLA-B associated transcript 5	Bat5	193742	0.0430402	1.14985	0.0133902	0.273908	-1.08244	0.150896	0.590775	-1.04511	0.454962	0.111105	1.12498	0.0351727	0.86005	1.01303	0.812273	0.844731	-1.01768	0.747954	0.159711	-1.10122	0.0820931	3.5e-06	-1.38168	4e-07	0.717344	-1.02666	0.62979	0.163834	-1.0943	0.103408	1.22e-05	-1.34682	1.8e-06	0.0901293	-1.14192	0.0283177
1415733_a_at	translocase of outer mitochondrial membrane 5 homolog (yeast)	Tomm5	68512	0.666314	-1.03393	0.52652	0.0081521	-1.18739	0.001992	0.841886	-1.01738	0.761647	0.118141	-1.11806	0.0383175	0.0094065	-1.17462	0.0035579	0.0001607	-1.2978	9.9e-06	0.0086971	-1.1853	0.0021915	0.836704	1.01463	0.782464	0.427108	-1.05421	0.317953	0.749512	1.02231	0.674998	0.229187	-1.08084	0.144026	0.0009847	-1.27775	8.11e-05
1415734_at	RAB7, member RAS oncogene family	Rab7	19349	0.0075929	1.11218	0.0015537	0.417133	1.03601	0.267739	0.321086	1.04567	0.196382	0.0116652	1.1117	0.0016164	0.602422	1.02137	0.505813	0.389753	1.03889	0.232555	0.25548	-1.04711	0.15126	0.0188732	1.09258	0.0073688	0.276586	1.04357	0.182914	0.0040625	1.11431	0.0013033	0.376667	-1.03587	0.269572	0.256567	1.05453	0.126028
1415735_at	damage specific DNA binding protein 1	Ddb1	13194	0.45048	1.06348	0.298266	0.0567635	-1.15097	0.0204488	0.646167	-1.0422	0.516228	0.618092	-1.04749	0.43174	0.162682	1.10331	0.0997667	0.173369	-1.11294	0.0740068	0.283903	-1.08418	0.173862	0.706158	1.02931	0.623741	0.563224	-1.04494	0.456188	0.878609	1.01236	0.834538	0.0473785	-1.14908	0.0218752	0.939935	1.00836	0.895684
1415736_at	prefoldin 5	Pfdn5	56612	0.184635	1.12127	0.0887678	0.783606	-1.02836	0.672803	0.769858	1.03155	0.664076	0.91854	-1.013	0.845208	0.0083925	1.22827	0.0031264	0.14526	1.13658	0.0579692	0.897639	1.01294	0.845947	0.298173	1.08724	0.210124	0.211181	1.10681	0.129999	0.091621	1.14053	0.0517537	0.826482	-1.02015	0.763126	0.423345	1.08457	0.259325
1415737_at	riboflavin kinase	Rfk	54391	0.0324276	-1.13969	0.0093838	0.740214	1.02463	0.615781	1e-07	-1.93881	1e-07	0.273689	-1.07797	0.125983	1e-07	-2.06188	1e-07	0.345216	-1.06537	0.195171	0.0625669	-1.11823	0.0249399	0.979661	1.00166	0.972658	0.0716558	-1.11135	0.0335979	0.568124	-1.03544	0.47325	1.51e-05	-1.29821	2.3e-06	0.287572	-1.07946	0.1485
1415738_at	thioredoxin domain containing 12 (endoplasmic reticulum)	Txndc12	66073	0.0059378	-1.17227	0.0011416	0.112449	1.09748	0.0477475	0.984816	1.00162	0.973974	0.946186	-1.00616	0.893672	0.0188211	-1.13562	0.0078727	0.122561	-1.09836	0.0459492	0.0122368	-1.15239	0.0033153	0.295587	1.06013	0.20789	0.0029995	-1.18152	0.0006865	0.157836	-1.08006	0.0988823	0.262346	1.06581	0.169975	0.0889125	-1.11878	0.0278258
1415739_at	RNA binding motif protein 42	Rbm42	68035	0.199993	1.11314	0.0984273	0.442627	-1.07018	0.29123	0.463828	-1.07041	0.32652	0.118414	1.1451	0.0384302	0.972093	-1.00323	0.959754	0.588532	-1.05247	0.424849	0.928223	-1.00882	0.890625	0.163122	-1.11245	0.100331	0.152416	-1.1177	0.0866209	0.454484	1.06082	0.357452	0.970544	-1.00336	0.958104	0.766812	1.03267	0.641559
1415740_at	protease (prosome, macropain) 26S subunit, ATPase 5	Psmc5	19184	0.0029719	1.2168	0.000492	0.444991	1.05704	0.293315	0.041743	1.15362	0.014794	0.0255019	1.16839	0.0046212	0.0002372	1.26143	5.68e-05	0.161772	1.10279	0.0672754	0.350027	1.06553	0.23013	0.0013532	1.2251	0.0003308	0.0023886	1.21551	0.0005231	3.6e-06	1.36113	4e-07	0.824926	-1.01609	0.761079	0.135038	1.12025	0.0499499
1415741_at	transmembrane protein 165	Tmem165	21982	0.213562	-1.09469	0.107886	0.628213	-1.03988	0.481857	0.993344	1.00089	0.988103	0.0687704	-1.14529	0.017841	0.629628	1.03495	0.536401	0.786052	1.02428	0.665635	0.728772	-1.02736	0.62686	0.657416	-1.03216	0.56875	0.124218	-1.10912	0.066906	0.312656	-1.06995	0.226523	0.96645	-1.00331	0.952515	0.635309	-1.04365	0.476808
1415742_at	ancient ubiquitous protein 1	Aup1	11993	0.36612	-1.0661	0.223106	0.0191427	-1.16325	0.0054995	0.0122284	-1.18953	0.0033422	0.551964	-1.04895	0.361264	0.017168	-1.15752	0.0070853	0.0741123	-1.12939	0.0233584	0.0008968	-1.23984	0.0001486	1e-07	-1.46552	1e-07	0.000169	-1.27886	2.18e-05	0.0017482	-1.21519	0.0004912	0.247711	-1.07719	0.158212	0.0118479	-1.20304	0.0018943
1415743_at	histone deacetylase 5	Hdac5	15184	0.156072	1.19185	0.0712074	0.660365	1.06373	0.518617	0.163846	-1.20081	0.0812039	0.107635	1.23131	0.0337116	0.443973	1.09527	0.34302	0.60652	1.07585	0.445378	0.936852	1.01167	0.903291	0.0067796	-1.36208	0.0021777	0.0475944	-1.25662	0.0203736	0.210673	-1.15324	0.140266	0.0719094	-1.22852	0.0355973	0.937555	1.0141	0.892029
1415744_at	H2-K region expressed gene 2	H2-Ke2	14976	0.419699	-1.06378	0.269334	0.0002569	-1.28877	3.65e-05	0.0091473	-1.21239	0.0023607	0.847916	-1.01909	0.733801	0.846508	1.01458	0.794659	0.0018619	-1.25089	0.000203	0.0023537	-1.23268	0.0004588	0.251106	-1.08014	0.170014	0.0440467	-1.14476	0.0184767	0.355755	-1.06431	0.265493	0.0412966	-1.14456	0.0186176	0.296354	-1.09028	0.154703
1415745_a_at	Down syndrome critical region gene 3	Dscr3	13185	0.764245	1.02304	0.648382	0.0055161	1.18639	0.0012586	3.5e-06	1.3843	3e-07	0.112144	-1.11348	0.0356514	6.89e-05	1.27388	1.41e-05	1.27e-05	1.33977	5e-07	3.07e-05	1.3046	2.9e-06	3.52e-05	1.29387	5e-06	0.482422	1.0457	0.372539	1.5e-06	-1.36015	2e-07	1e-07	-1.47925	1e-07	0.0471497	1.15106	0.0118233
1415746_at	capicua homolog (Drosophila)	Cic	71722	0.0089965	1.24594	0.0019185	0.198266	-1.11892	0.0988397	0.0325197	1.21083	0.010908	0.0416131	1.19996	0.0089345	0.252131	1.09745	0.1699	0.0183353	1.22637	0.003733	0.349663	1.08453	0.229841	0.0979442	-1.14098	0.054058	0.497077	1.05991	0.387357	0.724925	1.03127	0.646293	7.2e-06	-1.45881	1e-06	0.110381	1.16661	0.0378413
1415747_s_at	RIO kinase 3 (yeast)	Riok3	66878	0.625747	-1.02999	0.478654	1.56e-05	1.25813	1.5e-06	0.107949	1.09533	0.0475399	0.301824	1.0633	0.144911	6.29e-05	1.2252	1.28e-05	0.0015104	1.18645	0.0001566	0.0349726	1.11451	0.0119607	0.0075396	1.142	0.0024692	0.720348	1.02007	0.633315	0.598546	1.02816	0.505452	4e-07	1.31768	1e-07	0.844568	1.01441	0.7503
1415748_a_at	dynactin 5	Dctn5	59288	0.395441	1.06406	0.248422	0.0020442	-1.22557	0.000398	0.269386	-1.08643	0.155266	0.529205	-1.05278	0.337846	0.107427	-1.10762	0.0606025	0.119958	-1.116	0.0445692	0.0695867	-1.12774	0.028487	0.0130081	1.17106	0.0047352	0.439292	1.05373	0.32955	0.0756573	1.1181	0.0411916	0.0002946	-1.26353	6.59e-05	0.727906	-1.03154	0.590833
1415749_a_at	Ras-related GTP binding C	Rragc	54170	5.66e-05	-1.25837	3.9e-06	0.568396	1.03639	0.417202	0.000473	-1.22905	7.3e-05	0.947925	-1.00569	0.897145	0.927678	1.00557	0.8994	0.191531	-1.07999	0.0848051	0.0473421	-1.11377	0.0174941	0.0162681	-1.13373	0.0061799	2e-07	-1.36418	1e-07	7e-07	-1.3266	1e-07	3.55e-05	-1.25138	6e-06	0.0806332	-1.11623	0.0242984
1415750_at	transducin (beta)-like 3	Tbl3	213773	0.159939	-1.12038	0.0735963	0.333988	-1.08466	0.196927	0.0554903	-1.17403	0.0209314	0.479589	1.06861	0.290488	0.799305	-1.02139	0.734519	0.0159975	-1.21411	0.0031105	0.0505142	-1.16303	0.0189921	0.0164975	-1.19477	0.0062901	0.0020875	-1.26563	0.0004414	0.0287482	-1.17406	0.0130419	0.19539	-1.10384	0.118324	0.766826	1.03189	0.641665
1415751_at	heterochromatin protein 1, binding protein 3	Hp1bp3	15441	0.0100535	1.16333	0.0021993	0.0050463	1.1759	0.0011305	0.0149808	1.16349	0.0042674	0.100468	1.10956	0.0305622	0.0716938	1.10499	0.0374177	0.759356	-1.02284	0.629802	0.0471658	-1.12182	0.0174125	0.029958	1.12817	0.0128855	0.617737	1.03091	0.516304	0.0244313	1.13195	0.0107392	0.0003021	-1.22707	6.77e-05	0.617744	-1.03844	0.456875
1415752_at	cDNA sequence BC031181	BC031181	407819	0.982341	-1.00143	0.970395	0.0347435	-1.10632	0.0111787	0.0208144	1.12544	0.0063182	0.285549	-1.06	0.133844	0.018249	-1.11262	0.0076079	0.202895	-1.0679	0.0920956	0.0158382	-1.12082	0.004552	0.541066	1.02996	0.443309	0.231272	-1.0581	0.145925	0.186325	-1.06219	0.120971	0.160018	-1.06778	0.0926703	0.0145369	-1.14147	0.0024682
1415753_at	family with sequence similarity 108, member A	Fam108a	216169	0.470435	1.0426	0.316986	0.513169	-1.03896	0.358725	0.148409	1.08569	0.0714551	0.943255	-1.00583	0.888447	0.305152	-1.05319	0.215206	0.130339	-1.08663	0.0498977	0.635495	-1.02729	0.516894	0.0231529	1.11838	0.0094212	0.757592	-1.01738	0.677917	0.701544	1.02084	0.619176	6.04e-05	-1.2265	1.11e-05	0.155089	1.08933	0.0610429
1415754_at	polymerase (RNA) II (DNA directed) polypeptide F	Polr2f	69833	0.0654736	1.14088	0.0229864	0.693297	-1.03361	0.557683	0.0050231	1.23387	0.0011478	0.825723	1.02167	0.70339	1.3e-06	1.41388	2e-07	0.693773	-1.03458	0.546536	0.297665	1.07816	0.185481	0.0311539	1.15487	0.0134947	0.280766	1.07797	0.186485	8.88e-05	1.31062	1.64e-05	0.0276434	-1.15869	0.0116322	0.863297	1.01724	0.778606
1415755_a_at	ubiquitin-conjugating enzyme E2 variant 1	Ube2v1	66589	0.89852	-1.00779	0.839962	0.367054	1.04822	0.223993	1e-07	-1.466	1e-07	0.653478	1.02795	0.474202	0.964361	-1.00243	0.949511	0.506552	-1.03762	0.338704	0.0026165	-1.15365	0.000521	0.957609	1.00285	0.941007	0.158295	-1.06824	0.0908201	0.709264	1.0188	0.628116	3.96e-05	-1.21497	6.8e-06	0.393769	-1.05111	0.233217
1415756_a_at	SNAP-associated protein	Snapin	20615	0.199165	1.13584	0.0978889	0.0002175	1.41924	3.02e-05	9e-07	1.70052	1e-07	0.401311	1.09773	0.222305	1.8e-06	-1.58143	2e-07	0.814409	1.02922	0.704035	0.0079204	1.28154	0.0019529	0.0104378	1.26029	0.0036379	0.0685184	1.18171	0.0318384	0.0378321	1.20314	0.0180798	0.0001945	1.40884	4.15e-05	0.645593	1.05847	0.4886
1415757_at	golgi-specific brefeldin A-resistance factor 1	Gbf1	107338	0.0044685	1.28822	0.0008064	0.0323618	-1.20768	0.0102967	0.279544	-1.11388	0.163142	0.110767	1.16547	0.0350309	0.0215064	1.2115	0.0091752	0.868806	-1.01971	0.782896	0.671817	1.0422	0.560179	0.719774	1.03373	0.639799	0.919627	-1.01017	0.886343	0.348706	-1.08385	0.258939	0.152396	-1.13097	0.0873921	0.911667	-1.01434	0.85238
1415758_at	furry homolog-like (Drosophila)	Fryl	72313	0.365114	1.06849	0.22208	0.828434	-1.01839	0.735013	0.70021	1.03292	0.577956	0.0299362	1.16811	0.0057174	8.93e-05	1.29216	1.89e-05	0.662459	1.03623	0.509377	0.0726474	1.12737	0.0300862	0.000882	1.24192	0.0002031	0.862519	1.01307	0.809325	1.29e-05	1.34089	1.9e-06	1e-07	-1.56891	1e-07	0.308937	1.08518	0.164139
1415759_a_at	hepatitis B virus x interacting protein	Hbxip	68576	0.280436	1.09028	0.154241	0.234538	-1.09834	0.122838	1e-07	-2.09905	1e-07	0.0439613	-1.17512	0.0096295	0.0844147	1.13062	0.0454221	0.0122136	-1.21406	0.0021886	0.636283	-1.03962	0.518035	0.592323	1.04161	0.497764	0.722214	1.02887	0.635447	0.0253121	1.17099	0.0111982	0.0139033	-1.19148	0.0052273	0.0163221	-1.22547	0.0028679
1415760_s_at	ATX1 (antioxidant protein 1) homolog 1 (yeast)	Atox1	11927	0.0002106	1.24404	1.91e-05	0.744369	-1.02296	0.621103	0.0219598	1.15027	0.0067429	0.807693	1.0195	0.674007	0.0003812	1.2159	9.64e-05	0.0532551	-1.12246	0.0149054	0.631377	1.03061	0.511907	1.6e-06	1.32809	2e-07	0.0472623	1.11614	0.0201841	3.07e-05	1.26727	5e-06	0.139691	1.08553	0.0786946	0.511596	-1.0484	0.342388
1415761_at	mitochondrial ribosomal protein L52	Mrpl52	68836	0.764576	1.03608	0.649106	0.0411442	-1.21964	0.0137265	0.393107	-1.10041	0.258357	0.527615	1.07813	0.336132	0.608779	1.05237	0.512793	0.171721	-1.15261	0.0730961	0.268719	-1.11634	0.16188	0.0042365	-1.30549	0.001258	0.0021419	-1.34043	0.0004558	0.0092827	-1.2705	0.0034101	0.46394	-1.07547	0.352085	0.596755	-1.06845	0.432404
1415763_a_at	RIKEN cDNA 2510006D16 gene	2510006D16Rik	76799	0.176664	1.10015	0.0839486	0.774267	-1.0242	0.65995	0.0106365	-1.2025	0.0028249	0.201484	1.10114	0.081158	0.599697	-1.03714	0.502851	0.245553	-1.08934	0.120063	0.0778259	-1.12635	0.0327711	0.0693699	-1.12423	0.0354915	0.712729	-1.02698	0.624363	0.135177	-1.10065	0.082532	1.05e-05	-1.34899	1.5e-06	0.551065	-1.05268	0.383421
1415764_at	zinc finger CCCH type containing 11A	Zc3h11a	70579	0.216846	1.07774	0.110071	0.109196	1.09883	0.046039	0.0013057	1.21944	0.000237	0.663462	-1.03281	0.485699	1e-07	1.45426	1e-07	0.396746	-1.05638	0.238582	0.699239	1.02505	0.592638	0.0019499	1.18802	0.0005063	0.784384	-1.01729	0.710624	0.0376624	-1.11944	0.0179802	0.1431	-1.08544	0.0810149	0.0096981	-1.18338	0.001457
1415765_at	heterogeneous nuclear ribonucleoprotein U-like 2	Hnrnpul2	68693	0.582046	-1.05395	0.429947	0.0092393	-1.23769	0.0023174	0.312754	-1.09968	0.189125	0.0193109	-1.22855	0.0031749	0.789073	-1.02393	0.721615	0.0015375	-1.31284	0.0001601	0.0139726	-1.22252	0.0039004	0.425096	-1.06767	0.326305	0.999428	-1.00007	0.999167	0.70963	-1.03265	0.628621	0.0207367	-1.19981	0.0083409	0.789648	-1.03084	0.671949
1415766_at	SEC22 vesicle trafficking protein homolog B (S. cerevisiae)	Sec22b	20333	0.0225432	-1.15655	0.0059882	0.814891	1.01859	0.716402	0.893462	-1.01147	0.834992	0.120872	1.11279	0.0395062	0.0055385	1.18048	0.0019485	0.223187	-1.08686	0.105289	0.68665	1.02869	0.577229	5.03e-05	-1.29105	7.5e-06	0.0307315	-1.14133	0.0118672	0.597497	-1.03449	0.504321	1e-07	1.71548	1e-07	0.519031	-1.05274	0.349987
1415767_at	YTH domain family 1	Ythdf1	228994	0.17413	-1.0805	0.0823221	0.690937	1.02626	0.554776	0.786202	-1.01934	0.685819	0.0400514	-1.12751	0.0084753	0.976458	-1.00187	0.965908	0.297046	-1.06462	0.157554	0.412196	-1.04814	0.286194	0.571105	-1.03189	0.474865	0.0318989	-1.12019	0.0124309	0.0136875	1.13594	0.0053908	0.0203529	-1.12822	0.008161	0.0848213	-1.11434	0.0261308
1415768_a_at	ubiquitin-conjugating enzyme E2R 2	Ube2r2	67615	0.445211	-1.06884	0.293698	0.973237	1.00347	0.956195	0.808252	-1.02509	0.715945	0.810626	1.02649	0.678455	0.222601	1.09713	0.14606	0.98188	-1.00245	0.968972	0.202441	-1.10713	0.111358	0.0475529	1.15969	0.0224793	0.724855	-1.03006	0.638707	0.217184	-1.09726	0.14553	0.149152	1.11663	0.0851639	0.295518	-1.10309	0.154115
1415769_at	itchy, E3 ubiquitin protein ligase	Itch	16396	0.143351	-1.09294	0.0636841	0.356307	1.06049	0.215391	0.179224	1.09101	0.0913423	0.128337	1.10219	0.0431192	0.150872	1.08408	0.0909742	0.849013	1.01482	0.754423	0.439211	-1.049	0.3115	0.324519	-1.05811	0.23309	0.0041086	-1.17887	0.001007	0.0582711	-1.1103	0.0302009	9.5e-06	1.2976	1.4e-06	0.859543	-1.01479	0.772548
1415770_at	WD repeat domain 6	Wdr6	83669	1e-07	1.72576	1e-07	0.929086	1.00733	0.887106	0.0639251	1.13684	0.0249161	0.0152196	1.18012	0.0022821	0.98774	-1.00112	0.982627	0.0060012	1.19993	0.0008903	0.755653	1.0228	0.661468	0.0621932	1.12059	0.0311349	0.0007952	1.23783	0.0001388	0.0131412	1.16252	0.0051388	0.0269125	-1.14482	0.0112793	0.492592	1.05667	0.323761
1415771_at	nucleolin	Ncl	17975	0.559717	1.04392	0.406823	0.0985156	1.11448	0.0403621	0.0001239	1.30897	1.52e-05	0.0033582	1.22196	0.000317	0.0103691	1.16879	0.0039714	0.57496	1.04363	0.409747	0.0003611	1.25879	5.12e-05	0.0009564	1.22911	0.0002231	0.0551609	1.12706	0.0243849	0.0008239	1.23063	0.0002071	0.123149	1.10092	0.0675947	0.301936	1.08264	0.159043
1415772_at	nucleolin	Ncl	17975	0.0046007	1.4523	0.0008335	0.04401	1.30152	0.0149448	9.06e-05	1.74771	1.06e-05	0.132625	1.23938	0.045068	2e-07	2.017	1e-07	0.346933	1.14623	0.196448	0.0005224	1.57246	7.9e-05	3.5e-05	1.71713	5e-06	0.0007844	1.54441	0.0001366	0.0002656	1.58932	5.69e-05	1e-07	-2.11848	1e-07	0.883601	-1.02766	0.809296
1415773_at	nucleolin	Ncl	17975	0.794326	-1.04253	0.690002	0.36283	1.1376	0.220482	0.0081943	1.44306	0.0020656	0.480803	-1.11699	0.291934	0.0723406	1.24869	0.0378108	0.7266	1.05844	0.586754	0.0433726	1.29788	0.0156638	0.0008534	1.52409	0.0001955	0.0047927	1.43143	0.001215	0.0001796	1.60982	3.65e-05	0.25686	1.15748	0.165573	0.585532	1.09552	0.41985
1415774_at	elongation protein 2 homolog (S. cerevisiae)	Elp2	58523	0.995674	-1.00043	0.992505	0.151533	1.08762	0.0698027	0.337811	1.0641	0.209838	0.90825	-1.00994	0.827768	0.0042337	1.16606	0.0014415	0.186036	1.08391	0.0815237	0.811602	1.01578	0.730782	0.142182	1.08288	0.0850572	0.915243	1.0069	0.879749	0.769771	1.0177	0.699694	0.668637	1.02618	0.570355	0.436571	1.05585	0.271685
1415775_at	retinoblastoma binding protein 7	Rbbp7	245688	0.0348219	-1.09808	0.0102512	0.99166	-1.00062	0.985876	0.774754	-1.01627	0.670527	0.886	-1.00927	0.792603	0.0012041	-1.14474	0.000349	0.298635	-1.05129	0.158715	0.0090179	-1.11954	0.0022917	0.0232795	-1.09924	0.0094803	0.0140663	-1.10993	0.0045461	0.383354	1.03801	0.290704	0.38374	-1.03923	0.276005	0.741196	1.01963	0.608519
1415776_at	aldehyde dehydrogenase family 3, subfamily A2	Aldh3a2	11671	0.673016	-1.03631	0.534273	1e-07	-1.51704	1e-07	0.0018163	-1.26926	0.0003467	0.906635	-1.01274	0.82507	0.0140097	-1.18035	0.0056034	0.40611	-1.06912	0.246732	0.28138	-1.08228	0.171889	0.0107168	-1.19027	0.0037602	0.0032559	-1.22877	0.0007571	1e-07	-1.71006	1e-07	0.223624	-1.08937	0.139831	0.894366	-1.01367	0.826321
1415778_at	mortality factor 4 like 2	Morf4l2	56397	3.61e-05	-1.19221	2.3e-06	0.403838	-1.03796	0.256152	1.4e-06	-1.24985	1e-07	0.0096717	-1.1179	0.001273	0.0620684	-1.07453	0.0316079	0.47914	-1.0336	0.313029	0.0194595	-1.09839	0.0058214	0.308924	1.04115	0.219533	0.0581021	-1.07747	0.0259696	0.655065	-1.01883	0.56755	0.0003738	1.15022	8.63e-05	1e-07	-2.17391	1e-07
1415779_s_at	actin, gamma, cytoplasmic 1	Actg1	11465	0.714922	1.01434	0.58613	0.734038	-1.01348	0.608411	0.792832	1.01114	0.694729	0.925407	-1.0047	0.857357	0.0699653	-1.05761	0.0363911	0.677899	1.01667	0.527432	0.537062	1.02182	0.410176	0.0720971	1.05733	0.0372422	0.116406	1.05103	0.0616223	0.47141	1.02357	0.37427	0.347842	1.03116	0.243398	0.615468	-1.02141	0.453949
1415780_a_at	armadillo repeat containing, X-linked 2	Armcx2	67416	0.691396	1.03307	0.555628	0.807435	1.02107	0.705336	0.153121	-1.11417	0.0744217	0.0039721	1.23369	0.0003955	0.190028	1.09058	0.120549	0.763727	1.02648	0.635607	0.0039999	1.21629	0.0008621	0.0167249	1.16979	0.0063919	0.898264	1.0099	0.858041	1e-07	-1.4992	1e-07	0.726431	1.02638	0.636864	0.652662	1.04129	0.497607
1415781_a_at	predicted gene, ENSMUSG00000068529; similar to Chain B, Crystal Structure Of Sumo-3-Modified Thymine-Dna Glycosylase; predicted gene, OTTMUSG00000012141; SMT3 suppressor of mif two 3 homolog 2 (yeast)	ENSMUSG00000068529; LOC100046167; OTTMUSG00000012141; Sumo2	100043459; 100046167; 170930; 675440	0.760466	-1.01495	0.643532	0.303091	-1.04509	0.172987	0.703679	-1.01926	0.582005	0.479448	-1.03466	0.290383	0.3891	-1.03461	0.29105	0.728992	-1.01742	0.590317	0.548628	-1.02617	0.421557	3.7e-05	-1.17922	5.3e-06	0.864453	-1.00764	0.81231	0.986715	1.00075	0.981324	0.690444	-1.01716	0.595764	0.555963	-1.03041	0.38847
1415782_at	predicted gene, ENSMUSG00000068529; similar to Chain B, Crystal Structure Of Sumo-3-Modified Thymine-Dna Glycosylase; SMT3 suppressor of mif two 3 homolog 2 (yeast)	ENSMUSG00000068529; LOC100046167; Sumo2	100043459; 100046167; 170930	0.80748	-1.01452	0.708129	0.003768	-1.14757	0.0008026	0.832801	-1.01334	0.749836	0.480317	-1.04168	0.291541	0.629673	1.02412	0.536477	0.383591	-1.04795	0.227211	0.513929	-1.03403	0.386344	1e-07	-1.43431	1e-07	0.32997	-1.04783	0.228317	0.233279	-1.05632	0.159046	0.208892	-1.06106	0.128388	0.258847	-1.06624	0.127669
1415783_at	vacuolar protein sorting 35	Vps35	65114	0.969035	1.00275	0.947817	0.668917	1.02685	0.528412	0.904243	1.00856	0.850825	0.263355	1.06857	0.118846	0.574002	-1.03044	0.475859	0.0386655	1.11919	0.0097688	0.627499	1.02824	0.507655	0.171995	-1.071	0.107047	0.979851	-1.00149	0.971631	1e-07	-1.4474	1e-07	0.767315	-1.01702	0.687627	0.0375238	1.1317	0.0086664
1415784_at	vacuolar protein sorting 35	Vps35	65114	0.0590027	-1.3368	0.020015	0.0565007	1.33575	0.0203353	0.328568	1.18313	0.202268	0.451496	-1.14546	0.264967	0.222709	1.19474	0.146167	0.424794	1.14599	0.263354	0.757895	1.05402	0.66396	0.593629	1.08545	0.499008	0.104756	1.26883	0.0540091	0.0823664	-1.28074	0.045599	0.0341951	1.35612	0.0149426	0.10436	1.32708	0.0347699
1415785_a_at	chaperonin containing Tcp1, subunit 8 (theta)	Cct8	12469	0.96106	-1.00516	0.934568	0.673277	-1.03986	0.534018	0.879733	-1.01593	0.815548	0.65942	-1.04527	0.481413	0.492933	1.05542	0.391681	0.678886	-1.0404	0.52859	0.942245	1.00703	0.911051	0.467969	1.0582	0.36915	0.473865	-1.05888	0.36385	0.247677	1.09069	0.170786	0.511881	1.05446	0.399609	0.98667	-1.00208	0.975569
1415787_at	alpha glucosidase 2 alpha neutral subunit	Ganab	14376	0.0886874	1.18415	0.0341313	0.0246858	1.2422	0.0074426	0.0302857	1.25207	0.009992	0.208533	1.14583	0.0851967	0.0389277	1.20851	0.0183284	0.56672	1.06781	0.400683	0.0801162	1.1843	0.0340087	0.548245	1.06059	0.45079	0.821278	-1.02437	0.756937	0.816183	1.0245	0.755662	0.177177	1.1365	0.105009	0.830609	1.02943	0.729982
1415788_at	ubiquitin-like domain containing CTD phosphatase 1	Ublcp1	79560	0.0027042	1.20241	0.000438	0.0092284	1.1698	0.002314	1.9e-06	1.39007	1e-07	8.99e-05	1.29375	3.4e-06	0.0178716	1.1458	0.0074266	0.348907	1.06544	0.198004	0.0001279	1.26553	1.54e-05	0.184939	-1.08061	0.117102	0.0063924	1.17571	0.0017211	0.0665388	1.11101	0.0353878	0.903195	1.00834	0.864785	0.311484	1.07653	0.166237
1415789_a_at	similar to ubiquitin-like domain containing CTD phosphatase 1; ubiquitin-like domain containing CTD phosphatase 1	LOC100045709; Ublcp1	100045709; 79560	0.14335	1.17465	0.0636778	0.764669	1.03968	0.647928	0.0513392	1.24928	0.0189941	0.213167	1.15915	0.0879046	0.928508	-1.01071	0.900433	0.415909	-1.1025	0.255095	0.64146	1.05579	0.52451	0.449057	-1.08313	0.350527	0.182873	1.14858	0.108746	0.36299	1.0987	0.272041	0.418808	-1.09112	0.308428	0.939994	-1.0121	0.895892
1415790_at	ubiquitin-like domain containing CTD phosphatase 1	Ublcp1	79560	0.0896377	1.20626	0.03462	0.539829	1.07818	0.386294	0.113278	1.20539	0.050499	0.105179	1.20896	0.0326272	0.91743	-1.01236	0.88709	0.877206	-1.0226	0.796267	0.759724	1.03803	0.666516	0.785014	-1.03176	0.718	0.185189	1.1504	0.110473	0.227363	1.13292	0.15391	0.562879	-1.06726	0.453249	0.934467	1.01336	0.887066
1415791_at	ring finger protein 34	Rnf34	80751	0.160931	-1.10511	0.0742774	0.663044	-1.03595	0.521621	0.0029978	-1.243	0.0006228	0.0210609	-1.18321	0.0035785	0.0006462	-1.25128	0.0001737	0.567357	-1.04742	0.401313	0.0002489	-1.28734	3.31e-05	0.146067	-1.10011	0.0878849	0.455223	-1.05352	0.345429	0.266576	-1.07605	0.186851	0.677134	1.03092	0.580357	0.249329	-1.09777	0.121305
1415792_at	RanBP-type and C3HC4-type zinc finger containing 1	Rbck1	24105	0.807424	-1.02037	0.708047	0.394927	-1.06459	0.248254	4e-07	-1.48036	1e-07	0.824662	1.02083	0.701752	0.227932	-1.08144	0.150372	0.107614	-1.12088	0.0384872	0.059341	-1.13395	0.0233035	0.000538	-1.2542	0.0001141	0.0052757	-1.20061	0.0013654	0.0118236	-1.17351	0.0045323	0.0832202	-1.11832	0.0423588	0.199095	-1.10621	0.0875895
1415793_at	pyridoxine 5'-phosphate oxidase	Pnpo	103711	0.0051713	-1.25255	0.0009626	0.845871	-1.01971	0.760542	0.0433259	-1.18911	0.0154547	0.951959	1.0075	0.907069	1e-07	-2.09516	1e-07	0.0658419	-1.16649	0.0197379	1e-07	-2.29452	1e-07	1e-07	-1.69401	1e-07	1e-07	-1.67283	1e-07	0.325218	-1.07912	0.238038	0.0003568	1.31815	8.17e-05	0.844668	-1.02223	0.750631
1415794_a_at	spindlin 1	Spin1	20729	0.0038398	1.21398	0.0006703	0.672818	1.03384	0.533235	0.838544	1.01795	0.757401	0.991703	1.00107	0.983943	0.0111835	1.17278	0.0043311	0.000384	1.2801	2.91e-05	0.979239	-1.00219	0.96721	0.524786	1.04348	0.426154	0.687127	-1.02883	0.594426	0.0203709	1.15679	0.0086314	0.623489	-1.03504	0.51908	0.466833	1.0619	0.299735
1415795_at	similar to Spindlin 1; spindlin 1	LOC100046080; Spin1	100046080; 20729	0.593353	-1.12064	0.442077	0.550534	-1.13366	0.397532	0.966803	-1.01104	0.945117	0.03609	-1.5111	0.0073225	0.59767	-1.10483	0.500759	0.354406	-1.20923	0.202449	0.0143765	-1.56098	0.0040451	0.866363	1.03428	0.819525	0.732623	-1.06984	0.64796	0.285389	1.20896	0.202968	0.876663	-1.03239	0.829124	0.464731	-1.18188	0.297791
1415796_at	DAZ associated protein 2	Dazap2	23994	0.350616	-1.05356	0.209733	0.476513	1.04175	0.323744	0.198234	1.07623	0.10415	0.463325	1.04632	0.275289	0.987905	-1.00089	0.982832	0.356339	-1.05427	0.204009	0.0764838	1.09497	0.0320709	0.0002575	1.20261	4.87e-05	0.302762	1.05421	0.20449	0.000525	1.18827	0.0001238	1.3e-06	1.29116	1e-07	0.903774	-1.00904	0.839802
1415797_at	discoidin domain receptor family, member 1	Ddr1	12305	0.719884	-1.035	0.592125	0.156525	-1.12433	0.0727648	0.315246	-1.09571	0.191217	0.386322	1.08446	0.210095	0.860024	1.01536	0.812167	0.62706	-1.04782	0.467629	0.749403	1.02919	0.653996	0.29027	-1.08582	0.203243	0.0035296	-1.25679	0.0008354	0.014459	-1.20326	0.0057522	0.799727	1.02259	0.727678	0.389755	-1.08753	0.229479
1415798_at	discoidin domain receptor family, member 1	Ddr1	12305	0.376124	-1.0946	0.231663	0.0323259	-1.22117	0.010276	0.634963	-1.05576	0.503822	0.549993	-1.07152	0.359041	0.690933	-1.03943	0.606461	0.0064569	-1.30119	0.0009762	0.162922	-1.14068	0.0842854	0.314551	-1.0962	0.224302	0.0005214	-1.38107	8.36e-05	0.0038298	-1.2939	0.0012173	0.658724	-1.0449	0.558652	0.168352	-1.16214	0.0685941
1415799_at	WW domain binding protein 11	Wbp11	60321	6e-07	1.33548	1e-07	1e-07	1.3911	1e-07	2.9e-05	1.27602	2.9e-06	2e-07	1.37436	1e-07	0.0003588	1.19891	9e-05	1e-07	1.37696	1e-07	1.1e-06	1.31378	1e-07	0.254048	-1.06011	0.172548	1e-07	1.37164	1e-07	0.632162	-1.02623	0.541786	6e-06	1.27278	8e-07	0.0926459	1.10773	0.0294901
1415800_at	gap junction protein, alpha 1	Gja1	14609	0.849256	-1.02404	0.767056	0.740896	-1.041	0.616744	0.0216141	1.27812	0.0066128	0.0281704	-1.26343	0.0052934	2.89e-05	-1.51021	5.4e-06	0.840657	1.02666	0.742888	0.0193589	1.26009	0.0057865	0.0008666	1.38177	0.0001991	0.544224	1.06472	0.435657	1e-07	1.93456	1e-07	0.0005929	-1.39295	0.0001451	0.0154425	-1.31539	0.00266
1415801_at	gap junction protein, alpha 1	Gja1	14609	0.804308	-1.09813	0.703101	0.4037	-1.32416	0.256048	0.366101	1.37402	0.234396	0.0252755	-2.07348	0.0045609	0.0889732	-1.64136	0.0483135	0.289911	-1.42675	0.152316	0.941623	-1.02809	0.910135	0.288458	1.37198	0.201674	0.584082	1.19036	0.478889	0.0030752	2.37441	0.0009437	0.170631	-1.50633	0.100214	0.120959	-1.73252	0.0428491
1415802_at	solute carrier family 16 (monocarboxylic acid transporters), member 1	Slc16a1	20501	0.0003677	-1.38926	3.77e-05	0.0061799	1.27634	0.001441	2.5e-06	-1.61521	2e-07	0.144746	-1.15506	0.0507579	1e-07	-1.96281	1e-07	0.115627	-1.1619	0.0423662	7.37e-05	-1.43734	8e-06	0.0001539	-1.39972	2.68e-05	0.0006708	-1.35547	0.000113	1e-07	-1.64966	1e-07	0.0156919	1.23016	0.0060171	0.0003319	-1.44523	2.17e-05
1415803_at	chemokine (C-X3-C motif) ligand 1	Cx3cl1	20312	0.0004354	1.29971	4.6e-05	1e-07	1.88003	1e-07	0.0550074	1.16225	0.0207032	0.82424	1.02267	0.701036	1e-07	-1.71525	1e-07	0.987234	1.00165	0.97746	0.608607	-1.04159	0.486121	0.800253	1.01986	0.736211	0.85202	1.01524	0.795597	0.0099865	-1.19452	0.0037149	5.41e-05	-1.33593	9.8e-06	0.688461	-1.03948	0.539835
1415804_at	chemokine (C-X3-C motif) ligand 1	Cx3cl1	20312	0.73566	1.06977	0.611237	0.0038919	1.60385	0.0008336	0.177625	1.27945	0.090272	0.123609	-1.31994	0.0408121	0.0069266	-1.52516	0.0025137	0.479217	-1.14387	0.31312	0.801378	-1.04909	0.717757	0.258209	1.19857	0.176086	0.214299	1.22378	0.132416	0.785614	1.04904	0.718037	0.120672	-1.282	0.0659133	0.87215	-1.03874	0.790617
1415805_at	colipase, pancreatic	Clps	109791	0.285957	1.12884	0.15849	0.332428	1.11738	0.19574	0.916874	-1.01513	0.870055	0.9927	-1.00152	0.985767	0.668139	1.04815	0.580636	0.792608	-1.03641	0.674183	0.190488	1.15108	0.102929	0.378805	1.09631	0.282353	0.537311	1.06986	0.428445	0.199585	1.13867	0.131417	0.898002	1.01538	0.857459	0.297101	1.14103	0.155312
1415806_at	plasminogen activator, tissue	Plat	18791	0.01708	-1.30152	0.0042121	0.0316972	1.26482	0.0100344	0.0206457	-1.31101	0.0062568	0.722627	-1.05308	0.556739	0.232291	-1.13509	0.15383	0.700462	1.05336	0.554712	0.235959	-1.14171	0.136242	0.18396	-1.15011	0.116382	0.0430319	-1.23939	0.0179697	0.0842797	-1.19549	0.0468659	1e-07	2.43939	1e-07	0.142009	-1.20551	0.0537655
1415807_s_at	splicing factor, arginine/serine-rich 2 (SC-35)	Sfrs2	20382	0.177875	1.19863	0.0846423	0.825475	-1.03627	0.730313	0.0893568	1.26837	0.0376597	0.242733	-1.18483	0.105771	0.25738	1.15236	0.174325	0.204065	-1.19297	0.0928191	0.647964	1.06687	0.531798	0.0006727	1.53174	0.000148	0.0322786	1.30617	0.012608	0.0014468	1.48268	0.0003948	0.0699039	-1.25133	0.0343914	0.864577	-1.03157	0.780649
1415810_at	ubiquitin-like, containing PHD and RING finger domains, 1	Uhrf1	18140	0.0012597	1.53045	0.0001707	0.304563	1.15387	0.174252	0.0034243	1.50158	0.0007284	0.0607122	1.2997	0.0150696	0.0073997	1.38998	0.0027112	0.82976	1.03703	0.727413	0.0698982	1.26421	0.0286565	0.0230251	1.3253	0.0093568	0.0741064	1.2528	0.03505	0.0812823	1.23857	0.0448811	2.55e-05	-1.72285	4.2e-06	0.310031	1.17116	0.165141
1415811_at	ubiquitin-like, containing PHD and RING finger domains, 1	Uhrf1	18140	0.0056154	1.33319	0.001063	0.181107	1.154	0.0879418	0.0064384	1.34874	0.0015476	0.565026	-1.07627	0.375402	0.0547494	1.20608	0.0273076	0.138507	-1.17612	0.0543739	0.770275	1.03478	0.679046	0.123531	1.16351	0.0717427	0.422302	1.08727	0.313578	0.695412	1.04277	0.612421	8e-07	-1.69028	1e-07	0.840672	-1.02945	0.744924
1415812_at	gelsolin	Gsn	227753	0.0715987	1.2008	0.0258517	0.0846954	-1.19024	0.0334753	0.0013419	1.40783	0.0002442	0.279139	1.13034	0.129713	1e-06	1.64737	1e-07	0.747123	1.04122	0.613276	0.139619	1.15939	0.0689891	0.0083723	1.28556	0.002799	0.885782	1.01615	0.840951	0.004192	1.3119	0.0013512	9.1e-06	1.55829	1.3e-06	0.179747	1.16863	0.0758063
1415813_at	apoptosis inhibitor 5	Api5	11800	0.446024	-1.08264	0.294436	0.72261	-1.04103	0.593744	0.0340059	-1.23748	0.0115225	0.892758	1.01891	0.803449	0.545548	-1.05926	0.445793	0.174559	-1.14634	0.0747517	0.142086	-1.1488	0.0704649	0.172888	-1.13073	0.10773	0.0004738	-1.38662	7.46e-05	1.21e-05	-1.50989	1.8e-06	0.818199	1.0241	0.751848	0.180595	-1.15799	0.0763496
1415814_at	ATPase, H+ transporting, lysosomal V1 subunit B2	Atp6v1b2	11966	0.89415	1.0076	0.833871	1e-07	1.41507	1e-07	0.0838119	1.08811	0.0347725	0.525912	1.03565	0.334464	0.350743	-1.04217	0.255961	0.309205	-1.05177	0.166645	0.0055513	-1.13149	0.0012725	0.145434	1.06475	0.0874203	0.324957	-1.04528	0.223754	0.962189	1.00242	0.946654	0.706667	-1.01839	0.614263	0.506954	-1.03827	0.337928
1415816_at	chaperonin containing Tcp1, subunit 7 (eta)	Cct7	12468	0.0594487	-1.11781	0.0202163	0.0016898	-1.19778	0.0003193	0.888765	1.01093	0.828586	0.196802	1.08688	0.0783191	0.176188	1.07832	0.10995	0.0329543	-1.13725	0.0079076	0.004909	-1.17519	0.0010989	5.6e-06	-1.30837	6e-07	0.0014788	-1.19933	0.0002929	0.0175133	-1.13908	0.0072184	0.185369	1.07807	0.111007	0.129052	-1.1075	0.0468397
1415817_s_at	chaperonin containing Tcp1, subunit 7 (eta)	Cct7	12468	0.0542712	-1.1545	0.0179834	0.0190193	-1.18633	0.0054514	0.864036	-1.01681	0.79308	0.900849	-1.01385	0.815138	0.403922	1.06251	0.305339	0.356443	-1.07827	0.204125	0.011224	-1.20176	0.0029782	0.0027847	-1.23525	0.0007679	0.0511199	-1.14859	0.0222356	0.318568	-1.07342	0.231996	0.682593	1.03255	0.586578	0.0217319	-1.2101	0.004188
1415818_at	annexin A6	Anxa6	11749	0.0002094	1.41778	1.89e-05	0.798491	-1.02935	0.693193	1.4e-05	1.55423	1.3e-06	0.441792	1.08742	0.256159	1e-07	1.74492	1e-07	0.403401	1.08977	0.244291	0.506789	1.06697	0.378353	0.0054891	1.27561	0.0017005	0.1276	1.14531	0.0691886	2.14e-05	1.4729	3.3e-06	0.0009064	-1.33871	0.0002342	0.337959	1.11113	0.187333
1415819_a_at	protein phosphatase 2 (formerly 2A), regulatory subunit A (PR 65), alpha isoform	Ppp2r1a	51792	1.07e-05	1.23275	5e-07	0.664834	-1.02315	0.523712	1e-07	-1.4794	1e-07	0.978313	-1.0019	0.957712	0.0428396	1.08935	0.0205152	0.0412592	1.09963	0.0106547	0.0660484	-1.08504	0.0267401	0.0239255	-1.10091	0.0097984	0.0812471	1.07857	0.0393218	0.0879786	1.07465	0.0492914	0.0001709	-1.17779	3.59e-05	0.941324	1.00498	0.897742
1415821_at	neuroplastin	Nptn	20320	0.0709904	1.11159	0.0255562	0.0041425	1.1771	0.000895	0.503725	1.04637	0.36425	0.274736	-1.07385	0.126725	0.941427	1.00478	0.91753	0.0168697	1.15255	0.0033473	0.271187	1.06699	0.163679	8.42e-05	1.25113	1.35e-05	0.0070944	1.16261	0.0019638	0.0150141	1.14126	0.0060061	2.7e-06	-1.31561	3e-07	0.172985	-1.09566	0.0713557
1415822_at	stearoyl-Coenzyme A desaturase 2	Scd2	20250	0.383195	1.04891	0.23802	0.0521309	-1.10271	0.0183617	0.526667	1.03833	0.38785	0.7718	1.02001	0.622145	0.0093103	-1.13101	0.0035165	0.036032	1.11543	0.0089159	0.641611	1.02593	0.52466	0.480682	-1.03589	0.381888	0.0399919	1.10473	0.0164139	0.969648	-1.00218	0.956662	0.0704786	1.09087	0.0347446	0.686775	1.02716	0.537582
1415823_at	stearoyl-Coenzyme A desaturase 2	Scd2	20250	0.921907	1.01397	0.873894	0.0687508	-1.22185	0.0258458	0.404838	1.11082	0.268811	0.0888374	-1.22222	0.0256385	0.0847685	-1.19565	0.0456507	0.686454	1.05546	0.537641	0.879208	1.01999	0.82084	0.0827496	-1.19738	0.044006	0.41294	1.09446	0.304522	0.231429	-1.1331	0.157415	0.704583	1.04541	0.611843	0.974966	-1.00544	0.954139
1415824_at	stearoyl-Coenzyme A desaturase 2	Scd2	20250	0.256203	-1.25482	0.136743	0.7512	-1.07524	0.630506	0.189302	1.3145	0.0979874	0.0898267	-1.4118	0.0260601	0.987053	-1.00351	0.981457	0.675847	1.10069	0.525137	0.748778	1.0701	0.653223	0.744903	-1.06637	0.669991	0.144031	1.30705	0.0806482	0.654446	1.09031	0.566691	0.0841687	1.36634	0.0429557	0.847952	-1.05193	0.755804
1415825_s_at	casein kinase 1, delta	Csnk1d	104318	0.73006	1.03982	0.604844	0.741543	1.03836	0.617794	0.0503514	-1.21874	0.0185482	0.173997	1.15184	0.0657333	0.0704212	1.17519	0.0366542	0.870747	-1.02071	0.785615	0.843534	-1.02198	0.773049	0.637779	1.04652	0.546993	0.023872	-1.22827	0.0087203	0.655237	-1.04407	0.567727	0.387709	-1.08544	0.279715	0.461821	-1.08955	0.294923
1415826_at	ATPase, H+ transporting, lysosomal V1 subunit H	Atp6v1h	108664	0.981808	1.0022	0.96911	0.5719	1.047	0.421062	0.968024	-1.00409	0.947065	0.571631	-1.05114	0.382614	2.54e-05	-1.34296	4.7e-06	0.620726	-1.04298	0.460709	0.0735828	-1.13467	0.0305714	0.675921	-1.03126	0.588925	0.162153	-1.10174	0.0936533	0.984284	-1.00158	0.977815	0.84132	1.01581	0.782806	0.769098	1.02874	0.644975
1415827_a_at	stress-associated endoplasmic reticulum protein 1	Serp1	28146	0.0099492	1.16222	0.0021711	0.0005056	1.22244	7.89e-05	0.0014229	1.21887	0.0002615	0.0401139	1.13564	0.0084934	1.16e-05	1.28751	2e-06	0.0020954	1.20301	0.0002352	0.142429	-1.08928	0.0706877	1e-07	1.53575	1e-07	8.35e-05	1.25996	9.4e-06	9.4e-06	1.29456	1.3e-06	1e-07	1.58608	1e-07	0.018749	1.16671	0.0034375
1415828_a_at	stress-associated endoplasmic reticulum protein 1	Serp1	28146	0.780772	1.06117	0.67132	0.451424	1.15695	0.299903	0.108772	1.35711	0.047965	0.553088	-1.13625	0.363051	0.185399	1.24881	0.117004	0.995593	1.00137	0.992198	0.400796	-1.16576	0.275759	0.0034105	1.63374	0.0009779	0.0468373	1.39874	0.0199571	0.0234845	1.45172	0.0102493	6.08e-05	1.99013	1.12e-05	0.873459	1.04034	0.793441
1415829_at	lamin B receptor	Lbr	98386	0.0068058	-1.22874	0.0013532	0.164947	-1.11486	0.0777777	0.487008	-1.06358	0.34846	0.880926	1.01667	0.784946	2.08e-05	-1.37443	3.7e-06	0.273114	1.09484	0.139508	0.0313311	-1.17484	0.0104115	1e-06	-1.46947	1e-07	0.0001727	-1.33043	2.23e-05	1e-07	-1.56123	1e-07	0.0107542	-1.20135	0.0038949	0.119679	-1.14574	0.0422381
1415830_at	origin recognition complex, subunit 5-like (S. cerevisiae)	Orc5l	26429	0.163647	1.12843	0.075914	0.44653	-1.073	0.294964	0.709252	1.0399	0.588618	0.0014687	1.32567	0.0001117	0.0931024	1.14264	0.0510118	0.247946	1.11058	0.121742	0.984129	-1.00213	0.974628	0.54898	-1.05179	0.451534	0.374748	-1.07734	0.268521	0.26861	-1.09282	0.188663	0.0001227	1.36759	2.48e-05	0.0781111	1.18389	0.0232459
1415831_at	proteasome (prosome, macropain) 26S subunit, non-ATPase, 2	Psmd2	21762	0.584239	1.03074	0.432383	0.788966	-1.01599	0.680086	0.881602	-1.00961	0.817896	0.264044	1.06257	0.119331	0.0439207	1.09564	0.021143	0.161902	-1.07428	0.0673695	0.0298927	-1.10856	0.0098512	0.898775	-1.00675	0.861114	0.0849231	-1.08353	0.0414917	0.737498	-1.01701	0.660998	0.761538	1.01596	0.680608	0.0028076	-1.17598	0.0002967
1415834_at	dual specificity phosphatase 6	Dusp6	67603	0.0003609	1.55249	3.69e-05	0.0007545	1.49666	0.0001251	0.0010725	-1.52517	0.0001879	0.102429	-1.23754	0.0314077	1e-07	-2.15666	1e-07	0.994291	1.0012	0.990084	0.0316113	-1.29194	0.0105397	1e-07	2.49331	1e-07	0.0017831	1.44783	0.0003663	0.0119828	1.33143	0.0046046	0.0001359	-1.56547	2.78e-05	0.260653	-1.17372	0.129119
1415836_at	aldehyde dehydrogenase 18 family, member A1	Aldh18a1	56454	0.0530824	-1.23105	0.0174913	0.424671	-1.09762	0.274604	0.0083148	-1.34605	0.0021007	0.613233	1.07001	0.425877	6e-07	-1.72493	1e-07	0.325121	1.12186	0.178961	0.0139693	-1.29237	0.0038983	1.7e-06	-1.68601	2e-07	0.0010386	-1.40875	0.0001909	1.16e-05	-1.59168	1.7e-06	0.114825	1.17483	0.0621582	0.901563	-1.01908	0.83634
1415838_at	serine incorporator 1	Serinc1	56442	0.758155	-1.02648	0.640828	0.324233	1.07696	0.189462	0.252718	-1.09376	0.142949	0.0062346	-1.22424	0.0007169	0.908153	-1.00881	0.875434	0.643354	1.03979	0.486784	0.0730917	-1.13256	0.0303363	0.564734	1.04161	0.467608	0.366146	1.06547	0.260456	0.0585159	-1.13255	0.0303469	0.217909	-1.08832	0.1353	0.930122	-1.00916	0.880066
1415839_a_at	nucleophosmin 1	Npm1	18148	0.893626	1.00954	0.832979	0.854497	-1.01308	0.773021	0.017042	1.15364	0.0049822	0.94888	1.00568	0.899959	0.0075762	1.15232	0.0027871	0.74298	-1.0234	0.607948	0.211793	1.07397	0.118017	0.34542	1.05338	0.251608	0.607815	1.03051	0.505489	0.0006693	1.20253	0.0001634	0.235651	1.06796	0.148991	0.619955	-1.03672	0.459758
1415840_at	ELOVL family member 5, elongation of long chain fatty acids (yeast)	Elovl5	68801	0.0681567	-1.12607	0.0242029	0.279545	-1.07634	0.155241	0.0013577	-1.24491	0.0002475	0.413702	1.06357	0.232191	0.312854	-1.06505	0.221975	0.26408	1.08094	0.13319	0.668227	1.03069	0.555456	0.0010909	-1.22391	0.0002592	2.71e-05	-1.3167	2.4e-06	0.0002128	-1.25927	4.41e-05	0.386385	1.05741	0.278447	0.891476	-1.01249	0.822302
1415841_at	dynein cytoplasmic 1 intermediate chain 2	Dync1i2	13427	0.0709289	1.08848	0.0255311	0.295848	-1.05285	0.167297	0.170115	1.07222	0.0853088	0.798034	1.01635	0.660504	2e-07	1.28523	1e-07	0.0049251	1.1432	0.0006922	8.18e-05	1.20202	9e-06	0.911807	1.00562	0.879293	0.224881	1.05656	0.140736	0.0085934	1.12158	0.0031095	0.10144	1.07546	0.0535578	0.181573	1.07438	0.0769573
1415842_at	G protein beta subunit-like	Gbl	56716	0.0103041	1.18984	0.0022693	0.616953	1.03993	0.469317	0.0322561	1.16676	0.0107909	0.165851	1.10838	0.061545	0.880678	-1.01094	0.840151	0.948991	1.00605	0.910953	0.576423	1.04161	0.451273	0.55536	1.04097	0.458078	0.405469	1.05824	0.297014	0.793125	1.01901	0.727243	0.762902	1.02236	0.682197	0.734028	-1.03119	0.598754
1415843_at	G protein beta subunit-like	Gbl	56716	0.550071	-1.13215	0.396723	0.276632	-1.23476	0.152988	0.693171	1.09382	0.569897	0.075798	-1.4173	0.0204333	0.395788	-1.1652	0.297516	0.112595	-1.35714	0.0409406	0.16233	-1.29237	0.0838728	0.821954	1.04497	0.763098	0.876929	-1.03206	0.828727	0.826973	1.04381	0.768879	0.220283	-1.24544	0.137281	0.220105	-1.29973	0.101282
1415844_at	synaptotagmin IV	Syt4	20983	0.644194	-1.09232	0.499434	0.228677	1.22907	0.118801	0.365195	-1.1843	0.233577	0.978172	1.00702	0.957223	0.958537	1.00973	0.940833	0.15952	1.27681	0.0660643	0.937462	-1.01582	0.904206	0.104222	1.28662	0.0583195	0.0388516	1.38451	0.0158362	0.0129308	-1.46634	0.0050359	0.0718941	1.32461	0.0355786	0.886608	1.03351	0.815037
1415845_at	synaptotagmin IV	Syt4	20983	0.307322	-1.11779	0.174442	0.973188	1.00448	0.956077	0.0069207	-1.3383	0.0016882	0.0554331	1.23158	0.0132104	0.648856	-1.04885	0.557374	0.458693	-1.08951	0.293736	0.0137599	-1.27928	0.0038252	0.0445287	-1.21347	0.0207534	0.0274335	-1.24128	0.0103233	1e-07	-2.67403	1e-07	0.533891	1.06758	0.421945	0.349062	-1.12117	0.196127
1415848_at	prolactin family 3, subfamily d, member 1	Prl3d1	18775	0.430059	1.08896	0.279021	0.815589	1.02874	0.717284	0.333694	1.11369	0.206519	0.91771	-1.01554	0.843681	0.0616894	1.18871	0.0313617	0.327077	1.11162	0.180455	0.0608398	1.19922	0.0240665	0.0295056	1.224	0.0126437	0.0012786	1.36374	0.0002451	0.0606497	1.18832	0.0316653	0.175582	1.13784	0.103855	0.155247	1.17512	0.0611499
1415849_s_at	stathmin 1	Stmn1	16765	0.0419865	1.07581	0.0129813	6e-07	-1.20561	1e-07	0.0852653	1.06836	0.0354991	0.0163937	1.09459	0.0025262	0.134702	1.05198	0.0794479	0.001517	1.12369	0.0001574	0.0035773	1.10754	0.0007555	0.0881134	1.05924	0.0474593	0.0110786	1.09133	0.0033925	0.124747	1.0528	0.075052	3.01e-05	-1.15786	5e-06	0.244813	-1.04976	0.118303
1415850_at	RAS p21 protein activator 3	Rasa3	19414	0.974659	1.00251	0.956782	0.260257	1.07131	0.141156	0.586253	1.03858	0.449947	0.630307	-1.03602	0.445632	4.86e-05	-1.25834	9.6e-06	0.745701	-1.02381	0.611387	0.111558	-1.09629	0.0516968	0.183716	-1.07645	0.116175	0.0285964	-1.13003	0.0108702	0.0477752	-1.11364	0.0237913	0.0705577	-1.10529	0.0348122	0.543779	-1.04545	0.37561
1415851_a_at	inosine 5'-phosphate dehydrogenase 2	Impdh2	23918	0.27869	-1.06463	0.152821	0.150162	-1.08358	0.0688997	0.443138	1.04934	0.305984	0.0202529	1.1426	0.0033946	0.0393092	1.11101	0.0185242	0.068242	-1.10876	0.0207681	0.936889	-1.00527	0.903397	0.0002795	-1.21226	5.36e-05	0.367268	-1.05017	0.261638	0.78005	-1.01614	0.711667	0.218094	-1.06766	0.135469	0.535885	1.04329	0.367073
1415852_at	inosine 5'-phosphate dehydrogenase 2	Impdh2	23918	0.29914	-1.06157	0.16804	0.0522449	-1.11	0.018413	0.169245	1.08459	0.0847408	0.154076	1.08748	0.0554793	0.123979	1.08179	0.0718859	0.0046076	-1.16975	0.0006345	0.740593	-1.02015	0.642139	2.47e-05	-1.25416	3.4e-06	0.110747	-1.08658	0.057821	0.810799	-1.01384	0.748612	0.0810302	-1.09387	0.041051	0.951445	1.00507	0.913101
1415853_at	differentially expressed in FDCP 8	Def8	23854	0.144295	1.11812	0.0641925	0.557583	-1.05065	0.405394	0.357378	1.081	0.226697	0.190994	1.11319	0.075034	0.0011219	1.25783	0.0003229	0.0378566	1.17285	0.009517	0.122058	1.12125	0.0580505	0.051148	1.14671	0.0245654	0.999051	-1.0001	0.99864	0.001209	1.25801	0.0003206	0.994646	1.00063	0.991544	0.169344	-1.12561	0.0691748
1415854_at	kit ligand	Kitl	17311	0.0005451	-2.07322	6.03e-05	0.920185	1.0267	0.873419	0.0001476	-2.34369	1.87e-05	0.0214293	-1.65625	0.0036657	0.416497	-1.18109	0.316967	0.686346	1.10759	0.5375	0.391845	1.203	0.267092	0.29713	-1.2331	0.209231	0.29678	-1.23866	0.199792	0.306373	-1.22646	0.220997	0.218837	1.28351	0.136146	0.0181443	-1.73649	0.0032939
1415855_at	kit ligand	Kitl	17311	0.0286515	-1.23142	0.0080427	1e-07	-1.7142	1e-07	1e-07	-2.71589	1e-07	0.002212	-1.35825	0.0001836	1.32e-05	-1.50282	2.3e-06	0.870525	-1.02077	0.785277	0.710126	1.03984	0.605004	1e-07	-1.89117	1e-07	5.25e-05	-1.47367	5.4e-06	1e-07	-1.95151	1e-07	0.0027531	-1.30886	0.0008264	1e-07	-2.25786	1e-07
1415856_at	embigin	Emb	13723	2e-06	-1.65376	1e-07	0.538261	1.07065	0.384491	1e-07	-2.02136	1e-07	1e-07	-2.15446	1e-07	1e-07	-2.9602	1e-07	0.0041123	-1.33603	0.0005462	1e-07	-2.51132	1e-07	1e-07	-1.95752	1e-07	0.0027914	-1.33131	0.0006263	1e-07	-2.1339	1e-07	6.7e-06	-1.55625	9e-07	6.81e-05	-1.56333	3.3e-06
1415857_at	embigin	Emb	13723	5.13e-05	-1.50227	3.5e-06	0.278041	1.11776	0.154064	7.8e-06	-1.61783	6e-07	2e-07	-1.78288	1e-07	1e-07	-1.99332	1e-07	0.0094027	-1.29509	0.0015748	1e-07	-1.87032	1e-07	1e-07	-1.79739	1e-07	0.0090266	-1.27716	0.0026388	1.37e-05	-1.52129	2e-06	0.740845	-1.03529	0.653649	0.06889	-1.22228	0.0196634
1415858_at	eukaryotic translation initiation factor 3, subunit C	Eif3c	56347	0.117142	-1.09753	0.0486963	0.182853	1.08309	0.0890323	0.0001261	-1.27194	1.55e-05	0.652715	1.03376	0.473273	0.0676083	-1.10503	0.0349651	0.991978	-1.0008	0.986094	0.0011983	-1.20392	0.000208	1.4e-06	-1.334	1e-07	1.04e-05	-1.30207	8e-07	3.79e-05	-1.26522	6.3e-06	0.392495	-1.05105	0.284012	0.769667	-1.0232	0.645896
1415859_at	eukaryotic translation initiation factor 3, subunit C	Eif3c	56347	1e-07	-1.73072	1e-07	0.208177	1.13063	0.105123	0.0001851	-1.45957	2.41e-05	0.0001662	-1.45849	7.2e-06	0.109285	-1.15276	0.0618933	0.0090491	-1.28571	0.0014948	2.57e-05	-1.49545	2.3e-06	0.0096959	-1.25892	0.0033355	0.004101	-1.2988	0.0010041	0.0138035	-1.24224	0.0054455	0.428389	1.07791	0.317534	0.026494	-1.2639	0.0054627
1415860_at	karyopherin (importin) alpha 2	Kpna2	16647	0.487161	1.04402	0.33352	0.684798	1.02708	0.547315	0.0065333	1.17384	0.0015757	0.199508	1.08216	0.0799604	0.0300413	1.12005	0.0135039	0.976044	1.00229	0.958883	0.0266236	1.12888	0.0085683	0.0241384	1.12608	0.0099074	0.339873	1.05424	0.236984	0.434916	1.04351	0.338935	0.0778199	-1.09819	0.0391337	0.766243	1.02262	0.640673
1415863_at	eukaryotic translation initiation factor 4, gamma 2	Eif4g2	13690	0.0009037	1.24433	0.0001129	0.207016	1.08932	0.104325	8.1e-06	1.38085	7e-07	0.007522	1.20119	0.0009183	0.0002095	1.26113	4.92e-05	0.0006114	1.26027	5.14e-05	1e-07	1.48441	1e-07	0.820042	1.01595	0.760448	0.0074235	1.18388	0.0020747	1.15e-05	-1.32973	1.7e-06	0.116825	1.1032	0.0634613	4.18e-05	1.35826	1.8e-06
1415864_at	2,3-bisphosphoglycerate mutase	Bpgm	12183	0.67389	1.04449	0.535396	0.189328	-1.12699	0.0932038	0.177226	1.13935	0.0899846	0.692544	-1.04616	0.52056	0.0036861	-1.272	0.0012326	0.940565	-1.0091	0.897138	0.653058	-1.04416	0.538313	0.0056473	1.26116	0.0017576	0.356061	1.08436	0.251343	0.179204	1.11842	0.115343	0.488599	1.06424	0.376428	0.146391	-1.15908	0.056128
1415865_s_at	2,3-bisphosphoglycerate mutase	Bpgm	12183	0.670551	1.0311	0.531439	0.295687	-1.07058	0.167157	0.0376307	1.14536	0.0130197	0.728014	1.02866	0.563519	0.0405358	-1.12524	0.0192204	0.598423	-1.03892	0.435898	0.487617	1.04602	0.359132	1.94e-05	1.29953	2.5e-06	0.283955	1.0669	0.189187	0.0100598	1.16023	0.0037459	0.0209997	1.14319	0.0084682	0.324044	-1.07482	0.175855
1415866_at	unc-45 homolog A (C. elegans)	Unc45a	101869	0.0005156	1.35657	5.65e-05	0.450494	1.07461	0.298914	0.585467	1.05809	0.449166	0.0526765	1.19567	0.0122981	0.247152	1.10126	0.165844	0.963921	1.0054	0.937667	0.957706	1.0057	0.934218	0.290228	-1.09246	0.203167	0.713838	-1.03419	0.625791	0.99657	-1.00038	0.995561	0.0338813	-1.18968	0.0147777	0.100207	1.17686	0.0328933
1415867_at	chaperonin containing Tcp1, subunit 4 (delta)	Cct4	12464	0.0013359	-1.1523	0.000183	0.0003332	-1.169	4.91e-05	0.686883	-1.02208	0.563232	0.281784	-1.05478	0.131579	0.105261	1.06956	0.0591313	0.693844	-1.02131	0.546621	0.0020061	-1.14287	0.0003799	6e-07	-1.25488	1e-07	0.0155009	-1.1077	0.0051084	0.0151581	-1.10522	0.0060733	9.81e-05	1.18078	1.92e-05	0.0364802	1.10909	0.0083445
1415868_at	chaperonin containing Tcp1, subunit 4 (delta)	Cct4	12464	0.98823	1.00259	0.980479	0.500283	1.10546	0.345895	0.0004745	1.64394	7.33e-05	0.554929	1.10113	0.364914	0.0002322	1.59897	5.55e-05	0.139479	-1.23059	0.0549102	0.74701	1.0491	0.651019	0.607499	-1.07175	0.513662	0.304325	1.1447	0.205764	0.0596399	-1.2642	0.031023	0.125242	-1.21675	0.0689288	0.201771	1.21829	0.0893307
1415869_a_at	tripartite motif-containing 28	Trim28	21849	0.808896	1.02805	0.710134	0.263522	-1.11645	0.14341	0.70404	-1.04524	0.58242	0.260775	1.12543	0.117178	0.0149295	1.23777	0.006032	0.33318	-1.10461	0.185327	0.200312	-1.1282	0.10994	0.011681	-1.25044	0.0041594	0.0693746	-1.17751	0.0323437	0.524683	-1.06097	0.427795	0.360402	-1.08904	0.254911	0.766243	1.03826	0.64061
1415870_at	calumenin	Calu	12321	0.267358	-1.07035	0.144739	0.0093867	-1.15921	0.0023611	0.154727	-1.09423	0.0754376	0.239316	1.07913	0.103397	0.268437	-1.06377	0.183902	0.602428	1.03624	0.441113	0.0007544	-1.21284	0.0001216	0.564183	-1.03417	0.466954	0.0060875	-1.16622	0.0016233	0.016145	-1.13962	0.0065437	0.0002358	1.22789	5.15e-05	0.144086	-1.10243	0.0549304
1415872_at	heterogeneous nuclear ribonucleoprotein H1	Hnrnph1	59013	0.883365	1.01086	0.817157	0.0052223	-1.17484	0.0011787	0.284621	1.07303	0.167146	0.377621	-1.06192	0.202694	0.0207902	1.13574	0.0088313	0.974957	1.00253	0.956933	0.0254725	1.1375	0.0080974	0.808249	1.01527	0.745892	0.491293	1.04191	0.3817	0.0060009	1.16447	0.0020425	0.436559	1.04727	0.325527	0.943979	1.00623	0.902058
1415873_a_at	ARP1 actin-related protein 1 homolog A, centractin alpha (yeast)	Actr1a	54130	0.733665	1.02528	0.608886	0.0028325	-1.19685	0.0005756	0.43895	-1.05614	0.302155	0.851971	-1.01628	0.740354	0.0155311	1.14898	0.0063191	0.0001598	-1.27338	9.9e-06	0.270839	-1.07105	0.163447	0.994955	-1.00041	0.993361	0.163325	-1.0863	0.0944646	0.151946	-1.08624	0.0946931	1e-07	-1.56982	1e-07	0.719904	1.02951	0.581081
1415874_at	similar to sprouty 1; sprouty homolog 1 (Drosophila)	LOC100046643; Spry1	100046643; 24063	5.54e-05	1.2825	3.8e-06	0.0139512	-1.15517	0.0037798	0.002045	-1.21568	0.0003974	0.488647	-1.05075	0.299778	8e-07	-1.35021	1e-07	0.308141	-1.06871	0.16597	0.0010769	-1.21241	0.0001838	1.1e-06	1.34864	1e-07	0.0065386	1.17004	0.0017659	2.6e-06	1.32889	3e-07	8.52e-05	-1.25626	1.64e-05	4e-07	-1.43745	1e-07
1415876_a_at	ribosomal protein S26	Rps26	27370	0.242141	-1.0517	0.12687	0.0626922	-1.07926	0.0230711	0.417327	1.03895	0.28079	0.847785	-1.01116	0.733514	0.0093294	1.10504	0.0035249	0.121468	-1.06899	0.045404	0.771524	-1.01352	0.680597	0.1813	-1.05357	0.114357	0.0013111	-1.13762	0.0002529	0.40335	1.03388	0.309364	0.809856	-1.01084	0.740921	0.605411	1.02753	0.441933
1415877_at	dihydropyrimidinase-like 3	Dpysl3	22240	0.0389599	1.17851	0.0118071	0.0148225	-1.20874	0.0040573	0.0747183	1.16333	0.0301887	0.181979	1.1232	0.0698551	1e-07	1.98093	1e-07	2e-07	1.58625	1e-07	1e-07	1.63436	1e-07	0.0002702	1.32362	5.15e-05	2e-07	1.55855	1e-07	4.17e-05	1.37508	7e-06	1e-07	1.79117	1e-07	1e-07	1.65643	1e-07
1415878_at	ribonucleotide reductase M1	Rrm1	20133	0.0041998	1.24674	0.0007461	0.554956	1.05279	0.402529	0.0071045	1.245	0.0017415	0.304378	1.09406	0.146787	0.0468458	1.15445	0.0227628	0.297187	-1.09143	0.15764	0.101379	1.13325	0.0458001	0.0151527	1.19357	0.0056802	0.140803	1.11593	0.0783437	0.0042794	1.2309	0.001383	1e-07	-1.57696	1e-07	0.958638	-1.00617	0.925906
1415879_a_at	ribosomal protein, large P2	Rplp2	67186	0.0444844	1.12502	0.0139746	0.50112	-1.04475	0.346677	0.141931	1.09765	0.0675255	0.346799	1.06495	0.178457	0.0010597	1.1978	0.0003025	0.899176	1.01003	0.829323	0.333463	1.05951	0.215715	0.606398	-1.03086	0.512456	0.153018	-1.08388	0.0870495	0.611315	-1.03036	0.519199	0.370018	-1.05351	0.26346	2.13e-05	-1.33001	8e-07
1415880_a_at	lysosomal-associated membrane protein 1	Lamp1	16783	0.868258	1.01161	0.79567	0.0304073	-1.12756	0.0095583	0.270203	1.07154	0.155915	0.089785	1.10745	0.0260407	0.0847359	1.09543	0.0456297	0.140165	-1.09117	0.0552588	0.470259	-1.0435	0.341924	0.0607872	1.10427	0.0303018	0.0999435	-1.09304	0.0508257	0.318043	1.05526	0.231339	0.478548	-1.04126	0.366582	0.0808361	-1.11803	0.024385
1415881_at	growth hormone inducible transmembrane protein	Ghitm	66092	0.0074963	-1.1962	0.0015259	0.0585106	-1.13503	0.021215	0.0027603	-1.23711	0.0005655	0.419698	-1.06557	0.2373	1e-07	-2.29472	1e-07	0.639747	-1.03827	0.482425	7.83e-05	-1.30564	8.6e-06	0.0001553	-1.2817	2.71e-05	0.0006131	-1.25424	0.0001009	0.011472	-1.17267	0.0043674	0.386449	-1.05989	0.278509	0.0134083	-1.20434	0.002227
1415882_at	growth hormone inducible transmembrane protein	Ghitm	66092	0.0038629	-1.2559	0.0006749	0.087521	-1.14525	0.0348869	0.109007	-1.14662	0.0480865	0.0383176	-1.18906	0.0079695	1e-07	-1.77288	1e-07	0.0711557	-1.15939	0.0220236	0.0006926	-1.3029	0.0001097	0.1698	-1.10849	0.105415	0.0320064	-1.1762	0.0124781	0.341715	-1.07489	0.252686	0.86024	-1.01535	0.808008	0.0301942	-1.21214	0.0064641
1415884_at	chymotrypsin-like elastase family, member 3B	Cela3b	67868	0.473013	1.10387	0.319831	0.989225	-1.00221	0.98214	0.515208	1.09955	0.375894	0.953205	-1.01125	0.909815	0.0299409	1.28775	0.0134489	0.64123	1.07174	0.484255	0.220611	1.16627	0.124471	0.0014618	1.46143	0.0003619	0.0035415	1.42192	0.0008386	0.0148779	1.32826	0.0059446	0.541007	1.08156	0.429014	0.11439	1.25211	0.0397138
1415885_at	chromogranin B	Chgb	12653	0.112848	1.09328	0.046429	1e-07	1.49405	1e-07	0.848159	1.0139	0.770458	0.0031588	1.18678	0.0002909	1e-07	-1.60516	1e-07	0.0698578	1.10933	0.021493	0.134165	-1.08568	0.0655116	0.228528	-1.06553	0.151883	0.484475	1.03981	0.374667	0.523916	-1.03551	0.427042	0.0053211	1.15611	0.0017453	0.0146757	1.1627	0.0024984
1415886_at	SH2 domain containing 3C	Sh2d3c	27387	0.726769	1.02959	0.601043	0.555414	-1.04785	0.403089	2.2e-05	-1.38556	2.1e-06	0.431264	1.06713	0.24692	0.0080063	-1.19023	0.0029631	0.806187	-1.02222	0.69335	0.795207	-1.02096	0.70978	0.15052	-1.10036	0.0910888	0.0652199	-1.1322	0.0299921	0.0788638	-1.12212	0.0432549	0.486984	-1.0509	0.374791	0.434082	-1.0692	0.269255
1415887_at	Trk-fused gene	Tfg	21787	0.934876	-1.00604	0.894665	0.513243	-1.04282	0.358798	0.0478769	1.12822	0.017438	0.667671	-1.03193	0.490701	0.877693	1.00944	0.836415	0.0409032	-1.12839	0.0105341	0.767916	-1.0192	0.676146	0.201573	-1.07223	0.130112	0.367589	-1.05273	0.26193	0.0445118	-1.11341	0.0219055	0.165714	-1.07976	0.0966972	0.172851	1.09446	0.0712781
1415888_at	hepatoma-derived growth factor	Hdgf	15191	0.236826	-1.09305	0.123317	0.0578121	-1.14528	0.0209118	0.937963	1.00766	0.901318	0.511297	-1.05853	0.3207	0.0559777	-1.13732	0.027998	0.230758	-1.09663	0.110468	0.365856	-1.06917	0.243979	0.0829643	-1.1245	0.0441372	0.0220693	-1.1707	0.0078959	0.157578	-1.10024	0.0987017	0.089931	1.12303	0.0464525	0.317593	-1.08883	0.171123
1415889_a_at	heat shock protein 90, beta (Grp94), member 1	Hsp90b1	22027	0.0784473	1.17482	0.0291591	0.67628	1.04539	0.537701	0.663287	1.04918	0.53718	0.521379	1.07293	0.329982	0.0056186	-1.26486	0.001982	0.824697	1.02612	0.719975	0.360693	1.08896	0.23941	0.0307297	1.20244	0.0132793	0.0357054	1.19997	0.0142722	0.809373	-1.02348	0.746885	0.934665	1.00837	0.907633	0.0348463	1.23981	0.0078505
1415890_at	3'-phosphoadenosine 5'-phosphosulfate synthase 1	Papss1	23971	0.699188	1.03033	0.565997	0.163634	-1.09805	0.0770201	0.146101	1.10917	0.0700016	0.47048	-1.0579	0.281878	0.0002348	1.25889	5.62e-05	0.234687	1.08717	0.112839	0.194892	1.08896	0.106109	0.23644	-1.07698	0.15821	0.473773	-1.04856	0.363708	0.371871	1.05811	0.280148	0.444958	1.05178	0.333819	0.0579239	1.15084	0.0155078
1415891_at	succinate-CoA ligase, GDP-forming, alpha subunit	Suclg1	56451	0.027488	-1.13342	0.0076269	0.850293	1.01343	0.767296	0.787177	-1.01979	0.687382	0.177863	-1.08753	0.0676542	0.0002145	-1.22269	5.07e-05	0.0009124	-1.21384	8.52e-05	0.0020092	-1.18804	0.0003806	0.589119	-1.03136	0.494159	0.261376	-1.06443	0.17031	0.973336	-1.00215	0.961889	0.0008114	-1.19868	0.0002061	0.0091731	-1.18004	0.0013501
1415892_at	sphingosine phosphate lyase 1	Sgpl1	20397	0.976174	-1.00466	0.959331	0.934038	-1.01213	0.894822	0.749472	1.04753	0.637769	0.282131	1.14939	0.131794	0.0200532	1.2839	0.0084663	0.17124	1.18133	0.0728166	0.054169	-1.24295	0.0207427	0.333398	1.11381	0.240906	0.076402	-1.21612	0.0364098	0.650216	1.05443	0.561853	0.0188083	1.28968	0.0074369	0.173141	-1.1983	0.0714355
1415893_at	sphingosine phosphate lyase 1	Sgpl1	20397	0.570108	-1.14922	0.417281	0.735038	-1.09131	0.609542	0.512947	1.17935	0.373469	0.107	-1.45187	0.0334513	0.222311	1.28595	0.145796	0.938748	-1.02303	0.893974	0.119228	-1.39503	0.0563225	0.250081	1.26794	0.169207	0.978588	-1.00663	0.96914	0.278865	1.24907	0.197194	0.28615	1.25367	0.190026	0.0773595	-1.54084	0.0229454
1415894_at	ectonucleotide pyrophosphatase/phosphodiesterase 2	Enpp2	18606	0.001861	1.24642	0.0002771	0.61627	1.04161	0.468645	1e-07	1.55401	1e-07	0.054965	1.15515	0.0130662	7e-06	1.36989	1.1e-06	0.0070406	1.21518	0.0010904	0.0013367	1.25002	0.0002362	0.903129	1.00943	0.86714	0.227293	1.08678	0.142714	0.30719	1.07156	0.221741	1e-07	1.53187	1e-07	0.031491	1.18639	0.0068385
1415895_at	small nuclear ribonucleoprotein N; SNRPN upstream reading frame	Snrpn; Snurf	20646; 84704	0.0037114	1.27772	0.0006421	9.38e-05	1.39039	1.16e-05	0.0001265	1.41834	1.56e-05	0.024474	1.2219	0.0043736	0.0153509	1.21122	0.0062319	0.131895	1.14336	0.0507541	0.0005317	1.33612	8.06e-05	0.0318555	1.18645	0.0138653	0.0010017	1.31321	0.0001827	0.0194718	1.20286	0.0081929	0.597919	-1.04741	0.491118	0.179152	1.14023	0.0753495
1415897_a_at	microsomal glutathione S-transferase 1	Mgst1	56615	0.393843	1.07451	0.246981	0.669366	1.03964	0.528932	2e-06	1.51316	1e-07	0.272976	-1.10039	0.125487	0.0002041	1.31789	4.78e-05	0.742914	1.03216	0.607863	0.0151795	1.2023	0.004329	1e-07	1.55283	1e-07	0.0741916	1.14243	0.0351055	1e-07	2.30652	1e-07	0.0132259	-1.19876	0.004934	0.655851	-1.04579	0.502113
1415899_at	Jun-B oncogene	Junb	16477	0.873704	1.02834	0.803067	0.0111324	1.4209	0.0028963	2e-06	-2.12709	1e-07	0.0181177	-1.42071	0.0029057	1e-07	-3.58349	1e-07	0.0009929	-1.61328	9.46e-05	0.0009059	-1.5871	0.0001504	1e-07	3.72145	1e-07	0.0450939	-1.31144	0.019042	0.0110816	-1.39985	0.0041928	0.400039	-1.12642	0.291038	0.151237	-1.26271	0.0589429
1415900_a_at	kit oncogene	Kit	16590	0.156023	1.15678	0.0711767	0.705607	-1.04575	0.572991	0.0917317	1.19856	0.0388942	0.236658	1.14071	0.101753	0.0071289	1.28591	0.0025995	0.0280039	1.25272	0.0064378	0.032607	1.2327	0.0109628	0.458047	1.07568	0.359427	0.565333	1.06066	0.458662	0.289596	1.10626	0.206567	0.187659	-1.13598	0.112671	0.247089	1.1445	0.119829
1415901_at	procollagen-lysine, 2-oxoglutarate 5-dioxygenase 3	Plod3	26433	0.749895	-1.02658	0.630519	0.0703347	-1.13231	0.0265848	0.272341	-1.08773	0.15764	0.177839	1.10679	0.0676302	0.673928	-1.03007	0.587133	0.637495	-1.03934	0.479942	0.0728493	-1.12897	0.0301878	0.155981	-1.09677	0.0951314	0.115402	-1.1098	0.0608775	0.002598	-1.2159	0.0007778	0.0938302	1.11596	0.0488579	0.663593	1.0395	0.511289
1415903_at	solute carrier family 38, member 1	Slc38a1	105727	3.91e-05	-1.43251	2.5e-06	0.209118	1.11615	0.105753	1e-07	-1.84904	1e-07	0.02003	-1.22927	0.0033416	0.355562	-1.07879	0.260544	0.319365	-1.09625	0.174215	1.61e-05	-1.44987	1.4e-06	0.157417	1.11978	0.0961367	0.000248	-1.35884	3.44e-05	0.0004034	-1.33156	9.16e-05	0.0459014	1.17254	0.0210707	0.326972	-1.10327	0.178442
1415904_at	lipoprotein lipase	Lpl	16956	0.0818674	1.16158	0.0308272	2e-07	-1.60706	1e-07	0.178377	1.13361	0.090783	0.226806	1.12108	0.0957541	1e-07	-1.74365	1e-07	0.0002492	-1.38262	1.7e-05	4e-07	-1.57837	1e-07	1e-07	-2.53294	1e-07	0.232008	-1.10433	0.146513	1e-07	-3.03911	1e-07	0.228818	-1.10511	0.143747	0.0016346	-1.35068	0.0001512
1415906_at	thymosin, beta 4, X chromosome	Tmsb4x	19241	0.227358	1.0447	0.116696	0.904604	1.00524	0.849121	0.160113	1.05454	0.0788198	0.774525	-1.01347	0.626866	0.514812	-1.0228	0.413856	0.983642	1.00097	0.971751	0.350435	1.03379	0.230486	0.594154	1.01878	0.499595	0.0076805	1.09311	0.0021612	0.446562	1.02616	0.349772	0.713995	1.01363	0.622744	0.756295	1.01451	0.627854
1415907_at	cyclin D3	Ccnd3	12445	0.0048479	-1.19754	0.0008906	0.0486016	-1.13385	0.0168814	6.7e-06	-1.37712	5e-07	0.0357762	-1.15311	0.0072326	0.348468	-1.06022	0.253885	0.0012848	-1.23641	0.000129	1e-07	-1.52385	1e-07	0.0405061	-1.13165	0.0185441	0.0307962	-1.14192	0.0118974	3.5e-06	-1.34914	4e-07	0.0052615	1.1839	0.0017225	9.31e-05	-1.32929	4.7e-06
1415908_at	testis-specific protein, Y-encoded-like 1	Tspyl1	22110	0.887088	1.02063	0.823226	0.0136102	1.32155	0.0036718	0.420476	1.11241	0.283719	0.0939422	-1.22963	0.027831	0.0036324	-1.36934	0.0012115	0.107277	1.21414	0.0383326	0.76707	1.03911	0.674988	7.87e-05	1.56357	1.25e-05	0.0030195	1.39313	0.0006925	0.893703	-1.01703	0.853464	0.738915	-1.04222	0.651293	0.301354	1.15115	0.158625
1415909_at	stress-induced phosphoprotein 1	Stip1	20867	0.788981	1.01924	0.682474	1e-07	-1.46178	1e-07	0.269412	1.07494	0.155303	0.84494	1.01622	0.729665	0.725383	1.02161	0.646324	0.926014	1.00747	0.872995	0.947107	1.00481	0.917926	0.517125	1.03851	0.418573	0.277672	1.06447	0.183864	0.0684541	1.10491	0.0365809	0.551148	-1.03669	0.440384	0.455957	1.05506	0.289455
1415910_s_at	cytokine induced apoptosis inhibitor 1	Ciapin1	109006	0.0094075	-1.15695	0.0020251	1e-07	-1.40466	1e-07	0.0006594	-1.2266	0.0001067	0.268622	-1.0725	0.122393	3.17e-05	1.25668	6e-06	0.558581	-1.03922	0.391388	0.829715	-1.01406	0.754795	0.107786	1.08928	0.0607652	0.003937	-1.17037	0.0009546	0.0877298	1.09407	0.0491268	2.4e-06	1.3076	3e-07	0.959243	1.00443	0.926989
1415911_at	imprinted and ancient	Impact	16210	0.0017742	-1.25708	0.0002611	1e-07	1.56851	1e-07	0.104087	-1.13676	0.0454242	0.0283505	-1.18401	0.0053377	0.577326	-1.04198	0.479327	0.525428	-1.05505	0.357603	4e-07	-1.48523	1e-07	1e-07	-2.03749	1e-07	0.000226	-1.30684	3.07e-05	0.285836	-1.07727	0.203322	3e-07	1.47145	1e-07	0.0028284	-1.2768	0.0002994
1415912_a_at	predicted gene, EG625298; predicted gene, EG628061; similar to ribosomal protein S13; ribosomal protein S13	EG625298; EG628061; LOC100044992; Rps13	100044992; 625298; 628061; 68052	0.0417187	1.13388	0.0128693	0.93869	-1.00596	0.902904	0.0023233	1.21908	0.0004603	0.142991	1.10269	0.0498136	2e-07	1.38898	1e-07	0.658531	-1.03312	0.504922	0.990215	1.00094	0.98456	0.879358	1.01015	0.835863	0.967901	1.00283	0.953706	0.0347809	1.1286	0.0163574	0.278031	1.06774	0.18315	0.594809	1.04259	0.429943
1415914_at	heterogeneous nuclear ribonucleoprotein A/B	Hnrnpab	15384	0.132709	1.07642	0.057337	0.122249	-1.07791	0.0530035	0.0001987	1.21076	2.62e-05	0.974894	-1.00235	0.950664	5.29e-05	1.20625	1.05e-05	0.404926	-1.04541	0.24556	0.0020299	1.15602	0.0003857	0.0492398	1.09263	0.0234224	0.540586	1.03038	0.431993	9.36e-05	1.19932	1.74e-05	0.0163822	1.11426	0.0063215	0.105003	1.09266	0.0350724
1415915_at	DEAD (Asp-Glu-Ala-Asp) box polypeptide 1	Ddx1	104721	0.534037	-1.03687	0.380477	0.581563	1.03298	0.43143	0.0197335	-1.13616	0.0059155	0.5986	1.03455	0.410416	3.7e-06	-1.27014	5e-07	0.0175199	-1.13428	0.0035217	0.0054259	-1.15148	0.0012382	0.0003649	-1.19582	7.27e-05	0.0088658	-1.13947	0.0025798	0.0873261	-1.08631	0.0488541	0.0014622	-1.16939	0.0004015	0.239205	-1.07366	0.114493
1415916_a_at	methylenetetrahydrofolate dehydrogenase (NADP+ dependent), methenyltetrahydrofolate cyclohydrolase, formyltetrahydrofolate synthase	Mthfd1	108156	5.55e-05	-1.26901	3.8e-06	0.628949	1.03251	0.482602	0.0003372	1.24556	4.89e-05	0.34077	-1.06449	0.173591	0.0025611	-1.17627	0.0008168	0.0012679	-1.209	0.0001269	0.744752	-1.021	0.647887	0.785607	-1.01652	0.718592	0.0015182	-1.1939	0.0003019	0.0077241	1.1542	0.0027372	0.464952	1.04331	0.353174	0.573717	-1.04167	0.407343
1415917_at	methylenetetrahydrofolate dehydrogenase (NADP+ dependent), methenyltetrahydrofolate cyclohydrolase, formyltetrahydrofolate synthase	Mthfd1	108156	0.0222454	-1.18514	0.0058954	0.621832	-1.04326	0.474471	0.0583817	1.16206	0.0222907	0.658348	-1.04269	0.480171	0.0008381	-1.26518	0.0002328	0.0110321	-1.21382	0.001913	0.240125	-1.09237	0.139476	0.419806	-1.06066	0.321261	0.0013835	-1.2616	0.0002702	0.0475758	1.14748	0.0236765	0.698577	-1.03108	0.604762	0.337641	-1.08873	0.186899
1415918_a_at	triosephosphate isomerase 1	Tpi1	21991	0.0511673	-1.1208	0.01669	0.251638	-1.07228	0.135019	1e-07	-2.1758	1e-07	0.944265	-1.00639	0.890064	1e-07	-1.4831	1e-07	0.0022278	-1.20005	0.0002539	0.0001356	-1.24809	1.64e-05	1e-07	-1.50336	1e-07	0.0029569	-1.18253	0.0006736	1e-07	-2.82435	1e-07	0.0004545	-1.21524	0.0001075	0.008995	-1.18516	0.0013133
1415919_at	neural proliferation, differentiation and control gene 1	Npdc1	18146	0.696764	1.02316	0.562701	0.278295	-1.05854	0.154307	0.170402	1.07744	0.0854968	0.008246	1.14772	0.0010441	0.533146	-1.03155	0.432987	0.9807	1.00166	0.966438	0.198429	-1.06641	0.10853	0.255465	-1.05579	0.173637	0.918145	-1.00576	0.884312	0.0128419	-1.12299	0.004996	0.0350131	1.10407	0.0153432	0.680523	1.02721	0.52992
1415920_at	cleavage stimulation factor, 3' pre-RNA subunit 2, tau	Cstf2t	83410	0.431591	-1.04258	0.280635	0.165025	1.07135	0.0778458	0.705861	1.02297	0.584622	0.870926	-1.01129	0.77003	0.262266	1.05358	0.178496	0.732567	-1.02069	0.594399	0.294792	1.053	0.183013	0.928975	-1.00469	0.9031	0.798817	-1.01343	0.728373	0.0277918	1.10447	0.0125315	0.0147723	-1.11758	0.0056092	0.232367	-1.06968	0.109444
1415921_a_at	tumor necrosis factor receptor superfamily, member 19	Tnfrsf19	29820	0.239042	1.25795	0.124873	0.0577881	1.42106	0.0208984	0.0100495	1.65709	0.0026335	0.866703	-1.04533	0.763943	0.021237	1.49267	0.0090446	0.145989	1.32976	0.0584297	0.0161861	1.54834	0.0046663	0.665292	1.0858	0.577559	0.0331708	1.46156	0.0130446	0.144125	1.29057	0.0890255	0.00447	1.6472	0.0014287	0.55807	1.14724	0.390709
1415922_s_at	MARCKS-like 1	Marcksl1	17357	0.179507	1.0776	0.0856646	0.0024335	-1.17368	0.0004844	0.189177	1.08073	0.097907	0.714025	1.02618	0.546328	0.0104419	1.13776	0.0040074	0.0208965	1.13597	0.0044348	0.0160206	1.13527	0.0046116	0.0001209	1.22475	2.04e-05	0.0183047	1.12982	0.006252	0.149972	1.07566	0.0932226	0.0635227	-1.09954	0.0307175	0.0058953	1.18075	0.0007568
1415923_at	necdin	Ndn	17984	0.805191	1.01519	0.704862	0.918435	-1.00649	0.870782	0.0170049	-1.13465	0.0049676	0.646365	-1.02957	0.46519	0.0651815	1.09066	0.0335039	0.0496538	1.10705	0.013567	0.607553	1.02825	0.484929	0.443678	1.03846	0.345126	0.0597016	1.09481	0.0268243	0.0804686	1.08532	0.0443136	0.17267	-1.06833	0.101735	0.0515151	1.11654	0.0132566
1415925_a_at	nucleoporin 62	Nup62	18226	0.000102	-1.40611	7.9e-06	1.3e-06	-1.53697	1e-07	1.4e-06	-1.59265	1e-07	0.364716	-1.09343	0.192052	0.0020511	-1.28127	0.000637	0.0334093	-1.20568	0.008073	1e-07	-1.69945	1e-07	0.0127207	-1.22291	0.0046086	1e-07	-1.69589	1e-07	4.6e-06	-1.48205	6e-07	0.030681	-1.1903	0.0131461	0.021417	-1.24664	0.0041054
1415926_at	nucleoporin 62	Nup62	18226	8.92e-05	-1.32128	6.8e-06	3e-07	-1.45541	1e-07	2e-07	-1.52124	1e-07	0.558791	-1.05082	0.368946	0.000718	-1.24836	0.0001957	0.0633042	-1.14262	0.0186984	1e-07	-1.59109	1e-07	3.15e-05	-1.33064	4.4e-06	1e-07	-1.69668	1e-07	1e-07	-1.50465	1e-07	0.022049	-1.16103	0.0089611	0.0293481	-1.18464	0.0062296
1415927_at	actin, alpha, cardiac muscle 1; similar to alpha-actin (AA 27-375)	Actc1; LOC100048431	100048431; 11464	0.406226	1.10199	0.257624	0.441363	-1.09491	0.290126	0.662416	-1.0587	0.536094	0.690657	-1.05681	0.517468	0.735851	1.03841	0.658463	0.54421	1.07873	0.375671	0.804308	1.03085	0.721471	0.696253	1.04421	0.612017	0.0092525	1.30862	0.0027181	0.0831469	1.1898	0.0461063	0.839065	-1.02413	0.77957	0.563532	1.08152	0.396222
1415928_a_at	microtubule-associated protein 1 light chain 3 beta	Map1lc3b	67443	0.0637238	1.12047	0.022156	0.234227	1.07845	0.122572	0.420531	1.05784	0.283798	0.945268	1.00659	0.891756	8e-07	1.35734	1e-07	0.485718	-1.04949	0.319456	0.0466392	1.12614	0.0171712	1.33e-05	1.30333	1.7e-06	0.0023636	1.19688	0.0005164	0.0002138	1.24273	4.43e-05	0.827307	1.01457	0.764465	2e-07	-1.46497	1e-07
1415929_at	microtubule-associated protein 1 light chain 3 beta	Map1lc3b	67443	0.0008795	1.19517	0.0001091	0.235644	1.06809	0.12365	0.0269926	1.1326	0.0086715	0.345622	1.0592	0.177454	1e-07	1.66809	1e-07	0.0073111	-1.15721	0.0011413	0.00674	1.15151	0.0016062	2e-07	1.33538	1e-07	0.0001233	1.22638	1.5e-05	9.5e-06	1.26437	1.3e-06	0.550738	1.03325	0.439958	1e-07	-1.54595	1e-07
1415930_a_at	microtubule-associated protein 1 light chain 3 beta	Map1lc3b	67443	0.192446	1.14992	0.0935587	0.924269	-1.01248	0.879768	0.384242	1.10797	0.250415	0.369098	-1.11309	0.195466	1.26e-05	1.55906	2.1e-06	0.150351	-1.16968	0.0609386	0.492884	1.07756	0.364409	0.0011457	1.38021	0.0002741	0.0252749	1.248	0.0093406	0.0014169	1.36783	0.0003847	0.175404	1.145	0.103735	6.3e-06	-1.72042	2e-07
1415933_a_at	cytochrome c oxidase, subunit Va	Cox5a	12858	0.488544	1.04445	0.335149	0.876043	-1.01103	0.806952	0.316302	1.06594	0.192067	0.667024	1.03157	0.489842	1e-07	-1.40378	1e-07	0.0684334	1.11286	0.0208572	0.586247	1.0337	0.461661	0.969185	1.0024	0.957382	0.156022	1.08064	0.0892151	0.287031	1.05917	0.204372	0.761506	1.01867	0.68045	0.330787	1.06765	0.181363
1415934_at	COP9 (constitutive photomorphogenic) homolog, subunit 8 (Arabidopsis thaliana)	Cops8	108679	0.147535	1.08035	0.0661548	0.213772	1.06944	0.108869	0.0088482	-1.15444	0.0022653	0.338764	1.0586	0.17204	0.396245	1.04416	0.297892	0.907044	-1.00828	0.841573	0.912548	1.00687	0.868274	0.0007806	1.18302	0.0001756	0.898756	1.00738	0.858622	0.25568	1.05784	0.177421	0.814288	1.01344	0.746447	0.865927	-1.01239	0.782436
1415935_at	SPARC related modular calcium binding 2	Smoc2	64074	0.98713	1.00288	0.978401	0.0289945	-1.33432	0.0090238	1e-07	-2.52384	1e-07	0.858297	1.03433	0.750719	9e-07	-1.94678	1e-07	0.0007139	-1.59516	6.26e-05	0.0029649	-1.47711	0.0006036	0.171367	-1.18999	0.106585	0.853348	1.02766	0.797328	0.923114	1.01443	0.8927	1e-07	-2.35217	1e-07	1.88e-05	-1.93385	7e-07
1415936_at	breast cancer anti-estrogen resistance 3	Bcar3	29815	0.10635	-1.23163	0.0429669	0.0672697	-1.26074	0.0251564	0.548333	-1.09397	0.410045	0.861685	-1.03178	0.755806	2e-07	-1.98243	1e-07	0.0326012	-1.32137	0.0077974	0.0468635	-1.28058	0.017273	0.0196603	-1.3218	0.0077326	0.0002881	-1.57645	4.11e-05	0.0001416	-1.59555	2.78e-05	0.0053211	-1.39537	0.0017452	0.508983	-1.10975	0.340096
1415937_s_at	programmed cell death 6 interacting protein	Pdcd6ip	18571	0.374258	-1.11958	0.23001	0.357157	1.12351	0.216125	0.0588956	-1.26743	0.0225207	0.975816	-1.00562	0.952124	0.0435142	-1.24894	0.0209009	0.0209841	-1.32066	0.0044577	0.0218057	-1.30236	0.0066738	4e-07	-1.858	1e-07	0.0067247	-1.36023	0.0018346	8.27e-05	-1.56983	1.51e-05	0.600507	-1.06611	0.493959	0.0168882	-1.37006	0.0029986
1415940_at	zinc finger, AN1-type domain 2A	Zfand2a	100494	1e-07	1.53092	1e-07	1e-07	1.48561	1e-07	0.0602907	-1.12232	0.0231607	0.558836	1.04208	0.369022	0.56693	-1.03377	0.468413	0.0001607	1.2542	9.9e-06	0.561471	1.03643	0.435001	0.0118069	1.14687	0.004216	0.0047265	1.17034	0.0011951	0.92387	-1.00611	0.893886	8e-06	1.29162	1.1e-06	0.760454	1.02386	0.633056
1415941_s_at	zinc finger, AN1-type domain 2A	Zfand2a	100494	2.49e-05	1.39327	1.4e-06	8e-07	1.47489	1e-07	0.0823185	-1.15115	0.0340068	0.623673	1.04768	0.438411	0.38881	-1.06577	0.290721	1.12e-05	1.4244	4e-07	0.246078	1.09262	0.144086	0.0004939	1.28928	0.0001033	6.44e-05	1.35482	6.9e-06	0.0634699	1.13972	0.0334115	8.9e-05	1.33254	1.72e-05	0.362398	1.08595	0.206683
1415942_at	predicted gene, 100041509; predicted gene, EG234703; predicted gene, EG665071; ribosomal protein 10	100041509; EG234703; EG665071; Rpl10	100041509; 110954; 234703; 665071	0.973661	1.00216	0.955291	0.0052788	-1.14143	0.0011942	0.353194	1.05231	0.222976	0.643948	-1.02873	0.462261	5.44e-05	1.20856	1.09e-05	0.18919	-1.06999	0.0833874	0.597153	-1.02799	0.47361	0.190688	-1.06216	0.121446	0.713324	-1.01897	0.625095	0.721813	1.01801	0.642521	0.359063	1.04516	0.253625	0.245551	1.06782	0.118761
1415943_at	syndecan 1	Sdc1	20969	2.3e-05	-1.73329	1.3e-06	0.0001344	-1.60582	1.74e-05	0.0012416	-1.53243	0.0002233	0.739433	-1.05673	0.577433	0.185992	1.16996	0.117462	0.0610878	-1.27362	0.0178631	2.69e-05	-1.70145	2.5e-06	1e-06	-1.87435	1e-07	1e-07	-2.15061	1e-07	1.5e-06	-1.83897	2e-07	1e-07	3.70902	1e-07	0.635957	-1.07901	0.477684
1415944_at	syndecan 1	Sdc1	20969	0.302185	1.11183	0.17052	0.373993	1.09706	0.229877	0.241342	1.13352	0.134392	0.462745	1.08777	0.27483	0.0002345	1.40371	5.6e-05	0.347989	1.10472	0.197311	0.18873	1.13564	0.101637	0.0719671	1.17762	0.0371602	0.0036596	1.31213	0.000873	0.129762	1.14682	0.0786025	5.3e-06	1.551	7e-07	0.0046278	1.3577	0.000557
1415945_at	minichromosome maintenance deficient 5, cell division cycle 46 (S. cerevisiae)	Mcm5	17218	0.0899696	1.24162	0.0347837	0.884411	-1.02318	0.818649	0.0789037	1.26785	0.0322364	0.999481	-1.0001	0.999194	0.076414	1.2336	0.0403039	0.0165632	-1.36217	0.0032641	0.682666	1.0581	0.572702	0.147971	1.18847	0.0892312	0.425321	1.10593	0.316431	0.0257404	1.2999	0.0114215	1e-07	-2.71453	1e-07	0.581335	-1.09226	0.415379
1415946_at	phosphatidylinositol glycan anchor biosynthesis, class Q	Pigq	14755	7.45e-05	1.37071	5.4e-06	0.379303	-1.07629	0.234635	0.195297	-1.11627	0.102193	0.0009639	1.30857	6.57e-05	0.0066877	-1.21699	0.0024141	0.0104114	-1.22494	0.0017831	0.0813358	-1.14225	0.0346434	0.0013409	-1.26835	0.0003273	0.572049	1.04593	0.465614	0.222101	1.09361	0.149573	0.0246026	-1.17803	0.0101677	0.0159247	1.23227	0.0027738
1415947_at	cellular repressor of E1A-stimulated genes 1	Creg1	433375	0.0006751	-1.34082	7.86e-05	0.615058	-1.05066	0.467295	0.0008276	-1.35483	0.000139	0.167336	-1.13753	0.0623713	2.18e-05	-1.42596	3.9e-06	0.0021603	-1.30858	0.0002446	8e-07	-1.56168	1e-07	1.2e-06	-1.53103	1e-07	1e-07	-1.63855	1e-07	1.5e-06	-1.51881	2e-07	1.3e-06	1.52168	2e-07	0.0335791	-1.22645	0.0074671
1415948_at	cellular repressor of E1A-stimulated genes 1	Creg1	433375	0.704814	1.04625	0.573511	0.0129755	1.27909	0.0034755	0.416005	-1.09886	0.279507	0.84458	1.02819	0.728975	0.237627	-1.12123	0.158213	0.857371	1.02411	0.766464	0.572706	-1.06307	0.447046	0.0135997	-1.26564	0.0049919	0.364409	-1.09547	0.258838	0.532146	-1.06474	0.435519	2.05e-05	1.52845	3.3e-06	0.517254	1.08512	0.347918
1415949_at	carboxypeptidase E; similar to carboxypeptidase E	Cpe; LOC100046434	100046434; 12876	0.043453	1.11049	0.0135543	0.0029219	1.16261	0.000598	0.112371	1.09278	0.0499342	0.913656	1.00849	0.836636	0.916224	1.00591	0.885698	0.0011847	1.188	0.0001165	0.0035521	1.15904	0.0007493	5.1e-05	1.22934	7.6e-06	0.0001994	1.2105	2.65e-05	2.6e-05	1.23862	4.1e-06	0.177818	1.06966	0.105499	0.13747	1.09218	0.05129
1415950_a_at	phosphatidylethanolamine binding protein 1	Pebp1	23980	0.0827379	1.06963	0.0313012	0.912891	1.00531	0.86187	0.344658	1.04191	0.215797	0.919643	1.0059	0.846689	0.0116604	-1.09473	0.0045402	0.555581	-1.02674	0.388061	0.593222	1.02233	0.469519	0.143941	1.05454	0.0863041	0.604482	1.0207	0.502022	0.340637	1.03578	0.251636	0.587123	-1.02181	0.479742	0.178438	1.06147	0.0748146
1415951_at	FK506 binding protein 10	Fkbp10	14230	0.0748562	-1.18603	0.027427	0.356595	-1.09853	0.215639	0.95714	1.00718	0.929812	0.0938591	-1.18555	0.0277795	0.0585672	-1.18322	0.0295301	0.0953705	-1.17943	0.03261	0.0471817	-1.20297	0.0174213	0.0016734	-1.32987	0.0004239	3.5e-06	-1.58253	2e-07	1.25e-05	-1.50854	1.8e-06	0.58511	-1.05505	0.477544	0.998607	1.00028	0.997279
1415952_at	MAP/microtubule affinity-regulating kinase 2	Mark2	13728	0.015109	1.20944	0.0035959	0.0008439	1.29355	0.0001428	0.150511	1.13062	0.0727452	0.757344	1.03302	0.601937	0.0316628	1.17067	0.0143615	0.519483	-1.05991	0.351785	0.644355	1.04014	0.527717	0.989147	1.00112	0.985612	0.682392	-1.03423	0.588956	0.116917	1.12197	0.0693661	0.0161197	-1.19447	0.006207	0.545005	1.06138	0.377241
1415953_s_at	MAP/microtubule affinity-regulating kinase 2	Mark2	13728	0.122711	1.25799	0.0516867	0.149192	1.23917	0.0683305	0.160481	1.24962	0.0790613	0.745262	1.06524	0.584618	0.0347743	1.33287	0.0160543	0.571866	1.10107	0.406032	0.236802	1.18994	0.136826	0.0221827	1.36876	0.0089371	0.025643	1.36495	0.0095158	0.0220715	1.36506	0.0094993	0.444901	1.11869	0.333758	0.080515	1.33542	0.0242385
1415956_a_at	PCTAIRE-motif protein kinase 1	Pctk1	18555	0.335384	-1.07276	0.197398	0.486468	-1.05393	0.333085	0.0428959	-1.15755	0.0152696	0.120333	-1.12078	0.0392393	0.34205	1.06483	0.248085	0.404885	-1.06522	0.245436	3.29e-05	-1.33156	3.1e-06	0.22193	-1.08257	0.146413	0.527576	-1.04482	0.418342	0.0184959	-1.16169	0.0076956	0.0079251	-1.18561	0.0027472	0.238114	-1.09806	0.113703
1415957_a_at	ribosomal RNA processing 1 homolog (S. cerevisiae)	Rrp1	18114	0.719422	-1.06012	0.591362	0.214018	1.19311	0.10904	0.110415	-1.26643	0.0488618	0.164181	-1.23095	0.0607096	0.72614	-1.05101	0.647149	0.338472	-1.15464	0.189708	0.640304	-1.07195	0.523166	0.399332	1.11942	0.301706	0.708537	1.05548	0.619467	0.249613	1.16155	0.172346	0.120066	-1.22615	0.0655229	0.560296	-1.10582	0.393004
1415958_at	solute carrier family 2 (facilitated glucose transporter), member 4	Slc2a4	20528	0.446014	-1.09526	0.294393	0.949191	1.00884	0.918748	0.604105	1.07003	0.468776	0.558836	1.08093	0.369014	0.951139	1.00751	0.930821	0.240385	1.14709	0.116627	0.396297	1.10019	0.271508	0.652197	1.05126	0.562842	0.426949	1.0905	0.317818	0.671191	1.0483	0.58499	0.46385	1.084	0.351994	0.262273	1.15348	0.130275
1415959_at	solute carrier family 2 (facilitated glucose transporter), member 4	Slc2a4	20528	0.0573432	-1.24878	0.0192981	0.0066199	-1.36126	0.0015621	0.321294	-1.13833	0.196588	0.209409	-1.17443	0.085761	0.0143522	-1.30403	0.0057658	0.0820264	-1.23327	0.0267323	0.466017	-1.09271	0.337748	0.418965	-1.09628	0.320463	0.801422	-1.03212	0.731295	0.970033	-1.00495	0.957161	0.551803	-1.0737	0.441119	0.555965	-1.08987	0.388504
1415961_at	integral membrane protein 2C	Itm2c	64294	0.0052979	-1.14729	0.0009901	1e-07	1.32342	1e-07	0.894992	-1.00872	0.837411	0.559081	-1.03596	0.369276	1e-07	-1.54058	1e-07	3.68e-05	-1.23974	1.7e-06	2.24e-05	-1.23742	2e-06	0.056256	1.09281	0.0275756	0.0221458	-1.11442	0.007926	0.635533	1.02402	0.545407	0.0152516	1.11949	0.0058219	0.0024062	-1.18279	0.0002447
1415962_at	eukaryotic translation initiation factor 3, subunit H	Eif3h	68135	0.618792	1.03601	0.470208	0.654676	-1.03261	0.512214	0.761873	1.02392	0.654549	0.673735	1.03375	0.497897	8.32e-05	1.26351	1.75e-05	0.231451	1.08222	0.110867	0.835526	1.01488	0.762459	0.0458378	-1.12274	0.0214972	0.990039	-1.00087	0.985719	0.0964279	1.10048	0.0549644	0.234541	1.07411	0.148094	0.0795264	1.13067	0.0238011
1415963_at	heterogeneous nuclear ribonucleoprotein H2	Hnrnph2	56258	0.0436404	1.19594	0.0136307	0.0001365	1.39811	1.77e-05	0.105946	1.16658	0.0464857	0.755713	1.03749	0.599814	0.312459	1.09016	0.221681	0.120628	1.15458	0.044909	0.0130941	1.23879	0.0036008	0.0001765	1.38099	3.15e-05	8.36e-05	1.41692	9.4e-06	0.0002943	1.36004	6.4e-05	0.0015925	-1.30267	0.0004426	0.401386	1.09375	0.239872
1415964_at	stearoyl-Coenzyme A desaturase 1	Scd1	20249	0.0155737	1.20227	0.0037434	0.0053562	-1.23135	0.0012146	0.288482	-1.09491	0.170045	0.481112	-1.06624	0.29232	0.0158889	-1.18762	0.0064915	0.665997	1.04047	0.513164	0.0758579	-1.14277	0.031771	4e-07	-1.49651	1e-07	0.0098887	1.20851	0.0029505	1e-07	-1.85121	1e-07	0.70075	-1.03165	0.607248	1.22e-05	-1.47085	4e-07
1415965_at	stearoyl-Coenzyme A desaturase 1	Scd1	20249	0.640987	-1.07578	0.495868	0.0012159	-1.53487	0.0002177	0.597741	-1.08895	0.462192	0.117755	-1.25524	0.0381487	0.0885187	-1.24145	0.0480449	0.474231	1.11584	0.3084	0.0004817	-1.59337	7.18e-05	0.0033179	-1.45765	0.0009473	0.0704519	1.2639	0.032938	7.58e-05	-1.68198	1.38e-05	0.790807	1.03964	0.716508	0.0150058	-1.44373	0.0025687
1415966_a_at	NADH dehydrogenase (ubiquinone) flavoprotein 1	Ndufv1	17995	0.67975	-1.03038	0.542488	0.513655	-1.0462	0.359402	0.615924	1.03811	0.481388	0.0307299	1.15142	0.0059233	0.0001335	-1.25475	2.97e-05	0.255704	-1.07874	0.127253	0.0400458	-1.13262	0.0141745	0.116918	-1.09587	0.0670703	0.69479	-1.02585	0.603396	0.823737	-1.01478	0.76499	0.131199	-1.0937	0.0729838	0.738896	-1.02781	0.60518
1415967_at	NADH dehydrogenase (ubiquinone) flavoprotein 1	Ndufv1	17995	0.833398	-1.01304	0.745042	0.143285	-1.07783	0.0648734	0.187238	1.07529	0.0965975	0.134138	1.08476	0.0457984	0.0001352	-1.20208	3.01e-05	0.1728	-1.07521	0.0737214	0.0022143	-1.16276	0.0004264	0.0076565	-1.13522	0.0025154	0.171994	-1.06861	0.100765	0.255657	-1.05576	0.17738	0.09457	-1.0833	0.0493324	0.424873	-1.04993	0.26068
1415968_a_at	kidney androgen regulated protein	Kap	16483	0.543072	1.11211	0.389556	0.775626	1.05534	0.661705	0.157678	1.2698	0.0773274	0.7755	1.06141	0.628378	0.0456233	1.33648	0.0221051	0.0176387	1.4574	0.0035477	0.171103	1.23636	0.0896778	0.0210047	1.40141	0.0083779	0.0017291	1.60538	0.0003529	0.000949	1.62946	0.0002426	0.25686	1.18815	0.165572	0.187818	1.26623	0.0807523
1415970_at	cytochrome c oxidase, subunit VIc	Cox6c	12864	0.13879	1.06614	0.060837	0.243276	1.05286	0.128964	0.0030964	1.14112	0.0006468	0.378847	1.0439	0.203628	0.591848	1.02319	0.49469	0.369061	-1.04277	0.215031	0.62212	1.0228	0.501821	0.38342	-1.03655	0.286722	0.13338	1.06301	0.0731666	0.885395	1.00665	0.843109	0.0005762	-1.14886	0.0001404	0.103557	-1.08165	0.0344042
1415971_at	myristoylated alanine rich protein kinase C substrate	Marcks	17118	0.430771	1.04052	0.279668	0.0790994	-1.08434	0.030781	0.294356	1.05554	0.174842	0.0047284	-1.14595	0.0005037	0.0001497	1.18227	3.38e-05	0.407721	1.04339	0.248113	0.0150785	1.11547	0.004289	0.0005972	1.16446	0.0001288	0.101626	1.07519	0.0519142	0.0001005	1.18996	1.88e-05	0.990537	1.00064	0.98602	0.976106	-1.00214	0.956738
1415972_at	myristoylated alanine rich protein kinase C substrate	Marcks	17118	0.0202084	1.2009	0.0052244	0.0448448	-1.17024	0.0152928	0.430946	1.07403	0.294344	0.980921	1.00298	0.962062	3.76e-05	1.37258	7.2e-06	0.463014	1.06785	0.297739	0.1279	1.1269	0.0616433	0.0123346	1.20539	0.0044429	0.0197227	1.1932	0.0068802	0.018277	1.19043	0.0075895	0.498109	-1.0561	0.38572	0.761019	1.0328	0.633869
1415973_at	myristoylated alanine rich protein kinase C substrate	Marcks	17118	0.0597686	1.10624	0.0203427	0.80645	-1.01619	0.703766	0.113278	1.09539	0.0505007	0.799957	-1.01855	0.663443	1e-07	1.40432	1e-07	0.0035729	1.17226	0.0004544	8e-07	1.31781	1e-07	0.0007303	1.18875	0.0001627	0.641934	1.02603	0.54333	0.63924	-1.02563	0.549507	0.001815	1.17025	0.0005145	0.157362	1.09052	0.0623301
1415974_at	mitogen-activated protein kinase kinase 2	Map2k2	26396	0.0001216	1.33563	9.8e-06	0.553965	1.05038	0.401182	0.0424431	1.17161	0.0150805	5.99e-05	1.37225	2.1e-06	1.2e-06	1.43403	2e-07	0.0764763	1.14473	0.0243586	0.0062485	1.2174	0.0014675	0.00467	1.21841	0.0014082	0.0435482	1.15275	0.0182346	0.0043359	1.21849	0.0014031	0.133545	1.11171	0.0745466	0.0022544	1.28604	0.0002252
1415975_at	calcium regulated heat stable protein 1	Carhsp1	52502	0.963017	1.00486	0.937761	3e-06	-1.4571	2e-07	0.309629	1.09353	0.186678	0.255418	1.10474	0.113638	1e-07	1.55156	1e-07	0.380634	-1.07898	0.224576	0.37323	-1.07455	0.250231	0.002623	-1.25162	0.0007169	0.0006058	-1.30209	9.95e-05	0.979812	1.00222	0.971561	1e-07	2.03195	1e-07	0.107482	1.15471	0.0363976
1415976_a_at	calcium regulated heat stable protein 1	Carhsp1	52502	0.974729	1.00537	0.95715	0.227154	-1.17113	0.117835	0.0004307	1.6025	6.55e-05	0.458004	1.11688	0.270395	4.1e-06	1.77866	6e-07	0.330012	1.14346	0.182745	0.176983	1.18496	0.0936027	0.158174	1.18301	0.0967415	0.358956	1.12128	0.253962	0.0024595	1.43281	0.0007285	1e-07	2.39289	1e-07	0.189543	1.20983	0.0818423
1415977_at	myo-inositol 1-phosphate synthase A1	Isyna1	71780	0.0302661	-1.21811	0.0086253	1e-07	-2.0801	1e-07	0.0003996	-1.41035	6.01e-05	0.934708	1.01158	0.873332	0.626398	-1.04617	0.532685	0.883319	-1.01799	0.804974	0.0218161	-1.22667	0.0066788	1e-07	-1.79487	1e-07	0.0044292	-1.28468	0.0011054	2.3e-06	-1.54517	3e-07	1.2e-06	-1.56832	1e-07	0.0005853	1.42172	4.31e-05
1415978_at	tubulin, beta 3	Tubb3	22152	2e-07	1.45402	1e-07	2e-07	-1.43771	1e-07	0.0469259	1.14752	0.0170396	0.0023256	1.23205	0.0001961	0.0040496	1.19188	0.001371	0.037303	1.14991	0.0093296	0.0445366	1.13708	0.0161866	2e-07	1.42242	1e-07	0.0095	1.17658	0.0028064	8e-07	1.38884	1e-07	1e-07	-1.96838	1e-07	0.0051885	1.22622	0.0006399
1415980_at	ATP synthase, H+ transporting, mitochondrial F0 complex, subunit c (subunit 9), isoform 2	Atp5g2	67942	0.0844098	1.12187	0.0321071	0.313331	1.07316	0.181096	0.0120574	1.19061	0.003284	0.0083895	1.19952	0.0010711	0.0124819	1.16633	0.0049165	0.0825791	1.12624	0.0269819	0.317963	1.06954	0.202505	0.813696	-1.01659	0.753025	0.720237	1.02529	0.633129	0.0285179	1.14411	0.012921	0.000104	1.28107	2.05e-05	0.602476	-1.04488	0.438323
1415981_at	HERPUD family member 2	Herpud2	80517	0.0002162	-1.44342	1.97e-05	0.0174664	1.25525	0.004924	0.0194855	-1.27165	0.0058332	0.240798	-1.13577	0.104443	1e-07	-1.74895	1e-07	0.261123	-1.12535	0.131227	0.746097	-1.03575	0.649639	0.234381	-1.11706	0.156495	0.0001065	-1.45861	1.26e-05	0.0237311	-1.22826	0.010373	0.13316	-1.1507	0.0743149	0.24428	-1.14143	0.117895
1415982_at	HERPUD family member 2	Herpud2	80517	0.0020976	-1.37077	0.0003203	0.13571	1.1684	0.0605404	0.0156866	-1.29844	0.0045159	0.100286	-1.19798	0.0304793	1e-07	-1.8178	1e-07	0.0524335	-1.228	0.0146085	0.0739434	-1.1976	0.0307627	0.0031224	-1.33417	0.0008792	5.3e-06	-1.62227	3e-07	0.0003789	-1.41836	8.54e-05	0.0151392	-1.26422	0.0057679	0.0557797	-1.2481	0.0147
1415983_at	lymphocyte cytosolic protein 1	Lcp1	18826	0.0002184	-1.45833	2e-05	2.44e-05	-1.5321	2.5e-06	1.99e-05	-1.59737	1.9e-06	0.0082752	-1.31935	0.0010504	7.48e-05	-1.46719	1.55e-05	0.475759	-1.08453	0.310015	0.0003773	-1.42342	5.4e-05	0.0305084	-1.22646	0.0131586	0.0001242	-1.4681	1.51e-05	0.006426	-1.29279	0.0022072	1e-07	2.50286	1e-07	0.456491	1.09572	0.289952
1415984_at	acyl-Coenzyme A dehydrogenase, medium chain	Acadm	11364	0.208808	-1.08144	0.104552	0.395658	-1.05676	0.248883	0.358582	1.06443	0.22763	0.69586	-1.0308	0.524174	5.81e-05	-1.26271	1.17e-05	0.043638	-1.13282	0.0114177	0.741142	1.02231	0.642737	0.949194	1.0042	0.929775	0.224205	-1.07354	0.140214	0.585794	1.03332	0.491494	0.898743	-1.00851	0.858461	0.757311	-1.02513	0.629101
1415985_at	splicing factor 3b, subunit 3	Sf3b3	101943	0.780334	1.03146	0.6706	0.0365764	-1.20895	0.0119021	0.855073	-1.02215	0.780497	0.317331	-1.10987	0.156606	0.434897	1.07315	0.334357	0.0117533	-1.2669	0.0020827	0.0420186	-1.20086	0.0150212	0.448402	-1.07072	0.349942	0.0004468	-1.37377	6.94e-05	0.477316	-1.06625	0.379978	5.04e-05	-1.43743	9e-06	0.0246294	-1.25996	0.0049589
1415986_at	chloride channel 4-2	Clcn4-2	12727	4.7e-06	1.5045	2e-07	0.609035	-1.0505	0.460967	0.295917	1.10334	0.176191	0.0256568	1.21822	0.0046672	0.0033362	1.26021	0.0011003	0.0091175	1.25114	0.0015106	0.0067965	1.24908	0.0016229	0.821499	-1.02036	0.762372	0.152657	1.12302	0.0867702	0.231395	-1.09996	0.157362	0.0176914	-1.2064	0.0069197	0.821473	1.02651	0.716283
1415987_at	high density lipoprotein (HDL) binding protein	Hdlbp	110611	0.602428	-1.03353	0.451856	0.751772	1.02121	0.631498	0.273196	-1.06966	0.158333	0.573046	1.03896	0.383844	0.0648949	-1.10015	0.0333189	0.0193729	-1.14104	0.004	0.0033957	-1.17136	0.0007091	0.0499087	-1.10706	0.0238103	0.0030212	-1.17175	0.0006932	0.985689	-1.00109	0.98002	0.147402	1.07986	0.0839174	0.974224	-1.00278	0.953065
1415988_at	high density lipoprotein (HDL) binding protein	Hdlbp	110611	0.0001735	-1.53928	1.5e-05	0.691065	1.0542	0.554907	0.100858	-1.22018	0.043663	0.0368774	-1.28183	0.0075708	0.115197	-1.18214	0.0658565	0.0490678	-1.25696	0.0133464	0.0005635	-1.4673	8.63e-05	0.0820598	-1.2024	0.0435785	0.0036515	-1.37276	0.0008705	0.648138	-1.05357	0.559392	0.0339282	1.25233	0.014805	0.0074051	-1.40127	0.00101
1415989_at	vascular cell adhesion molecule 1	Vcam1	22329	0.151099	-1.18241	0.0682869	0.905081	-1.01723	0.849754	0.621873	1.07005	0.488149	0.067538	-1.2479	0.0174325	0.963138	-1.00596	0.947469	0.1039	-1.21314	0.0366483	0.872185	-1.0218	0.811031	0.366391	1.10516	0.270792	0.879257	-1.01931	0.832088	0.638499	1.05568	0.548686	0.0173795	-1.29007	0.0067791	0.543526	-1.09059	0.375391
1415990_at	voltage-dependent anion channel 2	Vdac2	22334	0.2211	-1.06925	0.112757	0.855112	-1.01201	0.774385	0.755235	1.02091	0.645643	0.881181	-1.0114	0.78542	0.0163999	-1.12487	0.0067258	0.037569	-1.1189	0.0094146	0.293029	-1.05779	0.181425	0.163711	-1.0718	0.100848	0.875371	-1.00915	0.826715	0.13449	-1.07641	0.0820409	0.514447	-1.03561	0.40233	0.0748571	-1.11197	0.0219602
1415991_a_at	kelch domain containing 3	Klhdc3	71765	0.0003318	-1.24762	3.31e-05	0.0163755	-1.15384	0.0045656	0.0005982	-1.24848	9.54e-05	0.167336	-1.09588	0.0623696	0.389721	-1.05243	0.291685	0.0095278	-1.17471	0.0016017	0.0001527	-1.2579	1.89e-05	0.0054272	-1.1738	0.0016777	1.22e-05	-1.31332	9e-07	0.0001061	-1.25684	2.01e-05	2.41e-05	-1.28692	3.9e-06	0.471074	-1.05532	0.30356
1415992_at	phosphatidylinositol glycan anchor biosynthesis, class O	Pigo	56703	0.311234	-1.06638	0.177246	0.381839	-1.05784	0.236677	0.0007538	-1.23738	0.0001241	0.347629	1.06609	0.179033	0.398823	-1.05034	0.30042	0.258264	-1.07516	0.129185	0.001445	-1.20464	0.0002586	0.0634297	-1.10944	0.0318946	0.0008291	-1.21501	0.0001463	9.4e-06	-1.29958	1.3e-06	0.568831	-1.03554	0.460122	0.808427	-1.01994	0.698392
1415993_at	squalene epoxidase	Sqle	20775	0.817495	1.01546	0.722921	1e-07	-1.37143	1e-07	0.0001775	-1.24585	2.29e-05	0.747745	1.02372	0.588348	0.0093517	-1.1417	0.0035348	0.556206	1.03813	0.388848	1.53e-05	-1.27238	1.3e-06	7.1e-06	-1.27965	8e-07	0.839672	-1.01221	0.779134	1e-07	-1.86171	1e-07	5e-07	-1.3254	1e-07	0.0246916	-1.1472	0.0049744
1415995_at	caspase 6	Casp6	12368	0.0047548	-1.31963	0.000869	0.0001334	-1.45393	1.72e-05	0.599589	-1.06389	0.464187	0.0506155	-1.22674	0.0116477	0.353145	-1.09302	0.258192	0.0040325	-1.33662	0.0005313	0.384026	-1.09267	0.259883	0.0419563	-1.20742	0.0193441	0.0015785	-1.3544	0.0003164	0.0300795	-1.22049	0.0137447	0.119768	-1.15806	0.0653403	0.0795264	-1.21693	0.023807
1415996_at	thioredoxin interacting protein	Txnip	56338	0.0001493	-1.70848	1.25e-05	1.12e-05	-1.85292	1e-06	0.174339	-1.22781	0.0880021	0.059798	-1.31832	0.014764	0.0653161	1.26982	0.0335838	0.0135372	-1.4179	0.0024992	0.0104267	-1.41313	0.002726	2.9e-06	-1.92845	3e-07	0.0007762	-1.57673	0.0001349	0.0005688	-1.57636	0.0001358	1e-07	5.18138	1e-07	0.616099	1.09275	0.454874
1415997_at	thioredoxin interacting protein	Txnip	56338	0.0251656	-1.61225	0.0068502	0.0036747	-1.836	0.0007794	0.709164	-1.1042	0.588494	0.0568652	-1.54068	0.0137129	0.149374	1.33904	0.0898871	0.0804061	-1.47386	0.0259927	0.124995	-1.38437	0.0598172	0.019654	-1.59984	0.0077293	0.212181	-1.29593	0.130785	0.113138	-1.37244	0.0666618	1e-07	5.77161	1e-07	0.671245	1.12515	0.520088
1415998_at	voltage-dependent anion channel 1	Vdac1	22333	0.489687	1.04907	0.336235	0.0504837	1.12913	0.0176658	0.657708	-1.03423	0.530426	0.578332	1.04375	0.389607	0.787813	-1.01793	0.720087	0.954481	-1.00502	0.919465	0.995083	1.00054	0.991274	0.291329	1.06558	0.204105	0.190309	1.08261	0.114317	0.592085	-1.03422	0.498244	0.849798	1.01305	0.793735	0.0761522	1.13417	0.0224527
1415999_at	hairy/enhancer-of-split related with YRPW motif 1	Hey1	15213	0.0316346	-1.13972	0.0091062	0.948951	1.00496	0.918246	0.544364	1.04443	0.405757	0.771828	-1.02408	0.6222	0.572785	-1.03518	0.474591	0.0032508	-1.20131	0.0004054	0.003332	-1.1911	0.0006934	0.209993	-1.07534	0.136843	0.0031569	-1.19013	0.0007295	0.0961745	-1.0992	0.0547689	3.9e-06	-1.32519	5e-07	0.592519	-1.04234	0.427491
1416000_a_at	peroxiredoxin 1	Prdx1	18477	0.0422245	1.13411	0.0130653	0.111955	1.1043	0.0474602	0.0002538	1.27368	3.5e-05	0.0445969	-1.14033	0.0098164	0.0001424	1.25278	3.19e-05	0.828658	1.01734	0.725544	0.0096655	1.16895	0.0024841	8.2e-06	1.31869	1e-06	0.0609811	1.11727	0.0275533	1e-07	1.62064	1e-07	0.882227	-1.01016	0.836343	0.572955	-1.04503	0.406473
1416001_a_at	coactosin-like 1 (Dictyostelium)	Cotl1	72042	0.140124	-1.17938	0.0616343	2.22e-05	-1.59562	2.3e-06	0.0471874	-1.25883	0.0171462	0.483266	-1.09556	0.294582	0.58706	1.06179	0.489555	0.213129	-1.15615	0.0987718	0.0369932	-1.25002	0.012828	0.666657	-1.04928	0.578936	0.344748	-1.10761	0.241235	0.792882	-1.03071	0.726839	0.462624	-1.08452	0.350817	0.587041	-1.07836	0.421289
1416003_at	claudin 11	Cldn11	18417	0.85203	-1.04188	0.771336	0.577354	1.11901	0.427172	1.34e-05	2.3429	1.2e-06	0.117556	1.34991	0.0380359	1e-07	2.99668	1e-07	0.850342	-1.04476	0.756466	0.0004268	1.86016	6.24e-05	0.0280753	1.44485	0.0119131	0.873587	-1.03181	0.824421	0.62053	1.09315	0.528855	1e-07	6.6604	1e-07	0.0023909	1.8314	0.0002428
1416004_at	tyrosine 3-monooxygenase/tryptophan 5-monooxygenase activation protein, eta polypeptide	Ywhah	22629	5.1e-05	1.18915	3.5e-06	0.0005556	1.1514	8.81e-05	0.434169	1.0379	0.297473	1.01e-05	1.21998	2e-07	0.541533	1.02569	0.44169	0.0229868	1.1013	0.0050134	0.0137975	1.10483	0.0038385	0.0008014	1.14283	0.0001812	8e-07	1.2427	1e-07	1.78e-05	1.19202	2.7e-06	0.070554	-1.07373	0.0348074	0.0136325	1.12109	0.0022754
1416005_at	protease (prosome, macropain) 26S subunit, ATPase 1	Psmc1	19179	0.904661	-1.00894	0.849056	0.996241	1.00037	0.993738	0.99274	1.00082	0.987092	0.190379	-1.08857	0.0747296	0.0461657	-1.11632	0.0223887	0.0444354	-1.13009	0.011691	0.0060829	-1.17145	0.0014226	0.80077	-1.01585	0.736868	0.452692	-1.04558	0.342932	0.188055	1.07599	0.122303	0.0724573	1.10585	0.0359072	0.595969	-1.04067	0.431515
1416006_at	midkine	Mdk	17242	0.0059025	-1.27212	0.0011329	0.003251	-1.28759	0.0006757	0.0380123	1.2127	0.0131824	0.199435	-1.13192	0.0798935	1e-07	-2.6814	1e-07	0.0004456	-1.37449	3.52e-05	0.390405	-1.08103	0.265787	0.102488	-1.14459	0.0571017	5.65e-05	-1.42705	5.9e-06	0.639772	-1.04251	0.550139	1e-07	-1.6518	1e-07	0.0105698	-1.28488	0.0016262
1416007_at	special AT-rich sequence binding protein 1	Satb1	20230	0.821019	1.02901	0.727389	0.402479	1.09864	0.254695	0.744538	-1.04346	0.631368	0.0050101	1.35523	0.0005435	6.74e-05	1.48947	1.38e-05	0.0395408	1.24509	0.0100614	0.939996	1.00954	0.907843	0.951463	-1.00693	0.932857	0.0557054	-1.20872	0.0246924	0.413238	1.08576	0.318288	0.0013615	-1.36923	0.0003707	0.0007252	1.48068	5.59e-05
1416008_at	special AT-rich sequence binding protein 1	Satb1	20230	0.975793	-1.00296	0.958797	0.126548	1.11837	0.0553974	0.0806436	1.14457	0.0331625	0.0236639	1.18733	0.0041861	4e-06	1.39267	6e-07	0.0001627	1.32751	1.01e-05	0.604187	1.04121	0.481297	0.0660726	1.13289	0.0334814	0.251922	-1.08411	0.162492	4.42e-05	1.3343	7.5e-06	0.0173951	-1.17525	0.0067859	5.78e-05	1.39148	2.7e-06
1416009_at	tetraspanin 3	Tspan3	56434	0.345301	1.04864	0.2055	0.0007231	1.16881	0.0001191	0.0535284	1.10114	0.0200088	0.519563	-1.03722	0.328211	0.42728	1.03729	0.327279	0.713577	1.02135	0.570463	0.0762112	1.08532	0.0319347	0.0046892	1.13411	0.001416	0.0221489	1.10826	0.0079284	0.005139	1.13139	0.0017077	0.679089	1.02068	0.582507	0.888888	1.00928	0.81814
1416010_a_at	EH-domain containing 1	Ehd1	13660	0.602603	1.06582	0.452088	0.5451	-1.07536	0.391929	0.515128	1.0846	0.375738	0.2518	1.14629	0.111315	0.203387	1.13803	0.130988	0.087354	1.20879	0.029023	0.32616	1.11296	0.209454	0.385107	1.09451	0.288347	0.657896	1.05049	0.56076	0.237949	1.12666	0.162827	0.0028412	1.35063	0.0008559	0.202256	1.17054	0.089722
1416012_at	EH-domain containing 1	Ehd1	13660	0.007524	1.28755	0.0015347	0.988946	-1.00173	0.981674	0.341197	1.10759	0.212803	0.0029584	1.34507	0.0002676	0.031848	1.20986	0.0144678	0.242861	1.12659	0.118348	0.355983	1.09422	0.235304	0.704062	1.03793	0.621311	0.891864	1.01444	0.848959	0.719794	-1.03585	0.640192	0.960991	-1.00522	0.944844	0.0495696	1.23397	0.012595
1416013_at	phospholipase D family, member 3	Pld3	18807	0.386397	-1.05219	0.240669	3.4e-06	1.29571	3e-07	0.0091645	-1.1607	0.002367	0.251605	1.072	0.111187	4.4e-06	-1.28127	7e-07	0.729972	-1.0234	0.591457	1e-07	-1.42318	1e-07	0.0062498	-1.15105	0.0019783	0.0164644	-1.133	0.005501	1e-07	-1.48251	1e-07	0.939907	1.00459	0.915195	0.98279	1.00186	0.968175
1416014_at	ATP-binding cassette, sub-family E (OABP), member 1	Abce1	24015	0.498885	1.06343	0.345207	0.358491	1.08402	0.217256	0.428915	1.07702	0.29233	0.478862	1.07148	0.28991	2.9e-06	-1.46532	4e-07	0.654459	1.04481	0.499954	0.169256	-1.11882	0.0884663	0.001507	-1.28177	0.0003749	0.875339	-1.0143	0.826612	0.871984	1.01441	0.825351	0.0435564	-1.16864	0.019792	0.558974	1.06206	0.391771
1416015_s_at	ATP-binding cassette, sub-family E (OABP), member 1	Abce1	24015	0.775955	1.02439	0.664576	0.447671	1.0601	0.29613	0.676776	1.03634	0.55247	0.318747	1.0826	0.15754	9e-07	-1.41859	1e-07	0.948168	-1.00635	0.909253	0.0552297	-1.14091	0.021271	0.0016511	-1.23454	0.0004167	0.621747	-1.03638	0.520805	0.621246	-1.03558	0.529752	0.0967167	-1.11729	0.0506549	0.604828	1.04743	0.441185
1416016_at	transporter 1, ATP-binding cassette, sub-family B (MDR/TAP)	Tap1	21354	1e-07	-2.25496	1e-07	5e-07	-1.71336	1e-07	1e-07	-1.9516	1e-07	0.0080954	-1.32753	0.0010163	1e-07	-3.2366	1e-07	1.7e-06	-1.69961	1e-07	1e-07	-2.62438	1e-07	1e-07	-2.30545	1e-07	1e-07	-2.32389	1e-07	1e-07	-3.0958	1e-07	1e-07	1.9797	1e-07	9.02e-05	-1.57487	4.5e-06
1416017_at	coatomer protein complex, subunit gamma	Copg	54161	0.0020328	1.24582	0.000308	0.814359	-1.0208	0.715591	0.324907	-1.08219	0.199414	0.170143	1.11263	0.0637809	0.00495	-1.20607	0.0017182	0.635771	-1.041	0.477878	0.903494	1.01037	0.855019	0.674451	-1.03116	0.58734	0.676412	1.03161	0.582103	0.0214519	-1.16523	0.0091908	0.0305784	-1.1562	0.0130896	0.399649	1.07517	0.238292
1416018_at	down-regulator of transcription 1	Dr1	13486	0.245653	-1.13162	0.129305	6.47e-05	-1.50001	7.6e-06	0.848921	-1.02557	0.771464	0.751995	-1.04383	0.594534	0.186772	-1.13601	0.118047	0.390703	1.10148	0.233375	1.53e-05	-1.56511	1.3e-06	0.191866	1.13428	0.122385	0.414432	1.08637	0.306048	0.3712	-1.09155	0.279445	0.629849	-1.05244	0.52622	0.590453	-1.07204	0.425106
1416019_at	down-regulator of transcription 1	Dr1	13486	0.430771	-1.18084	0.279649	0.0026487	-1.76352	0.000533	0.852699	1.04788	0.776915	0.0577928	-1.47475	0.0140251	0.120719	-1.32634	0.0695939	0.382243	-1.20501	0.225959	0.0001136	-2.10442	1.33e-05	0.94507	-1.01463	0.92427	0.843489	-1.04275	0.784131	0.448457	-1.15367	0.35168	0.33941	-1.20019	0.235936	0.249635	-1.29562	0.121496
1416020_a_at	ATP synthase, H+ transporting, mitochondrial F0 complex, subunit c (subunit 9), isoform 1; predicted gene, ENSMUSG00000058357	Atp5g1; ENSMUSG00000058357	100041835; 11951	0.077336	-1.10907	0.0286189	0.000541	-1.21881	8.55e-05	0.221883	-1.08142	0.12034	0.396658	-1.05875	0.218669	0.0003011	-1.22133	7.41e-05	0.0056799	-1.17837	0.00083	0.0003167	-1.23041	4.4e-05	0.0029709	-1.17839	0.000829	0.000738	-1.21188	0.0001269	0.0002819	-1.22474	6.09e-05	0.0100423	-1.15104	0.0036057	0.006258	-1.19432	0.0008152
1416021_a_at	predicted gene, EG620603; fatty acid binding protein 5, epidermal	EG620603; Fabp5	16592; 620603	0.833672	1.01119	0.745463	0.0223494	-1.10202	0.0066005	0.50622	1.03415	0.366532	0.616819	1.02752	0.429964	0.0478525	-1.08336	0.023309	0.910106	-1.00664	0.846816	0.841324	1.01006	0.770367	0.796703	-1.01181	0.73203	0.626568	1.02201	0.526155	0.692702	1.01771	0.609067	0.505546	1.02982	0.39321	0.805808	1.01463	0.694987
1416022_at	fatty acid binding protein 5, epidermal	Fabp5	16592	0.766123	1.02472	0.651578	0.0003334	-1.2733	4.91e-05	0.343454	1.07579	0.214606	0.714343	1.03316	0.546747	0.0900374	-1.11488	0.0489876	0.471854	-1.05716	0.30637	0.378876	-1.06386	0.255319	0.0563708	-1.13013	0.0276551	0.638059	-1.0338	0.539187	0.88875	-1.01043	0.847675	0.886332	-1.01084	0.841911	0.653141	-1.04041	0.498286
1416023_at	fatty acid binding protein 3, muscle and heart	Fabp3	14077	0.0122379	1.19192	0.0027918	0.0050877	1.21275	0.0011413	1e-07	-3.47217	1e-07	0.708373	1.03492	0.539064	0.491739	1.04927	0.390369	0.160705	1.10984	0.0667458	0.104738	-1.11952	0.0477222	0.276179	-1.07638	0.191142	0.569295	1.04193	0.462672	0.0294522	-1.15351	0.0134109	0.929808	-1.00695	0.901083	0.194944	1.11126	0.0850415
1416026_a_at	ribosomal protein L12	Rpl12	269261	0.715604	1.02469	0.586929	0.827688	-1.01537	0.733856	0.0923958	1.1077	0.0392365	0.565026	1.04073	0.375324	1.44e-05	1.27236	2.5e-06	0.606533	1.03492	0.445419	0.737326	-1.02133	0.638186	0.57558	1.03231	0.479343	0.406402	-1.04807	0.297874	0.0476554	1.11005	0.02372	0.0406045	1.11544	0.0182638	0.352992	-1.06469	0.199669
1416027_at	programmed cell death 6	Pdcd6	18570	0.431977	-1.05081	0.28106	0.256195	1.07095	0.13832	0.242849	-1.07745	0.135441	0.869455	1.0136	0.767443	0.695342	-1.02349	0.611673	0.999906	-1.00002	0.999703	0.897848	-1.00889	0.846357	0.004389	1.16861	0.0013124	0.95867	1.00344	0.940002	0.245532	-1.06556	0.169004	0.0332218	1.12257	0.0144498	0.977984	1.00246	0.960266
1416028_a_at	hematological and neurological expressed sequence 1	Hn1	15374	0.204552	1.07715	0.101511	8e-07	-1.33691	1e-07	0.0046537	1.18342	0.0010478	0.890187	-1.01144	0.799238	1e-07	1.37397	1e-07	0.419466	1.05219	0.258466	0.0051214	1.16702	0.0011538	0.0421341	1.1138	0.0194452	0.48679	1.04046	0.376982	0.0081495	1.15027	0.0029224	0.0004619	1.20773	0.0001095	0.225262	1.08277	0.104654
1416029_at	Kruppel-like factor 10	Klf10	21847	0.304237	1.09913	0.172081	0.0221983	1.2145	0.0065495	0.0444614	-1.20239	0.0159675	0.617129	-1.05569	0.430383	0.0454595	-1.17544	0.0220163	0.341994	1.09431	0.192493	0.0005151	-1.34521	7.77e-05	0.287546	1.09245	0.20084	0.216407	1.10955	0.133991	0.0949767	1.14434	0.0539536	1e-07	2.21692	1e-07	0.314993	1.10834	0.168937
1416030_a_at	minichromosome maintenance deficient 7 (S. cerevisiae)	Mcm7	17220	3.53e-05	1.46561	2.2e-06	0.450106	1.07677	0.298499	2e-06	1.60997	1e-07	0.145492	1.15139	0.0511094	2.3e-06	1.5266	3e-07	0.0736394	-1.17987	0.0231579	0.0007776	1.34379	0.000126	1.49e-05	1.47044	1.9e-06	0.0129112	1.23725	0.0040974	1e-07	1.72538	1e-07	0.0017265	-1.30312	0.0004868	0.802217	1.03098	0.689804
1416031_s_at	minichromosome maintenance deficient 7 (S. cerevisiae)	Mcm7	17220	0.0023786	1.32764	0.0003737	0.512096	1.07081	0.357407	0.0011234	1.38045	0.0001984	0.828169	1.02822	0.70705	0.0002099	1.39203	4.94e-05	0.289538	-1.11321	0.15193	0.0099619	1.26497	0.0025766	2.3e-05	1.4808	3.1e-06	0.0137344	1.24699	0.0044134	3e-07	1.63819	1e-07	0.0316243	-1.20807	0.0136257	0.999525	-1.00008	0.999155
1416032_at	transmembrane protein 109	Tmem109	68539	3.08e-05	-1.4685	1.9e-06	0.93972	1.0085	0.904319	2e-07	-1.69353	1e-07	0.0472865	-1.2053	0.0106493	1e-07	-1.6401	1e-07	0.0424125	-1.20412	0.0110378	1e-07	-1.70143	1e-07	1e-07	-1.65754	1e-07	3.41e-05	-1.45193	3.2e-06	1e-07	-1.64308	1e-07	2e-07	-1.61931	1e-07	8.14e-05	-1.48847	4e-06
1416033_at	transmembrane protein 109	Tmem109	68539	0.0092085	-1.36176	0.0019728	0.542506	-1.08506	0.389138	0.0029266	-1.45413	0.0006058	0.0041449	-1.43038	0.000421	0.0032748	-1.38876	0.0010776	0.057831	-1.26316	0.0166468	1.09e-05	-1.71007	9e-07	0.0008262	-1.46591	0.0001881	0.0779855	-1.22318	0.0373781	0.0056031	-1.3638	0.0018852	0.0016324	-1.42694	0.0004551	0.0250546	-1.34839	0.0050856
1416034_at	CD24a antigen	Cd24a	12484	0.127761	1.20196	0.0545644	1e-07	-2.49669	1e-07	0.352565	1.13264	0.222306	0.0056722	-1.40856	0.0006348	0.26832	1.13404	0.183796	0.256055	-1.15565	0.127575	0.108114	1.20695	0.0495577	0.272596	1.13261	0.188159	0.0832016	1.21727	0.0404968	0.964505	-1.00588	0.950122	0.0031404	-1.39037	0.0009609	0.825212	1.03666	0.722153
1416035_at	hypoxia inducible factor 1, alpha subunit	Hif1a	15251	0.975688	1.00365	0.958613	0.891476	1.01522	0.829638	0.544468	1.0653	0.405857	0.0885847	-1.17501	0.0255361	1.14e-05	1.4657	1.9e-06	0.0075875	-1.27327	0.0011997	0.24954	1.10855	0.14681	0.0040673	-1.27331	0.0011979	0.0993992	-1.15065	0.0504428	0.873398	1.01541	0.827578	0.14622	1.13169	0.0831233	0.145166	-1.15981	0.0554733
1416036_at	FK506 binding protein 1a	Fkbp1a	14225	0.848297	1.02122	0.765462	0.255701	-1.11145	0.137956	0.0008191	-1.37085	0.0001372	0.127079	-1.15732	0.0424837	0.305307	-1.0919	0.215328	0.751393	-1.0357	0.6185	0.281226	-1.10203	0.171772	0.247943	1.10314	0.167435	0.813159	1.023	0.746582	0.152605	1.12667	0.0951474	0.671821	-1.04038	0.574244	0.703793	-1.04534	0.560233
1416037_a_at	chaperonin containing Tcp1, subunit 2 (beta)	Cct2	12461	0.599025	1.03314	0.448272	0.779097	1.01866	0.666467	0.350973	1.05882	0.220861	0.589839	1.03681	0.400883	0.0067996	1.14667	0.0024612	0.0561769	-1.11264	0.0160093	0.403489	1.04792	0.27801	0.705984	-1.02129	0.623529	0.800133	1.01492	0.729889	0.502042	1.0365	0.404736	0.0017266	-1.17406	0.0004869	0.176416	1.088	0.0736263
1416038_at	staphylococcal nuclease and tudor domain containing 1	Snd1	56463	0.000355	1.25416	3.62e-05	0.296764	-1.07156	0.168047	0.0151728	1.1737	0.0043378	0.171665	1.09798	0.06457	0.0137852	1.15483	0.0055006	0.587226	-1.04065	0.423417	0.484748	-1.04705	0.356263	0.0589638	-1.11754	0.0292324	0.719057	-1.02408	0.631797	0.0862553	-1.10541	0.0481665	0.398013	-1.05433	0.289149	0.6543	1.03688	0.500039
1416041_at	serum/glucocorticoid regulated kinase 1	Sgk1	20393	0.0009908	1.30764	0.0001263	0.0003339	1.33254	4.92e-05	7e-06	1.49609	6e-07	0.0419678	1.19042	0.0090411	1e-07	1.86816	1e-07	0.285616	1.0983	0.148968	0.120373	1.13286	0.0570082	1e-07	1.95731	1e-07	0.0021963	1.27265	0.0004701	0.0988824	1.1331	0.056611	0.0585219	1.15618	0.027905	0.430365	1.0808	0.265871
1416042_s_at	nuclear autoantigenic sperm protein (histone-binding)	Nasp	50927	0.115014	1.13149	0.047599	0.378737	-1.07587	0.234163	0.742814	1.03236	0.629173	0.748189	-1.03355	0.588945	0.690356	1.03201	0.605841	0.318783	-1.08745	0.173692	0.380648	1.07214	0.256792	0.155822	1.10897	0.0950142	0.129027	1.11908	0.0701639	0.0001703	1.32231	3.44e-05	5e-07	-1.48903	1e-07	0.480286	-1.06927	0.312027
1416043_at	nuclear autoantigenic sperm protein (histone-binding)	Nasp	50927	0.0243416	-1.59217	0.0065779	0.119339	-1.38613	0.0514086	0.45977	-1.19279	0.322322	0.1081	-1.42894	0.0339329	0.0569756	-1.44634	0.0285908	0.080495	-1.45577	0.0260446	0.273832	-1.25836	0.165759	0.0179825	-1.5867	0.0069553	0.0220297	-1.57449	0.0078772	0.0228644	-1.55173	0.0099291	0.145436	-1.33597	0.0825671	0.495982	-1.19068	0.327159
1416044_at	flightless I homolog (Drosophila)	Flii	14248	0.986195	-1.00299	0.976675	0.0009643	-1.51961	0.0001659	0.182676	-1.20712	0.0935668	0.263418	1.17551	0.118932	0.32726	-1.13037	0.234597	0.966566	-1.00733	0.943039	0.0510348	-1.28021	0.0192591	0.0014248	-1.48262	0.0003514	0.0026168	-1.45772	0.0005823	0.0009559	-1.50047	0.0002446	0.866286	1.02416	0.815466	0.999505	-1.00013	0.999038
1416045_a_at	SWI/SNF related, matrix associated, actin dependent regulator of chromatin, subfamily b, member 1	Smarcb1	20587	0.0282793	1.20173	0.0079085	0.573103	1.05494	0.422423	0.0317956	1.20976	0.010593	0.0812682	1.16894	0.022566	0.0069678	1.23549	0.0025307	0.374214	1.08577	0.219391	0.828736	-1.02113	0.753019	0.0986275	1.13933	0.0545405	0.0930385	1.14488	0.046481	0.0001802	1.35403	3.66e-05	0.311427	1.08732	0.21161	0.98772	-1.002	0.977733
1416046_a_at	fucosidase, alpha-L- 2, plasma	Fuca2	66848	0.0155081	-1.2077	0.0037238	0.0054788	-1.23674	0.0012485	7e-07	-1.55237	1e-07	0.778069	1.03015	0.632153	1e-07	-1.54006	1e-07	0.195233	1.11388	0.0869813	0.0006077	-1.30292	9.42e-05	2e-07	-1.52492	1e-07	0.0009769	-1.28688	0.0001775	0.0026258	-1.24875	0.000787	0.0521024	1.15444	0.0243817	0.289095	-1.10254	0.149535
1416048_at	polyhomeotic-like 2 (Drosophila)	Phc2	54383	0.192724	1.09922	0.093797	0.125107	1.11524	0.0545975	0.0326391	1.17172	0.0109561	0.239451	1.09618	0.103494	3e-07	1.45018	1e-07	0.058445	-1.14705	0.016867	0.679481	1.03222	0.568886	0.144816	1.10153	0.0869714	0.88119	-1.01165	0.834908	0.040325	1.14329	0.0194949	0.506734	-1.04865	0.394446	0.754841	-1.02973	0.625878
1416049_at	glycine decarboxylase	Gldc	104174	0.0630938	-1.15354	0.0218633	0.0001396	-1.33475	1.81e-05	1.5e-06	1.51067	1e-07	0.212719	-1.11069	0.0876263	0.0033121	-1.2337	0.0010915	0.0044304	-1.2487	0.0006012	0.0245092	1.18264	0.0077237	0.0407616	1.15806	0.0186878	0.104994	-1.12623	0.0541835	4.4e-06	1.42107	6e-07	0.0013145	-1.26175	0.0003559	0.0424965	-1.19015	0.010258
1416050_a_at	scavenger receptor class B, member 1	Scarb1	20778	0.0458286	-1.15386	0.0145166	1e-07	-1.75467	1e-07	1e-07	-2.31402	1e-07	0.183792	-1.10973	0.070868	1.06e-05	-1.36299	1.8e-06	0.766515	-1.0269	0.639267	1e-07	-1.85036	1e-07	2e-07	-1.47435	1e-07	0.0001099	-1.31765	1.31e-05	1e-07	-1.87917	1e-07	0.753672	1.02438	0.670632	0.534868	-1.05706	0.366005
1416052_at	phosphoribosyl pyrophosphate synthetase 1	Prps1	19139	0.0374017	-1.12673	0.0112257	0.325072	-1.06183	0.190139	0.0366846	-1.13497	0.0126336	0.163781	-1.09075	0.0604609	0.0024466	-1.17677	0.0007756	0.0031991	-1.18863	0.0003972	4.2e-06	-1.31278	3e-07	0.181211	-1.07534	0.114293	0.293807	-1.06078	0.197416	0.0031158	-1.17299	0.0009582	0.0259293	-1.1275	0.0108001	0.908602	-1.00949	0.847125
1416053_at	leucine rich repeat protein 1, neuronal	Lrrn1	16979	0.277341	1.12572	0.151853	0.0026022	-1.35516	0.0005223	0.754823	-1.04155	0.644896	0.0151733	-1.30098	0.0022721	0.003328	1.32797	0.0010973	0.237338	-1.13967	0.114564	0.232603	1.13214	0.133578	0.0229238	1.24714	0.0093081	0.222907	1.13011	0.139154	0.0992672	1.17211	0.0568721	6.2e-05	-1.49423	1.14e-05	0.0005894	-1.48868	4.35e-05
1416054_at	ribosomal protein S5	Rps5	20103	0.0533009	1.08477	0.0175808	0.987854	1.00085	0.979471	0.0147366	1.11362	0.0041797	0.0150104	1.11298	0.0022386	1e-07	1.40657	1e-07	0.0207488	1.10412	0.0043881	0.0591112	1.08068	0.0231715	0.193102	1.05317	0.123447	0.426911	1.03389	0.317772	0.0042946	1.11912	0.0013885	1.22e-05	1.1987	1.8e-06	0.0023469	1.15319	0.000237
1416056_a_at	NADH dehydrogenase (ubiquinone) 1 beta subcomplex, 11	Ndufb11	104130	0.324385	1.07272	0.188064	0.214953	1.08951	0.109614	0.0221643	1.17464	0.0068227	0.150057	1.1099	0.0532541	0.343986	-1.06314	0.249829	0.291174	-1.07927	0.153314	0.404949	1.05918	0.279448	0.0931502	1.11119	0.0507807	0.245639	1.07844	0.15742	0.0831469	1.11376	0.0461096	0.0397992	-1.13791	0.017846	0.859338	-1.01666	0.772218
1416057_at	NADH dehydrogenase (ubiquinone) 1 beta subcomplex, 11	Ndufb11	104130	0.0062148	1.20263	0.0012051	0.931677	1.00736	0.891183	0.0157485	1.18792	0.0045404	0.102284	1.12586	0.0313423	0.156748	-1.09514	0.0952902	0.200447	-1.09666	0.0905067	0.77723	1.02182	0.68754	0.360833	1.06197	0.265518	0.266517	1.07635	0.174547	0.0247808	1.15222	0.0109112	0.0022312	-1.21606	0.0006511	0.296669	-1.0869	0.154952
1416058_s_at	ATP synthase, H+ transporting, mitochondrial F1 complex, gamma polypeptide 1	Atp5c1	11949	0.306918	-1.0559	0.174074	0.407645	1.04601	0.259388	0.0496798	1.10989	0.0182376	0.933789	-1.00641	0.871913	0.600397	1.0269	0.503675	0.0345111	-1.11471	0.0084201	0.611945	-1.02778	0.490076	0.0455131	-1.09855	0.0213131	0.47445	-1.03674	0.364423	0.667688	-1.02213	0.581066	0.219583	1.06149	0.136755	0.669997	-1.02806	0.51864
1416059_at	similar to SEC23B; SEC23B (S. cerevisiae)	LOC100048726; Sec23b	100048726; 27054	0.0037189	-1.16732	0.0006441	0.0278479	-1.12285	0.0085882	0.003126	-1.18159	0.0006543	0.072117	-1.10797	0.0190417	0.0031935	-1.15928	0.0010474	0.0039485	-1.17095	0.000516	1e-07	-1.4533	1e-07	0.0120142	-1.13518	0.0043053	0.0002302	-1.21567	3.14e-05	4.41e-05	-1.23829	7.5e-06	0.26687	1.05998	0.173659	0.0252024	-1.14343	0.0051229
1416060_at	TBC1 domain family, member 15	Tbc1d15	66687	0.0149791	-1.21065	0.0035542	0.0941026	1.14185	0.0381521	0.25882	1.10389	0.147496	0.992175	1.00119	0.98483	0.56641	1.0465	0.467866	0.59096	-1.05097	0.427476	0.50344	1.05721	0.374964	0.880986	-1.01287	0.837773	0.031093	-1.1765	0.0120415	0.913327	-1.00954	0.879071	6.23e-05	1.35911	1.15e-05	0.333668	-1.09477	0.183704
1416061_at	TBC1 domain family, member 15	Tbc1d15	66687	0.0782388	-1.16474	0.0290591	0.939859	-1.00818	0.904608	0.85675	-1.02043	0.78311	0.0684966	-1.18111	0.0177559	0.0960037	-1.1439	0.0529042	0.0274735	-1.21406	0.0062798	0.0858941	-1.15637	0.0371107	0.0370963	-1.18315	0.0166813	0.0207392	-1.20933	0.0073152	0.799284	-1.02332	0.734653	0.0060236	1.24848	0.0020093	0.166821	-1.14647	0.067807
1416062_at	TBC1 domain family, member 15	Tbc1d15	66687	0.0004728	-1.4828	5.07e-05	0.0092393	1.3281	0.002318	0.120351	1.20582	0.0546296	0.0641063	-1.24517	0.0162693	0.0410892	1.23703	0.0195301	0.225291	-1.15553	0.106657	0.758085	1.03911	0.664189	0.443936	1.0873	0.345508	0.896775	-1.01616	0.855956	0.0490112	1.22674	0.0245298	1.75e-05	1.60277	2.7e-06	0.996957	1.00075	0.993721
1416064_a_at	heat shock protein 5	Hspa5	14828	0.880525	-1.0099	0.813243	0.755983	1.01991	0.636632	0.396102	1.05231	0.260797	0.147192	-1.08631	0.0518939	0.0155611	-1.12611	0.0063345	5.68e-05	-1.24882	2.8e-06	0.0895788	-1.09208	0.0391516	0.0048995	1.15069	0.0014905	0.936284	-1.00477	0.909129	0.450667	-1.0396	0.353691	0.0077602	1.14088	0.0026833	0.0688998	-1.11442	0.0196719
1416065_a_at	ankyrin repeat domain 10	Ankrd10	102334	0.001247	1.39837	0.0001685	0.0005202	1.42479	8.16e-05	1.29e-05	1.64262	1.1e-06	0.12411	1.18731	0.0410488	1e-07	1.97963	1e-07	0.0003305	1.46959	2.4e-05	1.5e-05	1.58025	1.2e-06	0.0529475	1.20735	0.0256342	0.001148	1.38938	0.0002157	1e-07	1.96731	1e-07	0.0004265	1.41735	0.0001001	0.174844	1.17595	0.0725894
1416066_at	CD9 antigen	Cd9	12527	0.0052348	-1.50957	0.000977	0.186504	-1.22281	0.091467	0.25458	1.20582	0.144326	0.349909	-1.17184	0.18069	0.261628	1.17306	0.177923	0.475033	-1.12745	0.309144	0.0441542	-1.33917	0.0160023	0.711727	-1.05814	0.630268	0.0071634	-1.46704	0.0019873	0.803901	1.03964	0.740393	1e-07	3.0981	1e-07	0.407696	1.15983	0.245351
1416067_at	interferon-related developmental regulator 1	Ifrd1	15982	0.686869	1.04008	0.550664	0.0189391	1.21056	0.0054237	0.0002618	-1.38264	3.64e-05	0.245375	-1.11337	0.107366	1e-07	-1.66113	1e-07	0.0059765	1.26234	0.0008855	0.309118	-1.08977	0.195073	0.0092071	1.2265	0.0031379	0.552249	-1.05171	0.444439	0.0549366	-1.15983	0.0281815	0.425807	1.06866	0.315008	0.338995	1.09897	0.187997
1416068_at	lysyl-tRNA synthetase; similar to lysyl-tRNA synthetase	Kars; LOC631033	631033; 85305	0.280189	1.06791	0.154071	0.0466835	-1.1201	0.0160694	0.267219	-1.07362	0.153732	0.0128484	1.1621	0.0018324	1e-07	1.65451	1e-07	0.944581	-1.00556	0.903127	0.704468	1.0243	0.598806	0.0914927	1.09577	0.0496324	0.756743	1.01918	0.676971	0.345836	1.0535	0.256244	0.868756	1.0105	0.818698	0.0202612	1.16121	0.0038146
1416069_at	phosphofructokinase, platelet	Pfkp	56421	0.158623	-1.09648	0.0727952	0.408508	-1.05883	0.260155	0.0036432	-1.21557	0.0007844	0.630748	-1.03929	0.446022	1e-07	-2.57205	1e-07	0.0270305	-1.15509	0.0061563	1e-07	-1.60394	1e-07	6.06e-05	-1.28515	9.3e-06	0.0002653	-1.25821	3.73e-05	8.4e-06	-1.32593	1.2e-06	0.33851	-1.06217	0.235171	0.0216252	-1.17771	0.0041647
1416070_a_at	DEAD (Asp-Glu-Ala-Asp) box polypeptide 18	Ddx18	66942	0.0079843	-1.25122	0.0016541	0.74746	-1.03343	0.625348	0.619216	-1.0522	0.484903	0.819596	1.02684	0.693973	0.950163	-1.00597	0.929475	0.844922	-1.02183	0.748288	0.741518	-1.03167	0.643307	0.0117616	-1.22374	0.0041964	0.0006324	-1.32974	0.0001046	0.0005345	-1.32446	0.0001263	0.0254149	1.19552	0.0105587	0.683485	-1.04646	0.532816
1416071_at	DEAD (Asp-Glu-Ala-Asp) box polypeptide 18	Ddx18	66942	1.2e-06	-1.37075	1e-07	0.0400168	-1.13034	0.0132765	0.818118	1.01802	0.729347	0.925019	1.00867	0.856617	0.881626	1.0096	0.841423	0.352985	-1.06353	0.201372	0.112015	-1.09948	0.0519809	3.77e-05	-1.27834	5.4e-06	2e-07	-1.39908	1e-07	4e-07	-1.36864	1e-07	0.0189185	1.14237	0.0074867	0.201617	-1.09323	0.0892128
1416073_a_at	nucleoporin 85	Nup85	445007	0.241616	-1.0768	0.126535	0.0332303	-1.13516	0.0106208	0.860887	1.01396	0.788315	0.84458	1.0167	0.729041	0.0445918	1.11988	0.021534	0.0130901	-1.16541	0.0023925	0.0963918	-1.10408	0.0429847	0.174964	-1.08074	0.10934	0.0166294	-1.14854	0.0055657	0.0706717	-1.107	0.0379633	7.3e-06	-1.30869	1e-06	0.367278	-1.0674	0.210375
1416074_a_at	predicted gene, ENSMUSG00000058905; predicted gene, OTTMUSG00000021838; ribosomal protein L28	ENSMUSG00000058905; OTTMUSG00000021838; Rpl28	100039731; 100042670; 19943	0.686424	1.02312	0.550025	0.923051	-1.00588	0.877964	0.120699	1.08419	0.0548384	0.0036769	1.15797	0.0003591	1.8e-06	1.25967	2e-07	0.595087	1.03056	0.43183	0.964432	-1.00269	0.943844	0.0034993	-1.14294	0.0010084	0.0014682	-1.16102	0.0002902	0.557408	-1.02857	0.461805	0.0008636	1.16488	0.0002214	0.31361	1.05913	0.167962
1416075_at	similar to WW45 protein; salvador homolog 1 (Drosophila)	LOC100048168; Sav1	100048168; 64010	0.501753	-1.08205	0.348467	0.158017	-1.16467	0.0737112	0.124735	-1.19195	0.0570999	0.830192	-1.03162	0.710106	0.581906	-1.06045	0.484348	0.396241	-1.10465	0.238073	0.588999	-1.06328	0.464821	0.0681769	-1.1987	0.0347859	0.931711	1.01026	0.902966	0.0007328	-1.40504	0.0001814	0.928689	-1.01067	0.899083	0.652719	-1.06338	0.497731
1416076_at	cyclin B1; predicted gene, EG434175; predicted gene, EG667005	Ccnb1; EG434175; EG667005	268697; 434175; 667005	0.272041	1.19953	0.147979	0.868404	1.03296	0.794164	0.0068287	1.56362	0.0016624	0.946186	-1.01679	0.893433	0.220461	1.20157	0.144311	0.324958	-1.18388	0.178792	0.846638	1.03578	0.777354	0.153097	1.23625	0.0930646	0.953856	1.01048	0.933127	0.585921	1.08946	0.491661	1e-07	-2.65884	1e-07	0.605591	-1.10903	0.442205
1416077_at	adrenomedullin	Adm	11535	1e-07	-5.83593	1e-07	0.589997	-1.12233	0.440377	4.78e-05	-2.2944	5.1e-06	0.962622	1.0136	0.927824	1e-07	-3.2193	1e-07	0.925185	-1.02448	0.87112	0.0142052	-1.56886	0.0039834	1e-07	-10.1567	1e-07	1e-07	-7.16923	1e-07	1e-07	-14.6248	1e-07	0.997386	1.0007	0.996256	0.2169	-1.30954	0.0991565
1416078_s_at	v-raf-leukemia viral oncogene 1	Raf1	110157	0.0123491	1.14308	0.0028197	0.0135816	1.13853	0.0036635	0.0002696	1.23269	3.75e-05	0.0001082	1.24806	4.3e-06	1e-07	1.56255	1e-07	0.0006815	1.20659	5.88e-05	0.109627	1.08873	0.0504773	0.214106	1.06556	0.140213	0.0034221	1.16433	0.0008027	0.280266	1.05676	0.198335	0.0166116	1.12857	0.006425	0.0004572	1.23562	3.17e-05
1416079_a_at	actin related protein 2/3 complex, subunit 1A	Arpc1a	56443	0.278805	-1.08807	0.152927	0.441523	-1.0641	0.290267	0.164452	-1.11822	0.0815639	0.034651	-1.17866	0.0069353	2.17e-05	-1.35765	3.9e-06	0.186219	-1.10896	0.0816418	1e-07	-1.93917	1e-07	0.0004547	-1.28318	9.38e-05	0.172218	-1.10212	0.100938	0.160124	-1.10222	0.100622	0.0693803	-1.13534	0.0340819	0.0870362	-1.15413	0.0270606
1416080_at	a disintegrin and metallopeptidase domain 15 (metargidin)	Adam15	11490	0.297319	1.08429	0.166627	0.902407	1.01133	0.845733	0.318246	-1.08548	0.193769	0.812613	-1.02403	0.681852	0.0003473	-1.2822	8.69e-05	0.0337698	-1.17275	0.0081796	0.0043238	-1.22617	0.0009456	0.0124851	-1.18794	0.0045084	0.0102581	-1.19734	0.0030932	0.0005675	-1.2719	0.0001354	0.235594	-1.0882	0.14894	0.008172	-1.24101	0.0011589
1416081_at	MAD homolog 1 (Drosophila)	Smad1	17125	0.423068	-1.10114	0.272521	0.259373	-1.13896	0.140587	0.290971	-1.13887	0.171974	0.994193	-1.00127	0.988353	0.020626	1.26855	0.0087488	0.772978	-1.04069	0.647832	0.0135469	-1.30388	0.003751	0.0033058	-1.35977	0.0009432	0.0081603	-1.32334	0.0023302	0.0920563	-1.18903	0.0520299	0.0568806	1.21945	0.0269682	0.604648	1.07555	0.440904
1416082_at	RAB1, member RAS oncogene family	Rab1	19324	0.848826	-1.01377	0.766496	0.419961	1.05243	0.270192	0.81456	1.01768	0.724544	0.541856	-1.0441	0.350753	0.0008925	-1.19995	0.0002501	0.823638	1.01676	0.718103	0.820098	1.01527	0.742037	0.0594761	1.10841	0.0295304	0.179318	1.07841	0.106123	0.201082	1.07263	0.132625	0.391804	-1.05095	0.283398	0.325456	1.07016	0.177034
1416083_at	zinc finger, AN1-type domain 5	Zfand5	22682	0.546818	-1.03441	0.393389	0.925265	1.00589	0.881667	0.0202789	-1.12983	0.0061214	0.245971	-1.06657	0.107727	0.0002658	-1.18915	6.45e-05	0.828733	1.01396	0.725711	0.921048	1.00597	0.880131	1.5e-06	-1.27771	1e-07	0.0106721	-1.12994	0.0032474	0.0302755	-1.10584	0.013853	1e-07	-1.49299	1e-07	0.0065611	-1.16357	0.0008655
1416084_at	zinc finger, AN1-type domain 5	Zfand5	22682	4.33e-05	-1.42699	2.8e-06	0.741981	1.03383	0.618348	0.0151645	-1.24035	0.004334	2.1e-06	-1.55317	1e-07	0.119897	-1.13154	0.0690263	0.23168	-1.11386	0.111021	0.633408	-1.04455	0.514361	0.180807	-1.11287	0.113927	0.787839	1.0247	0.714693	0.677279	1.03643	0.59216	0.297042	-1.09026	0.199251	0.0237622	-1.23748	0.0047325
1416085_s_at	zinc finger, AN1-type domain 5	Zfand5	22682	0.0002328	-1.30597	2.16e-05	0.0618737	1.14185	0.0226911	0.0036582	-1.2445	0.0007887	9.39e-05	-1.34634	3.6e-06	0.0132303	-1.17936	0.0052509	0.914894	-1.01038	0.855021	0.755267	-1.02512	0.660882	0.111884	-1.11278	0.0636778	0.562892	-1.04318	0.455735	0.700645	-1.0286	0.61818	0.623324	1.03721	0.518848	0.0392557	-1.17966	0.0092261
1416086_at	protein-tyrosine sulfotransferase 2	Tpst2	22022	0.659218	-1.03706	0.517311	0.932086	-1.00764	0.891983	2.81e-05	-1.38183	2.8e-06	0.448363	-1.06535	0.262309	0.0244535	-1.1603	0.0106526	1.8e-05	-1.37978	7e-07	1e-07	-1.82328	1e-07	8.5e-06	-1.37185	1e-06	0.0220744	-1.16781	0.0078986	0.176823	-1.09418	0.11354	4e-07	-1.44505	1e-07	0.0271625	-1.19152	0.0056363
1416087_at	adaptor protein complex AP-1, sigma 1	Ap1s1	11769	0.295866	-1.05325	0.165557	0.0066086	-1.13211	0.0015589	0.0276632	-1.11483	0.0089449	0.175653	-1.07166	0.0665898	1e-07	-1.31186	1e-07	0.132451	-1.07656	0.0511352	0.0006227	-1.17083	9.69e-05	0.199738	-1.05863	0.128695	0.612121	-1.02474	0.51007	0.0006542	-1.16406	0.0001592	1e-07	-1.45812	1e-07	0.114799	-1.08778	0.0399357
1416088_a_at	similar to insulinoma protein (rig); ribosomal protein S15	LOC100046223; Rps15	100046223; 20054	0.853693	1.01299	0.774047	0.24301	-1.0716	0.128763	0.0696279	1.1161	0.0277173	0.45376	1.05151	0.266921	0.014712	1.13786	0.0059315	0.596786	-1.03591	0.433848	0.278904	-1.06434	0.169746	0.268534	-1.06202	0.184891	0.295438	-1.06002	0.198695	0.272733	1.06097	0.192018	0.856387	1.0113	0.802659	0.426137	1.05637	0.261858
1416089_at	ribosomal protein S15	Rps15	20054	0.845144	1.01268	0.761504	0.146891	-1.08055	0.0669765	0.178181	1.08012	0.0906348	0.555168	1.03846	0.365208	0.0998657	1.08453	0.0554591	0.712537	-1.02395	0.569057	0.314831	-1.05514	0.199928	0.116892	-1.08053	0.0670464	0.31637	-1.05311	0.216274	0.209809	1.06403	0.13958	0.840042	1.01162	0.780754	0.884463	1.01079	0.810862
1416090_at	similar to pyruvate dehydrogenase (lipoamide) beta; pyruvate dehydrogenase (lipoamide) beta	LOC100044400; Pdhb	100044400; 68263	0.701496	1.0277	0.569075	0.488549	1.04751	0.335038	0.0245513	1.1544	0.0077238	0.469384	-1.05339	0.280709	0.306589	-1.06154	0.216434	0.639902	-1.0343	0.482568	0.0395281	-1.12969	0.0139393	0.262439	1.0671	0.179563	0.222234	1.07447	0.138634	0.12803	1.08994	0.0773693	0.145999	-1.08816	0.0829506	0.047172	-1.14462	0.0118308
1416091_at	microtubule-associated protein 4	Mtap4	17758	4.51e-05	1.71567	3e-06	0.0060338	1.41085	0.001401	0.0351551	1.33077	0.0119985	0.151811	1.22102	0.054221	0.0021652	1.44649	0.000677	0.0282023	1.33444	0.0064869	0.129846	1.21257	0.0627784	0.481498	-1.09312	0.382674	0.946693	1.00984	0.923164	0.698748	1.0523	0.616162	0.23961	-1.15853	0.152082	0.0171493	1.40742	0.0030611
1416092_a_at	microtubule-associated protein 4	Mtap4	17758	2e-07	1.57659	1e-07	5.87e-05	1.37596	6.8e-06	0.0001086	1.39292	1.3e-05	0.764918	-1.03244	0.612416	0.000225	1.32274	5.35e-05	0.0015717	1.29375	0.0001649	0.0077176	1.22962	0.0018925	0.181444	-1.10598	0.114463	0.640371	1.03923	0.541614	0.605401	1.04212	0.512957	0.0263327	-1.18063	0.0109996	0.0051721	1.28196	0.0006374
1416093_a_at	mitochondrial ribosomal protein L20	Mrpl20	66448	0.601616	1.05171	0.451122	0.746288	-1.03333	0.623531	0.9992	1.00013	0.998584	0.0755895	-1.17302	0.0203584	0.0361234	-1.17922	0.0167736	0.0035524	-1.28579	0.0004514	0.561336	-1.05367	0.434738	0.684169	1.03587	0.597797	0.723906	1.03195	0.637693	0.325581	1.08249	0.238374	4e-07	-1.55555	1e-07	0.196247	-1.1341	0.0858854
1416094_at	a disintegrin and metallopeptidase domain 9 (meltrin gamma)	Adam9	11502	0.786253	1.02426	0.67869	0.126991	-1.11961	0.0556283	0.520073	-1.0565	0.380771	0.663963	-1.04117	0.486339	0.149112	-1.10486	0.0896937	0.990216	-1.00127	0.982508	0.943347	1.00636	0.912693	0.878462	-1.01215	0.834579	0.137221	-1.11013	0.0758715	6.08e-05	-1.33014	1.07e-05	0.122375	1.11394	0.0670602	0.892705	-1.01398	0.824052
1416096_at	expressed sequence AI413782	AI413782	104799	0.0007595	1.22545	9.09e-05	0.0423545	1.12807	0.0142295	0.0003586	1.25642	5.28e-05	0.0091942	1.17766	0.0011955	9e-07	1.34863	1e-07	0.828922	1.01678	0.726252	0.0015463	1.20483	0.0002801	0.0002481	1.2376	4.65e-05	0.0130912	1.15338	0.0041637	0.0234848	1.135	0.0102508	0.0981975	-1.09908	0.0515663	0.951382	1.00562	0.913001
1416097_at	leucine rich repeat containing 4	Lrrc4	192198	0.79183	1.03052	0.686503	0.267574	1.11564	0.146263	0.0669572	1.20148	0.0264313	0.688093	1.04981	0.514614	0.12726	1.14488	0.0742222	0.268772	-1.11875	0.136498	0.257769	1.11352	0.153219	0.473857	1.06858	0.37485	0.624146	1.04874	0.523458	0.875207	-1.0161	0.830084	0.001532	-1.32583	0.0004232	0.683588	-1.05151	0.532967
1416098_at	synaptogyrin 3	Syngr3	20974	0.112767	1.08797	0.0463818	0.841941	-1.01304	0.754329	0.0009629	-1.20068	0.0001656	0.0035185	-1.17338	0.0003371	0.0008556	-1.17883	0.0002382	0.336922	1.05651	0.188379	0.0001172	-1.22272	1.38e-05	0.394022	-1.04442	0.296577	0.638476	-1.02576	0.539644	2e-07	-1.32272	1e-07	0.100586	-1.08522	0.0530369	0.365148	1.05833	0.208735
1416099_at	predicted gene, EG621100; ribosomal protein L27	EG621100; Rpl27	19942; 621100	0.64306	1.03109	0.498318	0.100914	-1.09866	0.0416348	0.407827	1.0554	0.27165	0.480279	-1.04904	0.291495	0.5401	1.03555	0.440121	0.121757	-1.09668	0.0455227	0.282266	-1.06416	0.172477	0.0187978	-1.13434	0.0073347	0.13285	-1.08592	0.0727725	0.859536	-1.0109	0.810101	0.92829	-1.00577	0.898455	0.996973	-1.00037	0.993861
1416100_at	eukaryotic translation initiation factor 3, subunit D	Eif3d	55944	0.0098978	-1.15436	0.0021567	0.207446	-1.07572	0.104624	0.732329	-1.0243	0.616411	0.374007	1.05907	0.199406	0.604162	1.02987	0.507588	0.130522	-1.09281	0.0500435	0.0001498	-1.23537	1.85e-05	1e-07	-1.6975	1e-07	3.9e-06	-1.30806	2e-07	0.0173089	-1.13238	0.0071238	0.0551937	1.1068	0.0260187	0.0003157	-1.25462	2.05e-05
1416101_a_at	histone cluster 1, H1c	Hist1h1c	50708	1e-07	4.69064	1e-07	1e-07	3.94755	1e-07	1e-07	2.72236	1e-07	2e-07	2.01873	1e-07	1e-07	2.26408	1e-07	1e-07	2.44973	1e-07	1e-07	2.67394	1e-07	1e-07	13.2831	1e-07	1e-07	4.51311	1e-07	1e-07	4.63542	1e-07	0.859179	1.02361	0.80647	1e-07	3.9001	1e-07
1416102_at	tyrosine 3-monooxygenase/tryptophan 5-monooxygenase activation protein, zeta polypeptide	Ywhaz	22631	0.991652	-1.00078	0.986265	0.134378	-1.09069	0.0597641	0.242501	-1.07664	0.135198	0.0024529	-1.19891	0.0002111	0.0079626	-1.1519	0.002945	0.0901334	-1.10582	0.0302407	0.0066492	-1.16333	0.0015794	0.418545	-1.04622	0.320031	0.695834	1.02371	0.604589	0.0509169	-1.1093	0.0256865	2e-07	-1.35816	1e-07	0.0890676	-1.11666	0.027889
1416103_at	tyrosine 3-monooxygenase/tryptophan 5-monooxygenase activation protein, zeta polypeptide	Ywhaz	22631	0.139672	1.11552	0.0613584	0.128038	-1.11815	0.056192	0.0081724	-1.22313	0.0020597	0.648251	-1.0426	0.467666	1.1e-06	1.42858	1e-07	0.201031	-1.10345	0.0908527	0.0029819	-1.23397	0.0006078	6.4e-06	-1.38869	7e-07	0.868841	-1.01323	0.818486	0.0171215	-1.17467	0.0070295	6.2e-06	-1.38489	9e-07	0.24335	-1.10325	0.117279
1416104_at	mannose-P-dolichol utilization defect 1	Mpdu1	24070	0.0038882	1.1769	0.00068	0.0056719	1.16541	0.0013014	0.78502	-1.0199	0.684331	0.0033374	1.19032	0.0003146	0.323565	1.05559	0.231275	0.598012	1.03571	0.435384	0.146512	1.08518	0.0733765	0.177076	-1.07518	0.11098	0.0004234	1.21723	6.51e-05	0.0034151	1.16898	0.0010647	0.0485655	1.11113	0.022523	0.91634	1.00862	0.859281
1416105_at	nicotinamide nucleotide transhydrogenase	Nnt	18115	0.208445	1.10393	0.104325	0.0048833	-1.23174	0.0010877	8e-07	1.52866	1e-07	0.0851091	1.14955	0.0240027	0.000931	1.26694	0.0002619	0.0467334	1.16789	0.0125329	0.0039327	1.23808	0.0008438	0.0513046	1.14876	0.0246632	0.667164	1.03456	0.571639	0.0477752	1.1498	0.0237914	1e-07	1.83567	1e-07	0.212613	1.11565	0.096297
1416106_at	KTI12 homolog, chromatin associated (S. cerevisiae)	Kti12	100087	1e-07	1.73406	1e-07	3e-06	1.52969	2e-07	6e-07	1.65516	1e-07	5.01e-05	1.46929	1.7e-06	1e-07	2.05604	1e-07	0.0199909	1.23444	0.004167	1e-07	1.85048	1e-07	1e-07	2.05726	1e-07	1e-07	1.7585	1e-07	0.0047046	1.26535	0.001538	2e-07	1.61989	1e-07	0.000283	1.43591	1.81e-05
1416107_at	neuron specific gene family member 2	Nsg2	18197	0.0913896	1.07846	0.0354753	0.178281	-1.06304	0.0860349	0.0212469	-1.11346	0.00648	0.649848	1.02574	0.469379	0.009239	-1.11347	0.003485	0.503651	-1.03446	0.335871	0.49695	-1.03215	0.368358	0.0704617	-1.07812	0.0362039	0.0080789	-1.11923	0.0023023	1e-07	-1.36247	1e-07	0.0008349	-1.15082	0.0002133	0.422231	-1.04402	0.258192
1416108_a_at	transmembrane emp24 domain containing 3	Tmed3	66111	0.0177916	-1.18849	0.0044337	0.44727	-1.06282	0.295736	0.0144775	-1.20728	0.0040883	0.742389	1.03256	0.58067	1e-07	-1.66113	1e-07	0.586369	-1.04775	0.422252	7.95e-05	-1.33557	8.8e-06	1.9e-06	-1.42661	2e-07	8.25e-05	-1.33432	9.2e-06	0.0001003	-1.31786	1.88e-05	0.000479	1.27609	0.0001141	0.667291	-1.0416	0.515696
1416109_at	fucosidase, alpha-L- 1, tissue	Fuca1	71665	0.063171	-1.1295	0.0219004	0.0186748	-1.16206	0.0053365	0.735514	1.028	0.620419	0.128808	-1.1125	0.0433436	5e-07	-1.39599	1e-07	0.0064667	-1.19843	0.0009782	0.0080563	-1.18341	0.0019954	0.0092624	-1.17352	0.0031617	0.0001304	-1.2817	1.6e-05	0.0854052	1.11008	0.0476005	0.0333339	-1.1393	0.0145061	0.0516134	-1.1535	0.0132903
1416110_at	solute carrier family 35, member A4	Slc35a4	67843	0.0428325	-1.10519	0.0133044	0.195032	-1.06801	0.096787	1e-07	-1.74159	1e-07	0.0350594	-1.11584	0.0070401	0.455647	-1.037	0.353893	6.09e-05	-1.23003	3.1e-06	1e-07	-1.3419	1e-07	1.68e-05	1.23507	2.2e-06	0.0818428	-1.08568	0.0396707	0.318344	-1.04815	0.231716	0.0008607	-1.16887	0.0002206	0.016702	-1.14085	0.0029573
1416111_at	CD83 antigen	Cd83	12522	0.000243	-1.66593	2.27e-05	0.291182	1.16483	0.163929	1e-07	-3.34337	1e-07	0.878858	-1.03054	0.781457	1e-07	-3.03271	1e-07	0.487289	1.11425	0.321016	0.0038247	-1.47292	0.000817	1e-07	-2.61499	1e-07	1e-07	-2.27043	1e-07	1e-07	-2.89321	1e-07	1.1e-06	1.97125	1e-07	0.0074433	-1.50619	0.0010185
1416112_at	cytochrome c oxidase, subunit VIIIa	Cox8a	12868	0.844891	1.01374	0.761242	0.0495884	-1.11674	0.017285	0.1948	1.08388	0.101843	0.466477	-1.05021	0.278349	0.505601	-1.03832	0.404032	0.000348	-1.23339	2.56e-05	0.0153349	-1.14346	0.0043815	0.271041	-1.06166	0.186974	0.43947	-1.04497	0.329774	0.0183747	-1.13289	0.0076384	0.0081962	-1.15142	0.0028536	0.0002362	-1.26481	1.45e-05
1416113_at	FK506 binding protein 8	Fkbp8	14232	0.0252815	1.13551	0.0068859	0.268354	1.06844	0.146829	0.0393368	1.13229	0.0137506	0.536622	1.04368	0.345469	0.222469	1.0686	0.14595	0.303798	-1.06575	0.162495	0.833973	-1.01385	0.760484	0.12594	1.08565	0.0735054	0.669452	-1.02569	0.574323	0.779971	1.01682	0.711561	1e-07	-1.44845	1e-07	0.53842	1.04487	0.369582
1416114_at	SPARC-like 1	Sparcl1	13602	0.492218	-1.03622	0.338727	0.298285	-1.05276	0.169227	0.0004338	-1.19134	6.6e-05	0.0807254	-1.091	0.0223585	1e-07	-1.32826	1e-07	0.511321	1.03584	0.343766	0.0064817	1.13233	0.0015308	0.466735	1.03403	0.367931	0.726344	-1.01746	0.640377	7e-07	1.26728	1e-07	1e-07	-1.41331	1e-07	0.0722395	-1.09981	0.0209608
1416115_at	origin recognition complex, subunit 3-like (S. cerevisiae)	Orc3l	50793	0.685058	1.0389	0.548751	0.316161	1.08915	0.183161	0.0045063	1.27149	0.0010085	0.0026399	1.28811	0.0002307	0.709382	1.03131	0.627813	0.154305	1.1279	0.0631685	0.800591	1.02332	0.716818	0.92011	-1.00873	0.891118	0.703149	-1.03266	0.613388	0.847648	-1.01661	0.795386	0.0074934	1.22357	0.0025769	0.826759	1.02449	0.724526
1416116_at	origin recognition complex, subunit 3-like (S. cerevisiae)	Orc3l	50793	0.0111624	1.30749	0.002496	0.0005509	1.43488	8.73e-05	4.74e-05	1.59789	5.1e-06	0.0022015	1.40707	0.0001826	0.211415	1.13492	0.137236	0.430993	1.09819	0.268702	0.152777	1.16305	0.0776491	0.266354	1.11976	0.182999	0.38796	1.09559	0.280826	0.76597	1.03353	0.695204	0.123604	-1.1694	0.0678802	0.549182	1.08311	0.381485
1416117_at	origin recognition complex, subunit 3-like (S. cerevisiae)	Orc3l	50793	0.0014574	1.29102	0.0002042	2.5e-06	1.47574	2e-07	1.39e-05	1.46538	1.2e-06	0.0003176	1.35687	1.63e-05	0.0048857	1.23482	0.0016938	0.0051072	1.25759	0.0007255	0.0003195	1.33072	4.45e-05	0.0220233	1.18859	0.0088647	0.0858624	1.14122	0.0420551	0.547851	1.04908	0.451636	0.70857	1.03234	0.616411	0.0722061	1.17725	0.0209452
1416118_at	tripartite motif-containing 59	Trim59	66949	0.0182022	-1.27112	0.0045739	0.317884	-1.11433	0.184485	0.06747	1.22001	0.0266726	0.366615	1.11186	0.193489	0.0242429	1.23921	0.0105437	0.146426	1.16864	0.0586742	0.212747	1.13629	0.118705	0.029723	-1.23173	0.0127662	0.0002958	-1.4403	4.24e-05	0.0287299	-1.23092	0.0130312	0.0147606	1.26346	0.0056036	0.299906	1.13285	0.157432
1416119_at	thioredoxin 1	Txn1	22166	0.501717	-1.03593	0.34839	1.4e-06	-1.26693	1e-07	0.0301988	-1.11445	0.0099484	0.03609	-1.11039	0.0073242	0.254486	-1.05308	0.171947	0.0314501	-1.11012	0.007451	0.0001537	-1.19527	1.91e-05	0.0923427	-1.07786	0.0502229	0.0542316	-1.09105	0.0238786	0.417504	-1.03798	0.322313	0.963462	1.00242	0.94854	0.0014347	-1.18396	0.000128
1416120_at	ribonucleotide reductase M2	Rrm2	20135	0.157694	1.23582	0.072168	0.512083	1.11283	0.357377	0.0025519	1.59222	0.0005157	0.408901	-1.15067	0.228556	0.907713	-1.01838	0.874823	0.542021	-1.10892	0.373305	0.346803	1.15106	0.227455	0.0466423	1.31389	0.0219454	0.0138487	1.41121	0.0044615	0.011827	1.41024	0.0045346	0.0009916	-1.57864	0.0002588	0.790308	1.05419	0.672865
1416122_at	cyclin D2	Ccnd2	12444	1.65e-05	-1.49465	9e-07	1e-07	-1.76976	1e-07	0.0004784	-1.39354	7.39e-05	0.0001977	-1.42285	9e-06	1e-07	-2.31878	1e-07	1.55e-05	-1.50607	6e-07	1e-07	-1.88822	1e-07	1e-07	-2.13225	1e-07	0.0234289	-1.21361	0.0085093	3e-07	-1.60238	1e-07	1e-07	-2.13724	1e-07	5e-07	-1.70293	1e-07
1416123_at	cyclin D2	Ccnd2	12444	0.0185437	-1.65249	0.0046813	5.46e-05	-2.37349	6.3e-06	7.2e-06	-2.89254	6e-07	0.0254074	-1.65429	0.0045999	1e-07	-3.84567	1e-07	3.27e-05	-2.55375	1.5e-06	1e-07	-3.42217	1e-07	1e-07	-3.89266	1e-07	7.4e-06	-2.68786	5e-07	1e-07	-3.87768	1e-07	1e-07	-3.26137	1e-07	1.42e-05	-2.91916	5e-07
1416124_at	cyclin D2	Ccnd2	12444	0.0032409	-1.56493	0.0005475	0.166196	-1.24162	0.0785438	0.625249	-1.09404	0.492298	0.0001367	-1.85826	5.7e-06	0.0052259	-1.48975	0.0018251	0.492897	-1.12684	0.325783	0.004548	-1.527	0.0010056	0.001506	-1.58866	0.0003745	0.972627	1.00607	0.96008	0.0225727	-1.38338	0.0097739	0.0020752	-1.5593	0.0005992	0.0202533	-1.48655	0.0038115
1416125_at	FK506 binding protein 5	Fkbp5	14229	0.0015074	-1.19467	0.0002131	1e-07	-1.40293	1e-07	0.0001472	-1.25658	1.86e-05	0.0888374	-1.10718	0.0256394	0.341022	-1.05308	0.247017	0.66975	-1.02915	0.517926	0.00028	-1.22359	3.8e-05	1e-07	-1.52083	1e-07	0.000415	-1.21501	6.35e-05	9e-07	-1.32364	1e-07	0.0041697	-1.16319	0.0013205	0.724101	1.02645	0.586328
1416126_at	polymerase (RNA) I polypeptide B	Polr1b	20017	0.261929	1.11861	0.140929	0.726087	1.04047	0.598361	0.0017567	1.36894	0.0003345	0.0516334	1.21656	0.0119443	1.02e-05	1.51071	1.7e-06	0.629488	1.05592	0.470577	0.0037716	1.3087	0.0008032	0.0105127	1.25782	0.0036705	0.0515495	1.19344	0.0224648	0.0015383	1.32965	0.0004243	0.649311	1.04629	0.548161	0.131335	1.17852	0.0479707
1416127_a_at	aspartyl aminopeptidase	Dnpep	13437	0.711233	-1.03103	0.581503	1e-07	-1.5373	1e-07	0.0308999	-1.17285	0.0102314	0.859814	1.01758	0.752893	0.286446	-1.07437	0.19906	0.863075	1.01594	0.775215	3e-05	-1.3436	2.8e-06	1e-07	-1.51705	1e-07	0.0001424	-1.30309	1.77e-05	0.0125768	-1.17715	0.0048732	0.164099	-1.09825	0.0955524	0.610891	-1.04644	0.449046
1416128_at	predicted gene, 100042266; predicted gene, EG434428; predicted gene, EG636070; similar to alpha-tubulin isotype M-alpha-2; similar to tubulin, alpha 1; tubulin, alpha 1A; tubulin, alpha 1B; tubulin, alpha 1C	100042266; EG434428; EG636070; LOC100044416; LOC100045728; Tuba1a; Tuba1b; Tuba1c	100042266; 100044416; 100045728; 22142; 22143; 22146; 434428; 636070	0.98893	-1.00241	0.981982	0.747065	-1.0537	0.624719	0.79228	-1.04648	0.69392	0.949922	1.01312	0.902865	0.905988	1.01725	0.872751	0.324071	1.1564	0.178038	0.63514	1.07193	0.516368	0.636218	-1.06685	0.545352	0.22979	1.17074	0.144705	0.160809	1.19451	0.101186	0.0217457	1.3377	0.0088164	0.6914	-1.07269	0.543758
1416129_at	ERBB receptor feedback inhibitor 1	Errfi1	74155	0.0001009	-1.38066	7.8e-06	0.0149099	1.21304	0.0040855	1e-07	-2.11118	1e-07	0.188208	-1.12406	0.0733674	9.03e-05	-1.35699	1.91e-05	1e-07	-1.64926	1e-07	0.0022183	-1.27484	0.0004275	0.995855	-1.00044	0.994546	2e-07	-1.57688	1e-07	0.0011771	-1.28345	0.0003096	0.5228	-1.05435	0.410946	0.0075633	-1.2735	0.0010412
1416130_at	prion protein	Prnp	19122	0.0130435	-1.25031	0.0030018	0.893336	-1.01529	0.832085	0.31861	-1.10659	0.194187	0.020593	-1.2456	0.0034778	0.774761	-1.02752	0.704548	0.0025953	-1.32104	0.0003093	0.0015826	-1.32324	0.0002879	0.431413	-1.07216	0.332643	0.138031	-1.13774	0.076427	0.820163	1.02204	0.76066	6.8e-06	-1.49836	1e-06	0.0414608	-1.23001	0.0099232
1416131_s_at	EFR3 homolog A (S. cerevisiae)	Efr3a	76740	0.0035866	-1.4256	0.0006175	0.0001157	1.59732	1.47e-05	0.0050258	-1.43509	0.0011488	0.0290185	-1.32422	0.0054933	0.0135697	-1.325	0.0054034	0.918365	1.01718	0.860227	0.0474342	-1.26784	0.0175529	2.6e-06	-1.79238	3e-07	0.001073	-1.47736	0.0001986	0.0200739	-1.30343	0.0084849	0.255602	-1.14563	0.164511	0.0311097	-1.34366	0.0067314
1416132_at	EFR3 homolog A (S. cerevisiae)	Efr3a	76740	0.0209913	-1.46255	0.0054811	0.0121794	1.50034	0.0032107	0.042412	-1.42708	0.0150678	0.0006321	-1.81327	3.87e-05	0.0077876	-1.50815	0.0028732	0.165052	-1.27431	0.0692428	0.0072158	-1.54303	0.0017481	0.0001164	-1.86358	1.95e-05	0.0137843	-1.47751	0.0044372	0.0867447	-1.30235	0.0484718	0.0799274	-1.31641	0.0403873	0.0365803	-1.47422	0.0083704
1416133_at	EFR3 homolog A (S. cerevisiae)	Efr3a	76740	9e-06	-1.4735	4e-07	1e-07	1.68737	1e-07	3e-07	-1.62269	1e-07	0.003181	-1.29278	0.0002935	0.0003218	-1.32831	7.99e-05	0.333269	-1.09185	0.185395	4.59e-05	-1.40643	4.6e-06	1e-07	-2.19514	1e-07	1e-07	-1.81061	1e-07	1e-07	-1.68673	1e-07	0.0145622	-1.20998	0.0055181	0.0015149	-1.34263	0.000137
1416134_at	amyloid beta (A4) precursor-like protein 1	Aplp1	11803	0.000196	1.37625	1.74e-05	0.275436	1.10146	0.151986	0.76652	-1.03223	0.659911	0.0919652	1.16381	0.0269526	0.684767	-1.03569	0.599473	0.276318	1.1042	0.141973	0.599908	-1.04873	0.476733	0.111409	-1.13459	0.0633189	0.820466	1.02097	0.755717	0.114902	-1.13209	0.0679018	0.0108714	-1.22343	0.0039422	0.606783	1.05694	0.443409
1416135_at	apurinic/apyrimidinic endonuclease 1	Apex1	11792	0.0101643	1.19233	0.0022316	0.179086	-1.09963	0.0865928	4.7e-06	1.41896	4e-07	0.0224692	1.17943	0.0039049	0.0001117	1.29108	2.43e-05	0.141985	-1.11208	0.0562704	0.004653	1.20971	0.0010326	0.0028018	1.21613	0.0007737	0.0307962	1.15276	0.0118971	3.41e-05	1.32262	5.6e-06	0.712851	-1.02733	0.621203	0.557298	1.05213	0.390008
1416136_at	matrix metallopeptidase 2	Mmp2	17390	0.550821	-1.09123	0.397536	0.186054	-1.19299	0.0911848	0.485707	1.11059	0.34713	0.989991	1.00263	0.97962	0.0064811	1.39122	0.0023294	0.362615	1.13898	0.209512	0.159644	1.19943	0.0820321	0.334984	-1.1288	0.242135	0.634061	1.06605	0.534636	0.0503603	1.26683	0.0253436	6e-07	1.94518	1e-07	0.288296	1.17599	0.148992
1416137_at	annexin A7	Anxa7	11750	0.856684	1.01308	0.778941	1.7e-06	-1.33621	1e-07	0.352831	1.06342	0.22256	0.0545264	1.1266	0.0129226	0.0062868	1.16094	0.00225	0.241231	1.07629	0.117206	0.0063585	-1.16856	0.001499	0.0265632	-1.12968	0.0111231	0.280038	-1.06379	0.185841	0.114967	-1.08991	0.0679613	0.0086458	1.15525	0.0030372	0.345641	1.06786	0.193281
1416138_at	annexin A7	Anxa7	11750	0.0937478	-1.11639	0.0367373	7.84e-05	-1.2914	9.4e-06	0.88893	-1.01207	0.828965	0.819063	-1.0205	0.693234	0.333031	-1.06278	0.23993	0.545546	-1.04667	0.377032	1.79e-05	-1.32777	1.5e-06	0.0577984	-1.12269	0.0285319	0.0190961	-1.1569	0.0065936	0.027047	-1.14308	0.0121183	5.32e-05	1.29104	9.6e-06	0.520687	-1.05337	0.351467
1416139_at	regenerating islet-derived 2	Reg2	19693	0.544841	1.05912	0.391497	0.342935	1.08924	0.20446	0.0220965	1.2258	0.0067918	0.762591	1.03473	0.609529	0.455256	1.06421	0.353477	0.556206	1.05945	0.388901	0.192366	1.11637	0.104276	0.0042278	1.25705	0.0012543	0.0161437	1.21449	0.0053733	0.0116291	1.22018	0.0044411	0.537601	1.05482	0.425606	0.116669	1.16306	0.040807
1416140_a_at	DEAH (Asp-Glu-Ala-His) box polypeptide 30	Dhx30	72831	0.325247	1.0814	0.188847	0.100016	1.13125	0.041169	0.922778	1.00977	0.878715	0.0127342	1.21493	0.0018072	0.660174	1.03403	0.571082	0.705803	-1.03494	0.561088	0.57333	1.04594	0.447744	0.711503	-1.02885	0.629982	0.0244975	-1.17379	0.00899	0.400331	-1.06256	0.306342	0.416918	1.06252	0.306617	0.958639	1.00594	0.925952
1416141_a_at	predicted gene, OTTMUSG00000013244; ribosomal protein S6	OTTMUSG00000013244; Rps6	20104; 667739	0.453662	-1.03872	0.301415	0.822996	1.01284	0.727146	0.465072	1.0396	0.327734	0.179062	1.07024	0.0683014	5.64e-05	1.19691	1.13e-05	0.665229	-1.02428	0.512436	0.974118	1.00187	0.959231	0.12109	-1.06978	0.0700114	0.15706	-1.06501	0.0899182	0.741302	-1.01595	0.665351	0.0232196	1.10351	0.0095065	0.714427	1.0225	0.573491
1416142_at	ribosomal protein S6	Rps6	20104	0.096144	1.18099	0.0379568	0.0127261	1.27224	0.0033914	3.5e-05	1.56004	3.6e-06	0.131346	1.17453	0.0444317	2.41e-05	1.50214	4.4e-06	0.239526	-1.13274	0.116053	0.0299767	1.23324	0.0098826	0.0003529	1.4066	7e-05	0.0068871	1.29295	0.001892	0.0066949	1.28578	0.002318	6.2e-05	-1.46887	1.14e-05	0.708319	-1.0498	0.565794
1416143_at	ATP synthase, H+ transporting, mitochondrial F0 complex, subunit F	Atp5j	11957	0.698991	-1.02668	0.565724	0.440578	1.04999	0.289404	0.0861693	1.11215	0.0359835	0.208497	-1.08341	0.0851651	0.952526	1.00384	0.933312	0.250583	-1.07403	0.123583	0.925245	-1.00658	0.886095	0.0794098	-1.10006	0.0418189	0.413787	-1.04831	0.305368	0.583819	1.03221	0.489586	0.573594	-1.03405	0.465624	0.273085	-1.07703	0.138113
1416144_a_at	DEAH (Asp-Glu-Ala-His) box polypeptide 15	Dhx15	13204	0.418437	1.08934	0.268317	0.448302	-1.08393	0.296787	0.0476272	1.2261	0.0173314	0.860754	-1.0243	0.754566	0.457305	1.07388	0.355481	0.774116	1.03555	0.649454	0.0141648	1.26114	0.0039669	0.0027198	1.31853	0.0007473	0.0029441	1.32221	0.0006702	6.98e-05	1.45544	1.25e-05	0.673517	1.04392	0.576229	0.565211	1.07287	0.398193
1416145_at	DEAH (Asp-Glu-Ala-His) box polypeptide 15	Dhx15	13204	0.459736	1.04522	0.306907	0.003003	-1.17089	0.0006163	0.2222	1.07589	0.120593	0.233495	-1.07458	0.0997786	0.673928	-1.02368	0.587126	0.0566665	-1.11289	0.0162066	0.0426269	1.11399	0.0153024	0.25751	-1.06068	0.175481	0.0653426	-1.10065	0.0300621	0.703031	1.02155	0.620748	0.901281	-1.0075	0.862144	0.260498	-1.07411	0.128986
1416146_at	heat shock protein 4	Hspa4	15525	0.09935	-1.16332	0.0394633	0.201611	-1.12688	0.100858	0.0002538	-1.42533	3.5e-05	0.157138	-1.14943	0.0570882	0.0304967	-1.20076	0.0137337	0.0238663	-1.23289	0.0052455	3.23e-05	-1.46349	3e-06	0.0898947	-1.15555	0.0486026	0.0011566	-1.3326	0.0002178	0.0046665	-1.27243	0.0015242	0.0034718	1.28335	0.0010754	0.0160532	-1.276	0.0028022
1416147_at	heat shock protein 4	Hspa4	15525	0.0670243	1.33012	0.0236741	0.448574	-1.13707	0.297079	0.0053478	-1.57432	0.0012382	0.407338	-1.16069	0.227414	0.58275	-1.08948	0.485146	0.01273	-1.48267	0.0023028	0.125387	-1.26484	0.060046	0.813809	1.03927	0.753174	0.982064	1.00388	0.974762	0.747671	1.05311	0.672879	0.0003382	-1.70002	7.68e-05	0.0338213	-1.44515	0.0075418
1416148_at	lysosomal-associated protein transmembrane 4B	Laptm4b	114128	0.0119079	-1.16407	0.0027067	0.0565179	1.12193	0.0203439	0.154897	1.09853	0.0755587	0.794756	-1.02167	0.656028	3e-07	-1.37384	1e-07	0.0002498	-1.25938	1.7e-05	2.3e-06	-1.34715	1e-07	0.923362	-1.00634	0.895443	0.0003655	-1.238	5.45e-05	0.000341	-1.23193	7.58e-05	2e-07	1.38342	1e-07	0.0008591	-1.2546	6.89e-05
1416149_at	oligodendrocyte transcription factor 1	Olig1	50914	5e-06	1.57867	2e-07	1.8e-06	1.59279	1e-07	7e-07	1.69878	1e-07	0.0050632	1.31868	0.0005505	1e-07	1.79758	1e-07	0.540151	1.06934	0.371551	1e-07	1.7209	1e-07	1e-07	2.02475	1e-07	1e-07	1.80319	1e-07	1e-07	1.86655	1e-07	0.424042	-1.0787	0.313276	0.0245288	1.26799	0.0049302
1416150_a_at	splicing factor, arginine/serine-rich 3 (SRp20)	Sfrs3	20383	0.0006913	1.33492	8.1e-05	0.531864	1.06101	0.378174	0.0002823	1.38819	3.96e-05	0.851612	-1.02249	0.7397	0.0001068	1.36983	2.31e-05	0.849623	1.02106	0.755593	6.37e-05	1.40467	6.7e-06	1e-07	1.68485	1e-07	6e-07	1.567	1e-07	1e-07	1.78448	1e-07	0.0026424	-1.27105	0.0007873	0.301995	1.1084	0.159111
1416151_at	splicing factor, arginine/serine-rich 3 (SRp20)	Sfrs3	20383	0.0023142	1.26693	0.0003617	0.943576	-1.00698	0.910085	0.0002135	1.3616	2.85e-05	0.965535	-1.00516	0.933376	3.94e-05	1.36396	7.6e-06	0.692666	1.03807	0.544967	0.0402929	1.16908	0.0142834	6e-07	1.49555	1e-07	0.192983	1.10309	0.11628	4.9e-06	1.42768	6e-07	1e-07	-1.59508	1e-07	0.187216	-1.12568	0.0803488
1416152_a_at	splicing factor, arginine/serine-rich 3 (SRp20)	Sfrs3	20383	1.9e-06	1.47503	1e-07	0.329802	1.08241	0.193651	1.1e-06	1.52061	1e-07	0.721873	1.03625	0.555892	2.51e-05	1.36763	4.6e-06	0.0243282	1.19205	0.0053699	3.1e-06	1.44536	2e-07	1e-07	1.76608	1e-07	1e-07	1.54508	1e-07	1e-07	1.70494	1e-07	1e-07	-1.66594	1e-07	0.248868	1.10789	0.120989
1416153_at	signal recognition particle 54a; signal recognition particle 54b; signal recognition particle 54C	Srp54a; Srp54b; Srp54c	100101806; 24067; 665155	0.216398	1.05903	0.109737	0.0044346	1.13221	0.0009719	0.176164	1.06816	0.0892976	0.769493	1.01777	0.618637	0.0825504	-1.07548	0.0442358	0.849186	-1.0111	0.75482	0.949812	1.00349	0.921366	0.0043627	1.12824	0.0013022	0.0144306	1.11035	0.004681	0.0009084	1.15126	0.0002311	0.0064162	1.12127	0.0021606	0.222209	1.0653	0.102624
1416154_at	signal recognition particle 54a; signal recognition particle 54b	Srp54a; Srp54b	24067; 665155	0.0201044	-1.40208	0.0051909	0.554965	1.102	0.402579	0.0015768	-1.62884	0.0002945	0.753876	-1.06298	0.597756	0.372132	-1.13529	0.275513	0.264547	-1.19204	0.133497	0.00328	-1.52188	0.0006805	0.605319	-1.07907	0.51132	0.776815	-1.04536	0.701374	0.0348797	-1.33204	0.0164073	0.0744112	1.28029	0.0370619	0.325957	-1.18546	0.17744
1416155_at	high mobility group box 3	Hmgb3	15354	0.0160455	-1.13223	0.0038836	1e-07	-1.45779	1e-07	0.0007776	-1.20284	0.0001287	6.13e-05	-1.24864	2.1e-06	0.801188	-1.01386	0.737138	3e-06	-1.29769	1e-07	0.274278	-1.05905	0.16614	0.017793	-1.12249	0.0068703	6e-07	-1.31686	1e-07	0.928028	1.00518	0.899673	0.0989905	-1.08476	0.0520532	0.0424671	-1.1253	0.0102478
1416156_at	vinculin	Vcl	22330	0.259835	-1.09391	0.139516	0.569657	-1.04992	0.418542	0.130076	1.13229	0.0602499	0.0009331	-1.30179	6.29e-05	0.828918	1.0176	0.771334	0.023169	-1.1924	0.0050646	0.0014793	-1.26673	0.0002657	0.475051	-1.05477	0.376263	0.0076805	-1.21447	0.0021622	0.428663	1.06012	0.333023	0.000736	-1.27559	0.0001849	0.651025	-1.04529	0.495423
1416157_at	vinculin	Vcl	22330	0.884401	-1.01995	0.819557	0.463723	-1.09212	0.31153	0.136792	1.1928	0.0644678	0.0408968	-1.26651	0.0087155	0.969751	1.00474	0.956405	0.433162	-1.10075	0.270802	0.989079	-1.00185	0.982945	0.454791	1.0836	0.356049	0.80426	-1.02977	0.734842	0.20775	1.1389	0.137911	0.749361	1.03823	0.665091	0.840929	-1.03086	0.745315
1416158_at	nuclear receptor subfamily 2, group F, member 2	Nr2f2	11819	0.0795064	1.23329	0.0296671	0.512425	1.09057	0.35787	0.364431	-1.12966	0.232849	0.218843	1.17485	0.0911621	0.951514	-1.00809	0.931618	0.377637	-1.12247	0.222198	0.146521	1.18665	0.0733869	0.0374189	1.26083	0.016854	0.678411	-1.05276	0.584433	0.244783	1.13958	0.168404	0.00082	-1.45807	0.0002087	0.348787	-1.1415	0.195922
1416159_at	nuclear receptor subfamily 2, group F, member 2	Nr2f2	11819	0.782075	-1.04094	0.673024	0.23324	-1.16062	0.121909	0.0001079	-1.64973	1.29e-05	0.761795	-1.04994	0.608479	0.140637	-1.18191	0.0836996	9.5e-06	-1.76228	3e-07	0.0115708	-1.34394	0.0030945	0.0598031	-1.23636	0.0297197	0.0022261	-1.42789	0.0004785	0.0044912	-1.37794	0.0014613	5.13e-05	-1.60517	9.2e-06	0.0012968	-1.5407	0.0001131
1416161_at	RAD21 homolog (S. pombe)	Rad21	19357	0.003219	1.30219	0.0005431	0.0104662	1.25248	0.0026924	0.0955649	1.17482	0.0408453	0.117382	1.16357	0.0379363	0.164927	1.12578	0.101339	5.9e-06	1.54709	2e-07	4.6e-06	1.5297	3e-07	0.0137124	1.2324	0.0050446	4.98e-05	1.44397	5.1e-06	2.42e-05	1.45286	3.8e-06	0.0026976	1.29004	0.000807	0.0031045	1.34618	0.0003362
1416162_at	RAD21 homolog (S. pombe)	Rad21	19357	0.150016	1.23833	0.0676187	0.479786	1.11973	0.327032	0.400241	1.14945	0.264509	0.637075	-1.09001	0.454047	0.99015	1.00203	0.98592	0.692733	1.07206	0.54512	0.237036	1.18865	0.136987	0.974432	1.00508	0.964745	0.137097	1.23057	0.0757801	0.0793653	1.2675	0.0435854	0.340564	1.14662	0.236864	0.25858	1.21098	0.127484
1416163_at	COP9 (constitutive photomorphogenic) homolog, subunit 4 (Arabidopsis thaliana)	Cops4	26891	0.458995	1.05903	0.306091	0.888442	1.01241	0.824876	0.908811	-1.01083	0.85796	0.682871	1.03757	0.508926	0.695396	1.02872	0.611749	0.653456	1.0385	0.498781	0.407315	-1.06222	0.281717	0.111183	-1.11135	0.0631281	0.599411	-1.03872	0.496405	0.0699943	1.1261	0.0375449	0.0774616	1.1251	0.0389278	0.438228	-1.06863	0.273195
1416164_at	fibulin 5	Fbln5	23876	0.783326	-1.05394	0.67488	0.0065273	1.52214	0.001536	0.078974	1.3459	0.0322715	0.0978899	1.32308	0.029445	1.5e-06	2.15199	2e-07	0.015537	1.47837	0.0029865	0.231358	1.20998	0.132616	0.781586	-1.04703	0.71358	0.747551	-1.05556	0.665923	0.169157	1.22673	0.107559	1e-07	2.69384	1e-07	0.0330636	1.45917	0.0073107
1416165_at	RAB31, member RAS oncogene family	Rab31	106572	0.995553	1.00051	0.99224	0.912987	1.00913	0.862203	0.033734	1.16005	0.0114096	0.0043376	-1.21842	0.0004458	0.894064	-1.00943	0.857702	0.0645341	-1.13491	0.0191916	0.600618	-1.03801	0.47742	0.155903	-1.09287	0.0950775	0.0006585	-1.24731	0.0001103	0.90282	-1.00895	0.864841	0.0014125	-1.22142	0.0003862	0.625737	-1.0422	0.46618
1416166_a_at	peroxiredoxin 4	Prdx4	53381	0.322457	-1.19894	0.186453	0.152798	-1.28466	0.0705925	0.153902	-1.3052	0.0749151	0.108241	-1.34419	0.0340083	0.508883	-1.11971	0.40747	0.501462	1.14127	0.33369	0.906433	-1.02437	0.859477	0.614168	-1.09134	0.521319	0.728568	1.06508	0.643266	0.206511	1.22732	0.136868	0.0274272	-1.42813	0.0115277	0.595248	1.12321	0.43048
1416167_at	peroxiredoxin 4	Prdx4	53381	4.9e-05	-1.36613	3.3e-06	1.8e-06	-1.44418	1e-07	0.0002171	-1.34351	2.91e-05	0.0095397	-1.22418	0.0012502	0.100295	-1.12217	0.0557348	0.0002323	-1.32926	1.55e-05	7.79e-05	-1.34344	8.5e-06	1e-07	-1.54025	1e-07	6.3e-06	-1.41528	4e-07	0.0031269	-1.23061	0.0009624	1e-07	-1.5522	1e-07	0.260362	-1.10303	0.128855
1416168_at	serine (or cysteine) peptidase inhibitor, clade F, member 1	Serpinf1	20317	0.000324	-1.93373	3.21e-05	0.149192	-1.30497	0.0683323	0.0049035	-1.71013	0.0011155	0.369956	1.20562	0.196103	2.88e-05	-2.08977	5.3e-06	0.5302	1.14021	0.362026	1.13e-05	-2.25395	9e-07	0.0053405	-1.61222	0.0016477	3.82e-05	-2.12317	3.7e-06	2e-07	-2.69077	1e-07	1e-07	3.16691	1e-07	0.016696	-1.62278	0.0029548
1416170_at	TNF receptor-associated protein 1	Trap1	68015	0.048867	-1.14488	0.015747	0.610075	-1.04079	0.46193	0.0440444	1.15732	0.0157671	0.657618	1.03921	0.47907	1e-07	-1.4963	1e-07	0.0576151	-1.14365	0.0165423	0.0417907	-1.14623	0.014915	0.0069141	-1.19114	0.0022286	0.015208	-1.17259	0.00499	0.0105579	-1.17797	0.00396	0.990576	1.00093	0.986262	0.846595	-1.01855	0.753631
1416171_at	RIKEN cDNA 2310037I24 gene	2310037I24Rik	69612	0.0002816	1.22426	2.71e-05	0.507631	-1.04139	0.353165	1e-07	1.40075	1e-07	0.0021514	1.19354	0.0001774	9.5e-05	1.22896	2.03e-05	0.085621	1.10296	0.0283047	0.0003365	1.21522	4.72e-05	2.2e-05	1.26025	2.9e-06	0.0207344	1.12923	0.0073118	8e-06	1.27632	1.1e-06	8.66e-05	1.2321	1.67e-05	0.444085	-1.05252	0.278803
1416172_at	pescadillo homolog 1, containing BRCT domain (zebrafish)	Pes1	64934	0.0065219	1.27607	0.001285	0.871934	1.01828	0.799518	0.287694	-1.1129	0.169447	0.0027838	1.32656	0.0002481	0.0045774	1.26975	0.0015738	0.40609	1.0868	0.246687	0.193924	1.12434	0.105415	0.637424	1.04401	0.54661	0.398803	1.07873	0.29094	0.06694	1.1661	0.0356315	0.0029844	1.2869	0.0009062	0.330238	1.10972	0.180884
1416173_at	pescadillo homolog 1, containing BRCT domain (zebrafish)	Pes1	64934	0.439277	1.0659	0.287726	0.0036253	1.23904	0.0007671	1.51e-05	1.4295	1.4e-06	0.204443	1.11097	0.0828875	1e-07	1.72284	1e-07	0.0171164	1.20141	0.0034174	0.000222	1.31838	2.9e-05	0.080144	1.13202	0.0423141	0.48665	1.05437	0.376853	0.0033276	1.23167	0.0010328	0.0046033	1.22272	0.0014773	0.0472058	1.18315	0.0118412
1416174_at	retinoblastoma binding protein 9	Rbbp9	26450	0.187726	-1.15171	0.0906163	0.854481	1.02399	0.772954	0.0102036	-1.32379	0.0026853	0.523109	-1.08345	0.331659	0.152248	-1.15102	0.0919479	0.261254	1.13375	0.131325	0.435195	1.08791	0.307713	0.928117	-1.01018	0.901885	0.395117	-1.09188	0.287548	0.337086	-1.10018	0.248556	0.760188	-1.03461	0.678897	0.915017	-1.01616	0.856565
1416175_a_at	voltage-dependent anion channel 3	Vdac3	22335	0.618466	-1.02504	0.469923	0.187032	-1.06021	0.0918028	0.705952	1.02038	0.5848	0.73814	1.0193	0.575908	1e-07	-1.29357	1e-07	0.357617	1.04459	0.205167	0.722127	-1.01713	0.619067	0.0098982	1.11067	0.0034177	0.123961	1.06585	0.0667403	1e-07	-1.35485	1e-07	0.390501	1.03762	0.282312	0.842612	1.01194	0.747489
1416176_at	high mobility group box 1	Hmgb1	15289	0.0156994	-1.12409	0.003781	0.722046	-1.02081	0.593073	0.590627	-1.03166	0.454774	0.680332	-1.02602	0.505484	0.0002966	1.18223	7.29e-05	0.968612	-1.00262	0.945771	0.339296	1.04866	0.220881	0.134342	-1.07113	0.0793511	0.231794	-1.0582	0.14634	1e-07	-1.63284	1e-07	1e-07	-1.3559	1e-07	0.020227	-1.13459	0.0038009
1416177_at	RNA binding motif protein, X chromosome retrogene	Rbmxrt	19656	0.211107	-1.08975	0.106143	0.675204	1.033	0.536513	0.456572	1.05837	0.318955	0.131622	-1.11376	0.0445554	1e-07	-1.48176	1e-07	0.399149	-1.06392	0.240765	0.459081	1.05256	0.330949	0.399772	1.05592	0.302089	0.442488	-1.05233	0.332984	0.03855	1.13596	0.0184768	0.0267327	-1.14793	0.0111919	0.127342	-1.12253	0.0459574
1416178_a_at	pleckstrin homology domain containing, family B (evectins) member 1	Plekhb1	27276	0.0325674	-1.225	0.0094363	2.69e-05	-1.49377	2.8e-06	0.25328	1.12786	0.143361	0.637503	-1.05803	0.454575	0.383344	-1.08418	0.28561	1e-07	-1.84636	1e-07	0.0454202	-1.20464	0.0166011	0.0287852	1.21561	0.0122699	0.0214249	-1.23257	0.0076151	0.389787	1.0822	0.296495	1e-07	1.77707	1e-07	0.89144	-1.01844	0.822079
1416179_a_at	radixin	Rdx	19684	0.032868	1.32657	0.0095342	0.0011059	1.5276	0.000195	0.0030213	1.5137	0.0006284	0.294415	1.16969	0.139914	0.0036546	1.4339	0.0012204	0.0108166	1.41202	0.0018678	0.0002995	1.60767	4.11e-05	0.107913	1.22212	0.0608455	0.0001207	1.66164	1.46e-05	1e-07	2.13413	1e-07	0.0102068	1.377	0.0036713	0.275989	1.18432	0.140206
1416180_a_at	radixin	Rdx	19684	0.13749	-1.16204	0.0600635	0.337932	1.10651	0.200147	0.749485	-1.04064	0.637872	0.50178	-1.08295	0.311433	0.883166	-1.01557	0.84351	0.0404016	-1.23168	0.0103649	0.140464	-1.15575	0.0695396	0.216507	-1.12338	0.142025	0.644164	-1.04851	0.54587	0.978924	1.00296	0.969893	0.907995	-1.01279	0.871067	0.0257756	-1.27979	0.0052744
1416181_at	mesoderm development candidate 2	Mesdc2	67943	0.0002032	-1.24198	1.82e-05	0.0027167	-1.18302	0.0005489	3.19e-05	-1.29636	3.2e-06	0.0779267	-1.11372	0.0212952	0.332263	1.0553	0.239185	0.376022	-1.0576	0.220945	0.032959	-1.12699	0.011116	0.925638	-1.00581	0.898412	6.1e-06	-1.30696	4e-07	0.0789637	-1.09838	0.0433259	0.899306	-1.00808	0.859221	0.0001668	-1.27577	9.6e-06
1416182_at	amyloid beta (A4) precursor protein-binding, family A, member 3	Apba3	57267	0.0137747	-1.18468	0.0032074	0.0566694	-1.13973	0.0204054	0.0002015	-1.3169	2.66e-05	0.901441	-1.01277	0.8166	0.0813144	-1.11968	0.0434532	0.102045	-1.12495	0.0357967	3.2e-05	-1.33735	3e-06	0.0046979	-1.20335	0.0014193	0.0001468	-1.29823	1.84e-05	2.1e-06	-1.39328	2e-07	0.759467	1.02297	0.678161	0.108777	-1.13464	0.0369963
1416183_a_at	lactate dehydrogenase B	Ldhb	16832	0.0470371	-1.11427	0.014995	0.493311	1.04218	0.339128	0.141509	1.09049	0.067255	0.928982	1.00741	0.863645	1e-07	-1.34524	1e-07	0.0006898	-1.20878	6e-05	0.494397	-1.03981	0.366035	0.0625217	-1.09971	0.0313379	0.0059834	-1.1547	0.0015903	0.116917	-1.08282	0.0693478	0.0604649	-1.1013	0.028983	0.0020177	-1.20631	0.0001957
1416184_s_at	high mobility group AT-hook 1	Hmga1	15361	0.0607791	-1.18717	0.0208288	0.107033	1.15925	0.0448717	0.0054669	-1.30495	0.0012705	0.134356	1.15838	0.0459278	0.0001198	-1.39896	2.63e-05	0.779028	-1.03264	0.655815	0.406878	-1.08119	0.281382	0.0959726	-1.15319	0.0526584	1.9e-05	-1.48619	1.6e-06	0.002539	-1.29564	0.0007572	1e-07	3.52389	1e-07	0.0086088	-1.30575	0.0012416
1416185_a_at	alcohol dehydrogenase 5 (class III), chi polypeptide	Adh5	11532	0.556054	-1.03732	0.403046	0.553785	-1.03749	0.400995	0.804874	1.01762	0.711266	0.516198	1.04413	0.325195	0.0802023	1.09479	0.0427205	0.949941	1.00481	0.912555	0.98714	-1.00115	0.97907	0.0954559	-1.0904	0.0523348	0.163965	-1.07687	0.0949588	0.079857	1.09419	0.0439243	1.3e-05	1.26808	2e-06	0.859932	-1.01367	0.77344
1416186_at	proline-rich nuclear receptor coactivator 2	Pnrc2	52830	0.425969	1.06625	0.275265	0.001296	1.26171	0.0002348	0.0001315	1.35439	1.63e-05	0.192413	-1.11131	0.0759103	0.195031	1.09516	0.124589	0.602792	1.04613	0.441532	0.001359	1.26112	0.0002407	0.664	-1.03324	0.576165	0.0225897	1.17461	0.0081295	0.0018501	1.24262	0.0005244	0.0003631	1.28608	8.34e-05	0.729831	-1.03433	0.593172
1416187_s_at	proline-rich nuclear receptor coactivator 2	Pnrc2	52830	0.440047	1.11651	0.288433	0.0114436	1.3802	0.0029937	0.0613203	1.29644	0.0236595	0.335503	-1.15405	0.169405	0.428375	1.1067	0.32833	0.185416	1.20092	0.0811148	0.0010114	1.52368	0.0001707	0.343523	1.12702	0.249942	0.0055462	1.41685	0.0014489	0.0013375	1.48648	0.0003598	0.0119066	1.36086	0.0043724	0.816399	1.04249	0.709027
1416188_at	GM2 ganglioside activator protein	Gm2a	14667	0.7289	-1.0575	0.603584	0.506674	-1.10572	0.352228	0.289156	1.17447	0.170598	0.0869929	-1.28176	0.0248733	0.201543	-1.1795	0.129601	0.580805	-1.09165	0.416408	0.873911	1.02569	0.813525	0.246359	1.16242	0.166108	0.255094	1.16279	0.165242	0.431294	1.10973	0.335315	0.974461	-1.00498	0.963132	0.704719	1.06986	0.561624
1416189_a_at	Sec61 alpha 1 subunit (S. cerevisiae)	Sec61a1	53421	0.131353	-1.09972	0.056557	0.071495	-1.11732	0.0271597	1e-07	-1.53352	1e-07	0.105081	-1.11307	0.0325876	0.646034	1.02935	0.554339	0.168195	-1.09396	0.0710243	0.0188352	-1.15189	0.0055967	0.0064599	-1.17233	0.0020572	0.0452262	-1.12533	0.019122	0.0765534	-1.10715	0.0417802	0.739588	-1.02228	0.652115	0.193977	-1.09696	0.0844942
1416190_a_at	Sec61 alpha 1 subunit (S. cerevisiae)	Sec61a1	53421	0.736725	-1.08202	0.612757	0.198798	-1.29752	0.0991569	0.0506947	-1.50342	0.0187039	0.0034486	-1.82636	0.0003279	0.665808	-1.09056	0.577898	0.0692588	-1.4468	0.0212426	0.118366	-1.35504	0.0557308	0.503871	-1.1388	0.405134	0.970114	1.00849	0.956626	0.910786	1.02464	0.875614	0.365193	-1.19336	0.259109	0.345533	-1.24697	0.193136
1416191_at	Sec61 alpha 1 subunit (S. cerevisiae)	Sec61a1	53421	0.398128	-1.17513	0.250747	0.175054	-1.27777	0.0840032	0.216611	-1.27069	0.11683	0.0071499	-1.64192	0.0008583	0.973038	-1.00677	0.961394	0.0560771	-1.41549	0.0159625	0.148036	-1.28831	0.0744559	0.545612	-1.11198	0.448065	0.931076	1.01733	0.90193	0.952306	-1.01176	0.933214	0.483701	-1.13334	0.371588	0.368309	-1.20921	0.211299
1416192_at	N-ethylmaleimide sensitive fusion protein attachment protein alpha	Napa	108124	0.0285227	1.2632	0.007996	0.318783	1.11985	0.185224	0.0050907	1.37078	0.0011676	0.677122	-1.05853	0.502375	0.0014157	1.37834	0.000419	0.0142646	-1.30691	0.0026716	0.563277	1.06822	0.436885	0.0087144	1.30322	0.0029351	0.0302453	1.24782	0.0116374	7.3e-05	1.51017	1.32e-05	2e-07	-1.79198	1e-07	0.412208	-1.11188	0.249347
1416195_at	inositol polyphosphate 5-phosphatase K	Inpp5k	19062	3.46e-05	-1.31701	2.2e-06	1e-07	-1.62562	1e-07	1e-07	-2.29372	1e-07	0.0056883	-1.2043	0.0006373	1e-07	-1.79733	1e-07	1e-07	-1.55424	1e-07	7e-07	-1.3992	1e-07	2e-07	-1.42313	1e-07	3e-07	-1.42783	1e-07	3.5e-06	-1.34906	4e-07	0.0024265	-1.20193	0.0007157	0.0651699	-1.14323	0.0182777
1416197_at	U1 small nuclear ribonucleoprotein C	Snrpc	20630	0.592002	-1.03913	0.440754	1.96e-05	-1.31006	2e-06	0.793756	1.02118	0.69608	0.18648	-1.09509	0.072349	0.188401	-1.08154	0.119277	0.209327	-1.0875	0.0961588	0.340693	-1.06303	0.22202	0.305629	1.0638	0.216634	0.678177	-1.02759	0.584064	0.0310715	1.13412	0.0142886	0.610345	1.03375	0.504609	0.0423194	-1.1538	0.010193
1416198_at	TH1-like homolog (Drosophila)	Th1l	57314	0.156252	1.11056	0.0713294	0.0145088	-1.18834	0.0039567	0.162436	-1.11596	0.0803104	0.0911646	1.13902	0.0266093	0.763193	1.02296	0.691082	0.447398	-1.06355	0.283507	0.0811594	-1.13175	0.0345449	0.833217	-1.01626	0.777595	0.0166908	-1.17976	0.0055924	0.11416	-1.11229	0.0673696	0.184221	-1.09693	0.110145	0.123152	-1.13555	0.0439445
1416199_at	kinesin family member C3	Kifc3	16582	0.008496	1.1883	0.0017853	0.374744	-1.0651	0.230663	0.104618	1.12214	0.045716	0.0047052	1.21523	0.0005004	0.194544	1.08473	0.124174	0.0733054	1.13003	0.0229851	0.0400458	1.14171	0.0141761	0.0737227	1.11722	0.0382576	0.566622	1.03944	0.460011	0.308042	1.06632	0.222471	0.0353676	-1.13953	0.015532	0.633412	1.04125	0.474578
1416200_at	interleukin 33	Il33	77125	0.545987	-1.08271	0.392634	1e-07	2.47228	1e-07	0.341862	1.13376	0.213302	0.573731	-1.08418	0.384625	3.3e-06	-1.71945	5e-07	0.0251145	-1.30753	0.0055899	0.307195	-1.12927	0.193376	0.94922	-1.00817	0.929957	0.620161	1.06169	0.518814	0.0007769	-1.45382	0.0001938	1.2e-06	-1.78019	1e-07	0.1192	-1.23148	0.0419959
1416201_at	v-crk sarcoma virus CT10 oncogene homolog (avian)	Crk	12928	0.320351	-1.11288	0.184575	0.0182217	1.26284	0.005186	0.642794	1.05818	0.512767	0.276683	-1.13093	0.128108	0.0009823	1.36797	0.0002781	0.754206	1.0401	0.622707	0.412202	1.08943	0.286215	0.0980562	1.16997	0.0541319	0.22703	1.12578	0.142512	4.61e-05	-1.49391	7.8e-06	0.0494058	1.20555	0.0229696	0.0080936	-1.34731	0.0011441
1416202_at	prohibitin 2	Phb2	12034	0.897784	-1.01034	0.838957	0.291874	-1.07377	0.164402	0.773663	1.02368	0.669002	0.642967	1.03812	0.461318	0.667028	-1.02851	0.57936	0.368459	-1.06545	0.214473	0.78625	1.01979	0.698878	0.0863325	-1.1087	0.0463334	0.479715	-1.04669	0.36961	0.622922	1.03223	0.531871	0.570148	1.0381	0.461562	0.399851	1.06712	0.238519
1416204_at	glycerol-3-phosphate dehydrogenase 1 (soluble)	Gpd1	14555	0.785236	-1.03966	0.677475	0.445153	1.10379	0.293532	0.108182	1.22677	0.0476558	0.970804	1.00677	0.942456	0.96521	1.00581	0.950579	0.740661	-1.04962	0.604712	0.246729	1.14794	0.144569	0.0079618	1.34449	0.0026389	0.0518611	1.24539	0.0226128	0.0051634	1.36355	0.0017169	0.215297	1.15262	0.133369	0.706422	1.0601	0.56372
1416205_at	galactosidase, beta 1	Glb1	12091	0.359223	1.0736	0.216992	0.509917	-1.05438	0.355425	0.119564	1.1288	0.0541629	0.002922	1.25229	0.0002625	0.248016	-1.08301	0.166618	0.565395	1.04946	0.399205	0.201077	-1.09675	0.110492	0.252153	-1.08212	0.17092	0.444272	-1.05686	0.334746	0.487488	-1.05046	0.389979	0.0056598	1.20633	0.0018712	0.133841	1.13185	0.0492214
1416206_at	signal-induced proliferation associated gene 1	Sipa1	20469	0.0012653	-1.44728	0.0001718	0.0139989	-1.3169	0.0037945	0.0001747	-1.58563	2.25e-05	0.195285	-1.17687	0.0774256	0.487773	1.08204	0.386138	0.0549317	-1.25443	0.0155552	0.0442382	-1.25302	0.0160418	4.87e-05	-1.58075	7.2e-06	0.0001102	-1.55528	1.31e-05	0.0012058	-1.42145	0.0003192	1.1e-06	1.76268	1e-07	0.251252	-1.1655	0.122612
1416207_at	tafazzin	Taz	66826	0.0100847	-1.18754	0.0022082	0.209273	1.09123	0.105874	0.464798	1.0582	0.327424	0.713077	1.03278	0.545046	0.0008583	-1.23545	0.0002391	0.85961	1.01567	0.77009	0.0704235	-1.12683	0.0289453	0.0379575	-1.13995	0.0171605	4.78e-05	-1.31695	4.8e-06	0.0004454	-1.25324	0.0001025	0.448086	-1.0527	0.336792	0.0201855	-1.19077	0.0037905
1416208_at	ubiquitin specific peptidase 14	Usp14	59025	0.650544	1.04	0.506644	0.0200567	-1.18507	0.0058056	0.616438	-1.04588	0.48206	0.826581	1.0226	0.704569	0.103431	-1.12081	0.0578807	0.67945	1.03785	0.529196	0.471318	-1.05773	0.343197	0.0001467	1.31706	2.54e-05	0.263768	1.08466	0.172248	0.0324666	1.1597	0.0150569	0.309617	-1.07735	0.210036	0.829431	1.02238	0.728073
1416209_at	glutamate dehydrogenase 1	Glud1	14661	0.7703	1.02232	0.657242	0.31928	1.0687	0.185637	0.181496	1.09603	0.0928135	0.817718	-1.02	0.690569	0.082336	-1.10784	0.0441006	0.432138	-1.05678	0.269824	0.190916	1.08568	0.103278	0.547896	1.03835	0.450368	0.594998	-1.0349	0.491277	6.3e-06	1.32725	8e-07	0.844753	1.0135	0.787319	0.8091	-1.02098	0.699196
1416210_at	IMP3, U3 small nucleolar ribonucleoprotein, homolog (yeast)	Imp3	102462	0.896285	1.01312	0.837004	0.203199	-1.11092	0.101925	1e-07	-1.9728	1e-07	0.907898	1.01395	0.826949	0.0199829	1.18965	0.0084301	0.0043227	-1.26295	0.0005807	0.864529	-1.01613	0.800565	0.0152706	1.20064	0.0057338	0.35192	-1.07657	0.247615	0.0144201	1.20064	0.0057338	0.0413414	-1.16627	0.0186497	0.0816134	-1.17132	0.0247316
1416211_a_at	pleiotrophin	Ptn	19242	0.0666252	-1.15703	0.0234893	0.213513	1.10713	0.108669	0.317756	1.09274	0.193301	0.0061096	-1.25429	0.0006993	0.852023	1.01581	0.801935	0.0004189	-1.33322	3.24e-05	0.749266	-1.02846	0.653845	0.0466892	1.15904	0.021979	0.752478	-1.02688	0.6716	0.060487	1.148	0.0315555	0.964869	-1.00391	0.950209	0.0052018	-1.27972	0.000642
1416212_at	mago-nashi homolog, proliferation-associated (Drosophila)	Magoh	17149	0.670147	-1.04455	0.530882	0.119331	-1.14819	0.0513895	0.995743	1.00074	0.992102	0.295206	-1.10914	0.140436	0.397338	1.07523	0.298926	0.166156	-1.13677	0.0698763	0.187211	-1.12269	0.100604	0.910761	1.01074	0.877724	0.218008	-1.1107	0.135283	0.480882	1.06261	0.383607	0.106924	1.14437	0.0570156	0.280182	-1.11756	0.143015
1416214_at	minichromosome maintenance deficient 4 homolog (S. cerevisiae)	Mcm4	17217	0.365409	1.08381	0.222393	0.810316	1.0247	0.709285	0.393723	1.08365	0.258923	0.385855	1.0863	0.209714	0.20368	1.10518	0.13121	0.453811	1.07225	0.289192	0.151186	1.12521	0.0764563	0.683771	-1.03521	0.59731	0.553298	-1.05131	0.445693	0.114455	1.12958	0.0675832	0.890628	-1.01262	0.84793	0.658993	-1.04823	0.505988
1416215_at	golgi SNAP receptor complex member 1	Gosr1	53334	0.54279	1.06322	0.389309	0.842062	-1.02242	0.75461	0.586573	-1.05972	0.450304	0.437638	-1.0852	0.252426	0.0092502	-1.2431	0.0034896	0.17494	-1.1372	0.074994	0.274792	-1.10425	0.166592	0.0002395	-1.37599	4.48e-05	0.0044153	-1.27912	0.0011012	0.0037182	-1.27705	0.0011775	0.253756	1.10522	0.162937	6.8e-06	-1.59599	2e-07
1416216_at	RalBP1 associated Eps domain containing protein	Reps1	19707	0.260041	-1.09902	0.139667	9.68e-05	-1.36265	1.2e-05	0.0651215	-1.16967	0.0255248	0.918478	1.01242	0.844997	0.010907	-1.20858	0.0042106	0.072519	-1.15985	0.0226208	0.0015988	-1.28008	0.0002914	4.6e-06	-1.44659	5e-07	2.06e-05	-1.41295	1.7e-06	0.265319	-1.08802	0.185828	0.322424	1.08103	0.221055	0.228288	-1.11818	0.106557
1416217_a_at	predicted gene, 100042986; ribosomal protein L37a	100042986; Rpl37a	100042986; 19981	0.220407	1.06012	0.11225	0.704353	-1.02077	0.57124	0.16508	1.0717	0.082043	0.572856	1.03221	0.383622	3.86e-05	1.2006	7.4e-06	0.965745	1.00267	0.941266	0.801745	1.01316	0.718316	0.815813	-1.01134	0.755688	0.863022	-1.00874	0.810302	0.0214837	1.1031	0.0092071	0.632307	1.02313	0.528916	0.744548	1.02003	0.612778
1416219_at	ribosomal protein L19	Rpl19	19921	0.406249	-1.04076	0.257665	0.702889	1.02017	0.569397	0.826173	1.01261	0.740719	0.682589	-1.02351	0.508178	0.0021263	1.13611	0.0006633	0.595071	-1.02803	0.431738	0.0750043	-1.08056	0.0313	0.382188	-1.03839	0.285424	0.128052	-1.06695	0.0695234	0.487058	1.03074	0.389494	0.375192	1.03984	0.268223	0.494361	-1.03813	0.325383
1416220_at	signal peptidase complex subunit 1 homolog (S. cerevisiae)	Spcs1	69019	0.145459	-1.07684	0.0648835	0.0144074	-1.12638	0.0039253	0.262913	-1.06375	0.150487	0.0018694	-1.17609	0.0001496	0.0068385	-1.13369	0.0024778	0.0052108	-1.15222	0.0007451	5e-07	-1.30297	1e-07	0.570523	-1.02863	0.474217	0.242528	-1.05821	0.154928	0.427492	-1.03911	0.331867	0.0016613	-1.15932	0.0004647	0.0002555	-1.227	1.59e-05
1416221_at	follistatin-like 1	Fstl1	14314	0.141017	-1.16511	0.0621898	1.82e-05	-1.55163	1.8e-06	0.204871	-1.1517	0.108689	0.708684	-1.05063	0.539534	0.0599299	-1.19568	0.0303293	0.693463	-1.04977	0.546178	0.395551	-1.09317	0.270753	1e-07	-1.8591	1e-07	0.0834113	-1.18349	0.040616	0.0001527	-1.44931	3.04e-05	1e-07	-1.80988	1e-07	0.746682	1.04456	0.615855
1416222_at	NAD(P) dependent steroid dehydrogenase-like	Nsdhl	18194	4e-07	1.40679	1e-07	1e-07	-1.52118	1e-07	0.910936	1.00924	0.861239	0.0010417	1.23616	7.24e-05	0.166793	-1.08404	0.102769	1e-07	1.46683	1e-07	0.447875	1.04989	0.320313	0.21682	1.07504	0.142336	1e-07	1.42213	1e-07	1e-07	-1.62165	1e-07	0.167134	-1.0854	0.0977179	0.362397	1.06935	0.206657
1416223_at	SH3 binding domain protein 5 like	Sh3bp5l	79566	0.0046666	-1.14814	0.0008502	1e-07	-1.522	1e-07	0.862129	1.0112	0.790602	0.0212308	-1.12593	0.0036178	0.143057	1.07028	0.0853746	0.0342608	-1.11247	0.0083421	1.21e-05	-1.24519	1e-06	0.523277	1.03158	0.424757	0.0003051	-1.19117	4.39e-05	0.713655	-1.01873	0.633001	0.0569052	-1.09231	0.0269939	0.128374	-1.08911	0.0465517
1416224_at	zinc finger and BTB domain containing 17	Zbtb17	22642	0.100662	-1.16061	0.0400918	0.267972	-1.10969	0.146507	0.552171	-1.06478	0.413686	0.648251	1.05296	0.467567	0.507289	1.06089	0.405818	0.443422	-1.08012	0.279712	0.292533	-1.10043	0.181045	0.001042	-1.32429	0.0002459	0.0001137	-1.4112	1.36e-05	0.0112735	-1.2363	0.0042765	0.811299	-1.02354	0.742708	0.171921	-1.15129	0.0706766
1416226_at	actin related protein 2/3 complex, subunit 1B	Arpc1b	11867	1e-07	-3.2212	1e-07	0.0001249	-1.71667	1.6e-05	0.0219598	-1.40865	0.0067435	0.0013784	-1.6097	0.0001031	3.4e-06	-1.92831	5e-07	0.0022807	-1.55716	0.0002616	1e-07	-2.23088	1e-07	1e-07	-3.21462	1e-07	1e-07	-2.90307	1e-07	1e-07	-2.93877	1e-07	6e-07	2.06381	1e-07	0.0211723	-1.44137	0.0040387
1416227_at	actin related protein 2/3 complex, subunit 1B; predicted gene, EG434782	Arpc1b; EG434782	11867; 434782	0.183524	-1.1535	0.0881052	0.79601	-1.03345	0.689699	0.574368	-1.07182	0.437107	0.156002	-1.17394	0.0564862	0.566016	-1.06185	0.467471	0.694663	-1.05086	0.547723	0.211517	-1.13952	0.11782	0.738587	-1.0366	0.662758	0.932578	-1.00995	0.904266	0.753197	-1.03468	0.679193	0.0863642	1.18475	0.0442696	0.873288	-1.02362	0.793041
1416228_at	protein (peptidyl-prolyl cis/trans isomerase) NIMA-interacting 1	Pin1	23988	0.164486	1.09417	0.0764125	0.170546	1.09257	0.0811603	0.448466	1.05643	0.311131	0.711277	-1.03089	0.542839	0.110251	-1.09942	0.0625308	0.0356492	-1.14566	0.0087915	0.378613	-1.05887	0.255034	0.017619	1.15128	0.0067893	0.966175	-1.00305	0.951312	0.0303636	1.13549	0.0138982	6e-07	-1.37937	1e-07	0.884659	1.01296	0.811246
1416229_at	riboflavin kinase	Rfk	54391	0.223723	-1.19082	0.114371	0.493903	-1.1103	0.339799	0.0001905	-1.73558	2.49e-05	0.0331783	-1.36242	0.0065751	0.0002496	-1.6175	6.01e-05	0.269419	-1.1785	0.136945	0.166335	-1.20934	0.0865293	0.590878	-1.07725	0.496139	0.448846	-1.11046	0.339166	0.863842	-1.02579	0.815402	0.213324	-1.18107	0.131945	0.423682	-1.14308	0.259671
1416230_at	riboflavin kinase	Rfk	54391	0.0441405	-1.23562	0.0138268	0.84616	-1.02555	0.761238	6e-07	-1.81333	1e-07	0.0489257	-1.24445	0.0111229	1e-07	-1.79514	1e-07	0.126289	-1.18285	0.0478914	0.0604803	-1.21297	0.0238821	0.377062	-1.09431	0.280729	0.15704	-1.15384	0.0898849	0.388188	-1.09139	0.295024	0.0211581	-1.25503	0.0085416	0.77701	-1.04085	0.655529
1416231_at	Vac14 homolog (S. cerevisiae)	Vac14	234729	0.116029	1.16681	0.0481572	0.0562217	-1.20074	0.0201841	0.72701	-1.04302	0.610023	0.024895	1.25536	0.0044723	0.477357	-1.07036	0.375246	0.324013	1.1095	0.177993	0.753833	1.03431	0.658946	0.286714	1.10377	0.200153	0.694144	1.04062	0.602543	0.113611	1.15322	0.0669987	0.0704697	-1.17985	0.034734	0.680848	1.05324	0.53024
1416232_at	oligodendrocyte transcription factor 2	Olig2	50913	1e-07	1.72656	1e-07	0.0021139	1.26827	0.000413	1e-07	1.73199	1e-07	0.001896	1.29406	0.0001518	1e-07	2.11522	1e-07	0.599148	1.05004	0.436796	1e-06	1.50102	1e-07	1e-07	2.22458	1e-07	1e-07	1.69058	1e-07	1e-07	1.80353	1e-07	0.239377	1.09496	0.151885	0.0001508	1.4029	8.4e-06
1416233_at	eukaryotic translation initiation factor 3, subunit I	Eif3i	54709	0.76116	-1.01886	0.64449	0.305503	-1.05701	0.175041	0.977749	-1.00202	0.963128	0.0505583	1.1117	0.0116284	0.008877	1.13295	0.003331	0.341553	-1.05472	0.192187	0.589545	-1.03006	0.465446	0.455645	-1.03816	0.356961	0.0803776	-1.08944	0.0388052	0.411895	-1.04155	0.317001	0.0043471	-1.14716	0.0013835	0.597645	-1.03495	0.433367
1416234_at	leucine rich repeat containing 59	Lrrc59	98238	0.016153	1.1559	0.0039191	0.851395	1.01418	0.768711	0.0561661	-1.13066	0.021231	0.0006842	1.24123	4.28e-05	0.0008475	1.20984	0.0002356	0.0988091	1.10958	0.0342475	0.103586	1.10211	0.0470565	0.0032906	-1.18384	0.0009383	0.810051	-1.01586	0.742464	0.731576	-1.02171	0.654007	1e-07	1.52014	1e-07	0.0020202	1.23217	0.0001962
1416235_at	leucine rich repeat containing 59	Lrrc59	98238	0.616802	1.06397	0.467775	0.546441	-1.07574	0.393185	0.760521	1.04231	0.652638	0.907081	-1.01894	0.825639	0.0038636	1.33748	0.0012999	0.951494	1.00912	0.915064	0.998942	1.00019	0.99821	0.817507	1.02665	0.757526	0.492071	1.07755	0.382446	0.1164	1.17096	0.0689545	0.002704	1.35588	0.0008092	0.309563	1.13792	0.164701
1416239_at	argininosuccinate synthetase 1	Ass1	11898	1e-07	-3.58775	1e-07	1e-07	-2.80599	1e-07	1e-07	-2.61274	1e-07	1.84e-05	-1.83461	5e-07	1e-07	-2.60339	1e-07	0.0002256	-1.65197	1.5e-05	1e-07	-2.65362	1e-07	1e-07	-5.12715	1e-07	1e-07	-3.07266	1e-07	1e-07	-3.41536	1e-07	1e-07	2.14285	1e-07	0.998607	-1.00038	0.997295
1416240_at	proteasome (prosome, macropain) subunit, beta type 7	Psmb7	19177	0.486151	-1.03206	0.332568	0.790205	-1.01338	0.681807	0.732108	1.01772	0.616105	0.739792	1.01822	0.578018	0.324853	-1.03978	0.23237	0.296712	-1.04743	0.157339	0.0250833	-1.09369	0.007946	0.0005659	1.14546	0.0001208	0.563014	1.02453	0.455902	0.0115499	1.10151	0.0044041	0.415946	1.03394	0.305743	0.17902	1.06545	0.075185
1416241_at	SEC13 homolog (S. cerevisiae)	Sec13	110379	0.963214	-1.00504	0.938087	0.112555	1.13983	0.0478064	0.0353165	1.19937	0.0120696	0.545149	-1.06207	0.354026	1e-07	-1.57064	1e-07	0.0223232	-1.21028	0.0048183	0.102818	1.14067	0.0466257	0.15017	1.11758	0.0908003	0.794401	1.02318	0.723192	0.0124727	1.21024	0.0048242	0.0385058	1.1726	0.0171632	0.291131	-1.1068	0.151043
1416242_at	kelch-like 13 (Drosophila)	Klhl13	67455	4.72e-05	1.36077	3.2e-06	0.0758637	1.13907	0.0292771	3.46e-05	1.39204	3.5e-06	0.0353023	1.17723	0.0071019	1e-07	1.88613	1e-07	1.3e-05	1.40547	5e-07	1.3e-06	1.45086	1e-07	1e-07	1.91679	1e-07	1e-06	1.46205	1e-07	6e-07	1.4549	1e-07	1e-07	1.82995	1e-07	0.0848905	1.15448	0.0261591
1416243_a_at	predicted gene, 100043296; predicted gene, ENSMUSG00000069439; ribosomal protein L35	100043296; ENSMUSG00000069439; Rpl35	100040823; 100043296; 66489	3.52e-05	1.25461	2.2e-06	0.100124	1.09165	0.041239	1.4e-06	1.33339	1e-07	0.00044	1.21723	2.45e-05	1e-07	1.56408	1e-07	0.0001245	1.23611	7.3e-06	0.0023315	1.17122	0.0004533	0.0006108	1.19083	0.0001323	0.0008633	1.18849	0.0001534	1e-07	1.34714	1e-07	5.67e-05	1.23066	1.03e-05	3.9e-06	1.3298	1e-07
1416244_a_at	cellular nucleic acid binding protein	Cnbp	12785	0.340495	-1.06307	0.20162	0.411416	1.055	0.262615	0.73208	1.02608	0.616021	0.393481	-1.06102	0.215944	0.122999	-1.09114	0.0712095	0.209905	-1.08341	0.0965536	0.983554	1.00157	0.973615	0.329183	1.05817	0.237212	0.974044	1.00225	0.962216	0.0042638	1.17483	0.0013768	7.3e-06	1.30632	1e-06	0.870905	-1.01382	0.788942
1416245_at	aurora kinase A interacting protein 1	Aurkaip1	66077	0.0151244	-1.17006	0.0036018	0.127991	-1.10537	0.0561592	0.531309	-1.04878	0.392665	0.0170171	-1.17657	0.0026635	1e-07	-1.44904	1e-07	0.0001269	-1.29594	7.4e-06	6e-07	-1.40944	1e-07	0.0060914	-1.18356	0.0019188	5.74e-05	-1.30014	6e-06	0.000116	-1.27407	2.22e-05	0.013388	-1.16286	0.0050083	0.0527437	-1.1522	0.0136832
1416246_a_at	coronin, actin binding protein 1A	Coro1a	12721	0.0093104	-1.19726	0.0020012	0.0032353	-1.22206	0.0006715	0.0092396	-1.21018	0.0023883	0.0124176	-1.20037	0.0017482	1.85e-05	-1.33866	3.3e-06	1.93e-05	-1.37035	8e-07	0.0001237	-1.3058	1.47e-05	3e-07	-1.45519	1e-07	0.0039707	-1.2139	0.0009652	1e-07	-1.50588	1e-07	1e-07	-1.64987	1e-07	0.002377	-1.26683	0.0002412
1416247_at	dynactin 3	Dctn3	53598	0.236908	-1.06948	0.123398	1.3e-06	-1.31366	1e-07	0.050722	-1.11935	0.0187264	0.0082131	-1.16204	0.0010386	0.0858449	-1.09163	0.0463327	6.5e-06	-1.29958	2e-07	3.53e-05	-1.25496	3.4e-06	0.0654272	-1.09865	0.0330926	0.0278305	-1.12108	0.0105059	6.99e-05	-1.23398	1.26e-05	1e-07	-1.45339	1e-07	0.0056838	-1.18276	0.0007236
1416248_at	NAD kinase	Nadk	192185	0.226342	1.07216	0.116072	0.643586	-1.03006	0.499121	1.24e-05	1.30347	1.1e-06	0.934419	1.00703	0.872754	2.3e-06	1.29861	3e-07	0.849349	-1.01374	0.755047	0.010896	1.14703	0.0028769	1e-07	-1.37708	1e-07	0.288788	-1.0591	0.193273	0.0636378	1.10007	0.0335176	0.0130864	1.13751	0.0048724	0.34113	-1.06454	0.189638
1416249_at	NAD kinase	Nadk	192185	0.450907	1.08288	0.298659	0.529381	-1.07012	0.375516	0.005569	1.32425	0.0013004	0.312452	-1.11639	0.152917	0.0030997	1.30537	0.0010127	0.702128	-1.04586	0.55671	0.636397	1.05053	0.518335	0.102275	-1.15951	0.0569315	0.555327	1.05972	0.44768	0.0288847	1.21614	0.0131181	0.0071841	1.27529	0.0024579	0.363122	-1.11034	0.207249
1416250_at	B-cell translocation gene 2, anti-proliferative	Btg2	12227	0.373681	1.11715	0.229565	0.813697	-1.03407	0.71435	0.318646	-1.13822	0.194235	0.0003986	-1.54069	2.14e-05	0.0251901	1.27288	0.0110242	2e-06	-1.81146	1e-07	0.0057888	-1.3652	0.0013428	1e-07	2.64438	1e-07	0.466396	1.08852	0.356034	0.400555	-1.09862	0.306595	1e-07	2.23136	1e-07	0.367496	-1.1329	0.210561
1416251_at	minichromosome maintenance deficient 6 (MIS5 homolog, S. pombe) (S. cerevisiae)	Mcm6	17219	0.766123	1.02383	0.651491	0.241492	-1.0837	0.12772	0.241308	-1.08904	0.134344	0.157935	-1.10628	0.0574591	0.589566	-1.03651	0.492177	0.0369554	-1.15145	0.0092108	0.0069088	-1.18943	0.0016589	0.0474755	-1.13032	0.022433	0.0147478	-1.16621	0.0048038	0.470795	1.04764	0.3736	1.3e-06	-1.3803	2e-07	0.514069	-1.05484	0.344951
1416252_at	serine/threonine kinase 38	Stk38	106504	0.17344	1.1238	0.0818893	0.75546	1.03175	0.63585	1e-07	1.71042	1e-07	0.0305637	1.20895	0.0058762	1e-07	1.91033	1e-07	0.707013	-1.039	0.562456	0.000757	1.31806	0.0001221	0.0716154	1.15147	0.0369404	0.0352114	1.18258	0.0140241	0.0787156	1.14624	0.0431639	5.73e-05	-1.38538	1.04e-05	0.272486	1.11301	0.137628
1416253_at	predicted gene, 100043858; cyclin-dependent kinase inhibitor 2D (p19, inhibits CDK4)	100043858; Cdkn2d	100043858; 12581	0.0511746	-1.15119	0.0166945	4.83e-05	-1.33982	5.4e-06	0.0106626	-1.21319	0.0028336	0.287062	-1.09001	0.134933	1.12e-05	-1.36409	1.9e-06	0.600312	-1.04525	0.43839	6.1e-06	-1.39737	4e-07	0.0177755	-1.17412	0.0068606	0.0607138	-1.13782	0.0274013	2.1e-06	-1.41191	2e-07	0.0346875	-1.15369	0.0151877	0.951342	1.00676	0.912767
1416254_a_at	vacuolar protein sorting 16 (yeast)	Vps16	80743	0.403193	1.0696	0.25493	0.712732	1.0329	0.581734	0.0320376	1.18285	0.010699	0.017123	1.20386	0.002685	0.000468	1.27874	0.0001212	0.0629404	1.15326	0.0185625	0.823597	1.01914	0.746691	0.347698	-1.06981	0.253567	0.571252	-1.04396	0.464708	0.0023348	-1.23738	0.0006862	0.0151776	-1.18432	0.00579	0.778321	1.02855	0.657202
1416256_a_at	tubulin, beta 5	Tubb5	22154	0.729882	1.01685	0.604577	1e-07	-1.41603	1e-07	0.724717	-1.01807	0.607414	0.748189	1.0176	0.588951	0.0596163	1.07443	0.0301461	0.209676	1.05594	0.0964226	0.766591	-1.01365	0.674381	0.165539	1.05493	0.102212	0.747551	1.01403	0.665895	0.250165	1.04541	0.172789	1e-07	-1.57657	1e-07	0.599082	1.02766	0.434803
1416257_at	calpain 2	Capn2	12334	0.686877	-1.0315	0.550754	0.202042	-1.0902	0.101187	0.0591226	1.14069	0.0226268	0.238393	1.08972	0.10289	0.96324	-1.00341	0.947611	0.599516	-1.04124	0.437606	0.802941	1.01879	0.719949	0.0032696	-1.2009	0.0009311	0.0103328	-1.17506	0.0031187	0.988145	1.00107	0.983599	0.206937	-1.08355	0.126974	0.538484	1.0518	0.369652
1416258_at	thymidine kinase 1	Tk1	21877	0.0005477	1.50511	6.08e-05	0.57768	1.07665	0.427719	0.0013035	1.48993	0.0002365	0.592472	1.08093	0.403497	0.0050784	1.35943	0.0017669	0.442502	-1.1064	0.279041	0.222953	1.15466	0.126195	0.0111777	1.32393	0.0039487	0.0063059	1.3613	0.0016929	0.0043003	1.3699	0.0013905	3e-07	-1.85196	1e-07	0.543339	1.0934	0.375083
1416259_at	peroxisomal biogenesis factor 12	Pex12	103737	0.397146	1.09472	0.249852	3e-07	1.70479	1e-07	0.0027898	1.36501	0.0005727	0.194798	1.15079	0.0771587	0.832412	1.02249	0.775782	0.145964	1.16276	0.0584108	0.0179066	1.25586	0.0052678	0.909428	-1.01227	0.875841	0.400273	-1.08623	0.292353	0.310585	1.10031	0.224588	3e-07	1.69078	1e-07	0.133019	1.18511	0.0488316
1416260_a_at	sorting nexin 1	Snx1	56440	0.0020284	-1.20429	0.000307	0.113093	1.10129	0.0480955	0.995094	1.00059	0.990848	0.537537	-1.0462	0.346472	0.824444	-1.01432	0.76585	0.5989	-1.03797	0.436516	0.693894	-1.02642	0.585446	0.406509	-1.0501	0.308648	0.0019549	-1.19898	0.0004081	0.0647022	-1.10929	0.0341984	0.895514	-1.0088	0.854421	0.659767	-1.0349	0.506846
1416261_at	transmembrane protein 19	Tmem19	67226	0.835917	-1.01959	0.748109	0.0149104	-1.19944	0.0040863	1e-07	-2.27273	1e-07	0.7696	-1.03054	0.618791	0.158914	-1.10721	0.0968814	6.1e-06	-1.44681	2e-07	0.39929	-1.0687	0.274428	0.947142	1.00554	0.927104	0.0116688	-1.20261	0.0036221	0.0002759	-1.30537	5.95e-05	0.02563	-1.17362	0.010665	0.0333772	-1.19973	0.0073912
1416262_at	transmembrane protein 19	Tmem19	67226	0.345301	-1.07027	0.205511	0.0428364	-1.14406	0.0144319	1e-07	-2.28192	1e-07	0.0004668	-1.28129	2.63e-05	0.0417561	-1.13617	0.0199003	2.6e-06	-1.40551	1e-07	0.0254904	-1.15781	0.0081051	0.477861	1.04809	0.37894	0.177906	-1.09139	0.105072	0.0079195	-1.18194	0.0028207	0.617541	-1.03552	0.512372	0.0029589	-1.2498	0.000317
1416263_at	ATP-binding cassette, sub-family B (MDR/TAP), member 9	Abcb9	56325	0.69697	1.05509	0.563142	0.876043	-1.02288	0.806999	0.57517	-1.08093	0.437935	0.597129	-1.07983	0.408569	0.128535	1.18269	0.0750815	0.802026	1.03805	0.686918	0.229001	1.15221	0.13088	0.154737	1.17049	0.0942392	0.963854	1.00611	0.94754	0.956527	-1.00709	0.939152	0.0002097	-1.51653	4.52e-05	0.592728	1.08279	0.427976
1416264_at	ATP-binding cassette, sub-family B (MDR/TAP), member 9	Abcb9	56325	0.0547205	1.16264	0.0181657	0.71788	1.03411	0.587846	0.780039	1.02816	0.677574	0.958197	1.00627	0.919444	0.049113	1.15432	0.0240682	0.803988	-1.02499	0.689808	0.0073774	1.22643	0.0017945	0.0026237	1.25029	0.0007174	0.0009424	1.28696	0.0001702	0.0001754	1.32635	3.56e-05	0.140086	-1.11679	0.0789725	0.100089	1.15741	0.0328243
1416265_at	calpain 10	Capn10	23830	0.487195	-1.05717	0.333563	0.0005433	-1.2787	8.59e-05	0.0003785	-1.31476	5.63e-05	0.622295	-1.04563	0.436798	0.104918	-1.11656	0.0589063	0.957324	1.00533	0.925889	0.0002438	-1.30099	3.23e-05	0.0105127	-1.1906	0.0036702	0.001429	-1.25155	0.0002806	0.0054298	-1.20767	0.001818	0.0008215	-1.25831	0.0002092	0.122437	-1.13612	0.0435636
1416266_at	prodynorphin	Pdyn	18610	0.302457	1.11473	0.170737	0.0191158	1.2558	0.0054869	0.0070912	-1.32431	0.0017377	0.104549	-1.18813	0.0323243	0.0057885	-1.29119	0.0020484	0.147828	-1.1629	0.059418	0.285963	1.11333	0.175652	0.0019402	-1.34026	0.0005032	0.0017955	-1.35095	0.0003692	0.0016788	-1.34277	0.0004679	1e-07	2.52264	1e-07	0.415927	-1.10263	0.252441
1416267_at	short coiled-coil protein	Scoc	56367	0.74128	1.03543	0.618586	0.171427	-1.13168	0.0817345	0.814976	1.02688	0.725278	0.165087	-1.14275	0.0611368	0.0145949	-1.22264	0.0058771	0.218674	1.12288	0.102231	0.59195	-1.05214	0.468098	0.143383	1.12974	0.0859283	0.0702129	1.16536	0.0328076	0.0136772	1.22541	0.0053856	0.45291	-1.06906	0.341469	0.206778	1.13764	0.0925754
1416268_at	E26 avian leukemia oncogene 2, 3' domain	Ets2	23872	1.1e-06	-1.64712	1e-07	1e-07	-1.76705	1e-07	1.8e-06	-1.66064	1e-07	0.112397	-1.17536	0.0357897	3e-07	-1.64665	1e-07	0.0008919	-1.38192	8.28e-05	8.68e-05	-1.45167	9.7e-06	1e-07	-2.60192	1e-07	1e-07	-2.00461	1e-07	1e-07	-1.71976	1e-07	0.0003875	-1.37926	8.99e-05	7.45e-05	-1.53172	3.6e-06
1416269_at	ATP synthase, H+ transporting, mitochondrial F0 complex, subunit f, isoform 2	Atp5j2	57423	0.54748	1.03699	0.39418	0.0011269	-1.18671	0.0001997	0.227822	1.07399	0.124562	0.898004	1.01021	0.810941	0.531024	-1.03415	0.430587	0.0009877	-1.19877	9.4e-05	0.0369867	-1.1157	0.0128234	0.0127544	-1.1342	0.0046251	0.22979	-1.06468	0.144707	0.792044	-1.01501	0.725796	0.0001266	-1.21934	2.57e-05	0.0231233	-1.146	0.0045549
1416270_at	polymerase (RNA) II (DNA directed) polypeptide G	Polr2g	67710	0.0479123	-1.10889	0.0153783	0.0041119	-1.15736	0.000888	0.012712	-1.14638	0.0035036	0.888023	1.01076	0.795296	0.0815443	-1.0889	0.0436034	0.0372025	-1.11797	0.0092953	2e-07	-1.3365	1e-07	0.16739	-1.07051	0.103596	0.0010348	-1.18167	0.00019	0.150595	-1.07277	0.0936534	0.0261603	1.11511	0.0109124	1.15e-05	-1.30175	4e-07
1416271_at	PERP, TP53 apoptosis effector	Perp	64058	0.452703	-1.10451	0.300456	0.0014564	-1.45601	0.0002688	2.18e-05	-1.7493	2.1e-06	0.0642129	-1.26734	0.0163104	2.1e-06	-1.77355	3e-07	0.693886	-1.05931	0.546756	0.233552	-1.15568	0.134363	0.000354	-1.51617	7.02e-05	0.0001402	-1.57934	1.74e-05	1e-07	-2.78118	1e-07	0.0001478	1.55376	3.05e-05	0.0005273	-1.59868	3.79e-05
1416272_at	MAPK scaffold protein 1	Mapksp1	56692	7.6e-06	-1.27307	3e-07	0.904397	1.00776	0.848691	0.137012	-1.08594	0.0646032	0.744514	-1.0225	0.583481	0.100196	1.08237	0.0556738	0.871449	1.01103	0.786567	0.0264394	-1.11736	0.008484	0.0269556	1.11232	0.0113218	0.0098269	-1.13526	0.0029268	0.898971	1.00718	0.859824	0.0813622	1.08835	0.0412753	0.0786678	-1.10749	0.0234659
1416273_at	tumor necrosis factor, alpha-induced protein 2	Tnfaip2	21928	0.994094	-1.0014	0.989961	0.874807	-1.02791	0.804692	0.732329	1.06215	0.616397	0.685604	1.0759	0.511907	0.55322	1.08721	0.453816	0.391583	1.14282	0.233982	0.868699	1.02774	0.805818	0.0073637	1.42804	0.0023994	0.0188192	1.37193	0.0064718	0.220558	1.17676	0.148325	9.7e-06	1.85215	1.4e-06	0.538762	1.11431	0.370004
1416274_at	cystinosis, nephropathic	Ctns	83429	0.493936	1.06577	0.340269	0.702234	-1.03868	0.568646	0.949891	-1.00731	0.919219	0.622618	-1.05316	0.43728	0.81124	-1.02147	0.749318	0.384892	-1.08406	0.22837	0.0242014	-1.20301	0.0076008	0.981861	1.00204	0.975488	0.281928	-1.09248	0.187512	0.234609	1.099	0.160098	0.158671	-1.12062	0.0917695	0.557038	-1.06396	0.389689
1416275_at	solute carrier family 26, member 6	Slc26a6	171429	0.403065	-1.05511	0.254817	1e-07	-1.45717	1e-07	0.146437	-1.09766	0.0702298	0.0050636	1.18909	0.0005509	1.37e-05	-1.28665	2.3e-06	0.14346	-1.09512	0.0570315	1.27e-05	-1.30143	1e-06	0.0459091	-1.11717	0.0215382	0.0004064	-1.22848	6.2e-05	1e-07	-1.47579	1e-07	0.0476242	-1.11669	0.02202	0.861495	-1.01446	0.776303
1416276_a_at	ribosomal protein S4, X-linked	Rps4x	20102	0.663197	-1.02033	0.52294	0.397024	-1.03711	0.250052	0.050238	1.08609	0.018502	0.817808	1.0126	0.690746	0.0022046	1.12084	0.0006904	0.418058	-1.03654	0.2571	0.863977	1.00801	0.799841	0.236324	-1.04591	0.158103	0.328962	-1.03901	0.227349	0.0414918	1.07827	0.0201493	0.217434	1.04875	0.134978	0.686486	-1.02124	0.536848
1416277_a_at	ribosomal protein, large, P1	Rplp1	56040	0.270704	1.04899	0.147094	0.0617348	1.07955	0.0226326	0.0882637	1.07814	0.0370938	0.172727	1.06322	0.0650829	0.0415109	1.08153	0.0197612	0.752698	1.01629	0.620548	0.189216	1.0556	0.102033	0.677387	-1.01772	0.590564	0.542579	-1.02593	0.433849	0.0300697	1.08672	0.013739	0.890724	1.00626	0.848194	0.13675	-1.07277	0.0509031
1416278_a_at	ATP synthase, H+ transporting, mitochondrial F1 complex, O subunit	Atp5o	28080	0.529817	1.03778	0.375969	0.248162	-1.06558	0.132655	0.740347	1.02222	0.62605	0.648259	1.03084	0.467699	0.35531	-1.04842	0.26028	0.976896	1.00208	0.960316	0.1322	-1.08189	0.0642209	0.228219	-1.06236	0.151647	0.548702	-1.03281	0.440383	0.179953	-1.06875	0.115962	0.0069768	-1.14303	0.0023761	0.101087	-1.10341	0.0332928
1416279_at	adaptor protein complex AP-1, beta 1 subunit	Ap1b1	11764	0.0097488	1.19212	0.0021142	0.936605	-1.00685	0.899657	0.722998	-1.03073	0.605158	0.174697	1.10672	0.0661267	0.316835	-1.0684	0.225482	0.916223	-1.00982	0.856769	0.576354	1.04176	0.451172	0.96322	1.00351	0.948421	0.859159	1.01349	0.804486	0.725727	1.0251	0.647316	0.937602	-1.006	0.911988	0.0492188	1.16345	0.0124897
1416280_at	ubiquitin-like modifier activating enzyme 2	Uba2	50995	0.0621749	-1.09418	0.021458	0.493443	1.03714	0.339302	0.711897	1.02227	0.591697	0.151739	-1.07753	0.0541719	0.501872	1.03258	0.400248	0.0420061	-1.10555	0.0108938	0.246068	1.05775	0.14402	0.706398	1.01881	0.624011	0.368042	-1.04379	0.262296	0.0525471	1.09041	0.0266621	1e-07	-1.39554	1e-07	0.339409	-1.05599	0.188319
1416281_at	Wdr45 like	Wdr45l	66840	0.0013585	-1.18444	0.0001871	0.959104	-1.00345	0.934203	0.135299	-1.08911	0.063514	0.0083865	-1.15649	0.0010694	0.887862	1.00795	0.849673	0.058236	-1.10872	0.0167893	0.396411	-1.0473	0.271684	0.0194317	-1.12311	0.0076244	0.0040793	-1.15764	0.0009969	0.0002253	-1.20598	4.72e-05	0.0164102	1.12639	0.006333	0.00716	-1.17186	0.000966
1416282_at	proteasome (prosome, macropain) 26S subunit, ATPase 3	Psmc3	19182	0.0020441	1.20128	0.0003106	0.212582	1.07991	0.108038	0.0001046	1.2827	1.25e-05	0.0025116	1.20784	0.000217	1.6e-06	1.33302	2e-07	0.708892	-1.02757	0.56462	0.625488	-1.03197	0.505488	0.0146675	1.14676	0.0054616	0.0666422	1.11024	0.0307805	0.0183028	1.14007	0.0076047	0.0358054	-1.1249	0.0157596	0.055683	1.13723	0.0146608
1416283_at	phosphoribosylglycinamide formyltransferase	Gart	14450	0.596584	1.05391	0.445867	0.586611	1.05503	0.436795	0.0194583	1.23819	0.0058234	0.232256	1.12188	0.099058	0.841665	-1.01861	0.788347	0.153683	-1.13912	0.0628534	0.811331	-1.02395	0.730405	0.0334101	-1.18925	0.0146984	0.0700971	-1.16237	0.0327435	0.942157	-1.00701	0.918934	0.502985	1.06098	0.390551	0.366187	1.09843	0.209525
1416284_at	mitochondrial ribosomal protein L28	Mrpl28	68611	0.0448804	-1.13894	0.0141323	0.0002707	-1.26215	3.87e-05	0.0866155	-1.12615	0.0362191	0.0935899	-1.12295	0.0276556	0.0030518	-1.19667	0.0009952	0.0004894	-1.26181	3.93e-05	0.0010243	-1.23225	0.0001732	0.157774	-1.09035	0.0964065	0.0113643	-1.17009	0.0035038	0.672252	-1.02833	0.586087	0.0133226	-1.16245	0.0049794	0.17385	-1.10676	0.0718338
1416285_at	NADH dehydrogenase (ubiquinone) 1, subcomplex unknown, 1	Ndufc1	66377	0.93732	-1.00622	0.898814	0.862355	1.0134	0.784807	0.0092245	1.18374	0.0023832	0.978157	1.00264	0.956885	0.0019086	-1.19654	0.0005876	0.0169327	-1.16206	0.0033626	0.0230718	-1.1464	0.0071655	0.352606	-1.0571	0.257935	0.0277326	-1.13835	0.0104564	0.03063	-1.13194	0.0140367	0.824394	-1.01499	0.760283	0.0399104	-1.15265	0.0094297
1416286_at	regulator of G-protein signaling 4	Rgs4	19736	0.775376	-1.03209	0.663603	4.45e-05	1.45481	4.9e-06	1e-07	-2.14711	1e-07	0.0728651	-1.19141	0.0193193	1e-07	-3.35631	1e-07	0.187116	1.13689	0.0821735	0.920237	-1.01114	0.878674	0.0336167	1.20075	0.0148073	0.0731015	-1.17045	0.0344726	1e-07	-1.91417	1e-07	0.0001063	-1.40959	2.1e-05	0.21153	1.14188	0.0956104
1416287_at	regulator of G-protein signaling 4	Rgs4	19736	0.123712	-1.17861	0.0522931	0.0002216	1.46592	3.08e-05	1e-07	-2.29027	1e-07	0.0026925	-1.3905	0.0002368	1e-07	-3.66846	1e-07	0.527032	1.07937	0.359019	0.216263	-1.13908	0.121165	0.0033333	1.33881	0.0009519	0.204928	-1.13741	0.125277	1e-07	-1.88533	1e-07	1.15e-05	-1.57524	1.7e-06	0.364364	1.12039	0.208197
1416288_at	DnaJ (Hsp40) homolog, subfamily A, member 1	Dnaja1	15502	0.764438	1.01425	0.648723	0.289271	-1.0448	0.162532	0.81456	-1.01189	0.724514	0.0504299	-1.08466	0.0115871	0.157234	1.05395	0.0956052	0.346025	1.04137	0.195742	0.279592	1.04394	0.170346	0.182722	1.0508	0.115404	0.239471	1.04595	0.152456	0.356833	1.03534	0.266459	0.0125854	-1.09633	0.0046606	0.790878	-1.01422	0.673848
1416289_at	procollagen-lysine, 2-oxoglutarate 5-dioxygenase 1	Plod1	18822	0.428942	1.09009	0.278031	0.69719	-1.04685	0.56289	0.0058866	1.33559	0.0013924	0.990871	1.00184	0.981468	0.50225	1.06894	0.400612	0.37221	-1.1032	0.217727	0.570141	-1.06252	0.4442	0.805538	1.0263	0.742596	0.599442	-1.05533	0.496555	0.118981	1.15648	0.0708634	0.0664061	1.18946	0.032401	0.649551	1.06035	0.493394
1416290_a_at	proteasome (prosome, macropain) 26S subunit, ATPase, 4	Psmc4	23996	0.282336	1.14319	0.155689	0.177026	1.17716	0.0852475	0.464964	1.10414	0.327586	0.760977	-1.04913	0.607262	0.0269126	1.2752	0.011883	0.0423818	1.27869	0.0110246	0.0405374	1.26624	0.0143884	0.00729	1.34823	0.0023698	0.00236	1.41501	0.0005152	0.0010079	1.4447	0.0002597	0.682876	-1.052	0.587045	0.85803	-1.02981	0.770506
1416291_at	proteasome (prosome, macropain) 26S subunit, ATPase, 4	Psmc4	23996	0.957329	1.00491	0.92928	0.484332	1.05545	0.331105	0.44312	1.06336	0.305953	0.810945	-1.02313	0.679086	0.0139644	1.17351	0.0055819	0.375527	-1.07064	0.220453	0.493871	-1.0515	0.36547	0.325809	1.06848	0.234151	0.917091	-1.00818	0.882694	0.0014903	1.23362	0.0004086	0.0015777	-1.23208	0.0004379	0.0094174	-1.22405	0.0014028
1416292_at	peroxiredoxin 3	Prdx3	11757	0.563066	-1.04963	0.410097	0.837318	-1.01898	0.748377	0.967391	1.00428	0.946208	0.566838	1.05329	0.377505	1e-07	-1.52245	1e-07	0.100832	1.13487	0.0352261	0.0972819	-1.12869	0.0434939	0.0024148	1.23829	0.0006493	0.884008	-1.012	0.838697	0.115254	-1.11505	0.068143	1.49e-05	1.37165	2.3e-06	0.395577	1.07871	0.234856
1416293_at	nuclear factor I/B	Nfib	18028	0.0704886	-1.24966	0.0253379	0.837075	1.03162	0.747992	0.776097	1.04528	0.67235	0.114578	-1.23043	0.036771	0.0002759	1.52759	6.73e-05	0.185925	-1.1873	0.0814607	0.0978167	1.22121	0.0437941	0.0758356	1.22655	0.0395877	0.0781851	1.22941	0.037493	0.0014677	1.44586	0.0004014	0.93344	1.01149	0.906102	0.298086	1.16195	0.156018
1416294_at	CDC-like kinase 2; secretory carrier membrane protein 3	Clk2; Scamp3	12748; 24045	0.997192	1.00021	0.995799	0.831604	-1.01315	0.739705	0.544533	1.03605	0.405943	0.0059305	1.15364	0.0006727	0.372693	1.04403	0.276036	0.084733	1.09289	0.0279102	0.117752	-1.07994	0.0553252	0.000356	1.18687	7.07e-05	0.555041	-1.03041	0.447348	0.224297	-1.0587	0.151347	0.0005041	1.17906	0.0001208	0.177816	1.08016	0.0744149
1416298_at	matrix metallopeptidase 9	Mmp9	17395	0.899375	-1.01507	0.84133	0.876473	-1.01837	0.807557	0.289753	-1.11811	0.171052	0.475598	1.08338	0.2868	0.977734	1.00304	0.967572	0.412529	1.09002	0.252124	0.628177	1.05076	0.508513	0.03583	-1.20453	0.0159896	0.726365	1.03556	0.640426	0.778821	-1.02817	0.71016	0.0071021	1.26993	0.002424	0.250606	1.13476	0.122225
1416299_at	Shc SH2-domain binding protein 1	Shcbp1	20419	0.039309	1.26448	0.011929	0.113551	1.19924	0.0483509	0.0012056	1.47644	0.0002154	0.519172	1.09259	0.327793	0.0063483	1.33625	0.0022754	0.737969	1.04818	0.601605	0.269523	1.13554	0.162476	0.0016622	1.40675	0.0004204	0.177752	1.15965	0.104956	0.0538684	1.22632	0.0274852	1e-07	-2.09227	1e-07	0.937236	1.0134	0.891113
1416300_a_at	solute carrier family 25 (mitochondrial carrier, phosphate carrier), member 3	Slc25a3	18674	0.474436	-1.03223	0.321244	0.341517	1.0417	0.203125	0.212268	1.05666	0.113773	0.617829	-1.02543	0.431328	1e-07	-1.41033	1e-07	0.0505428	-1.08438	0.0139012	0.842548	-1.00927	0.771918	0.103518	1.06353	0.057835	0.559159	-1.02429	0.4519	0.736008	-1.01415	0.659057	1e-07	-1.32175	1e-07	0.0161479	-1.11408	0.0028247
1416303_at	LPS-induced TN factor	Litaf	56722	0.0003619	1.26832	3.7e-05	0.139671	1.10399	0.0628007	0.845595	1.01688	0.766288	0.0199456	1.17457	0.003321	1e-07	1.65581	1e-07	0.0282328	1.1596	0.0064951	0.0262059	1.15376	0.0083919	1e-07	1.44765	1e-07	9e-07	1.40715	1e-07	1e-07	1.52609	1e-07	1e-07	1.52123	1e-07	0.145195	1.1164	0.0555083
1416304_at	LPS-induced TN factor	Litaf	56722	0.0602408	1.19377	0.0205926	0.925321	1.01109	0.881758	0.544696	1.0691	0.406094	0.613924	1.06097	0.426559	0.0001971	1.3955	4.59e-05	0.871257	1.02032	0.786357	0.640408	1.0486	0.52329	0.0177014	1.23283	0.0068247	0.136867	1.14361	0.0756138	0.0136255	1.24109	0.0053613	1e-07	1.93342	1e-07	0.351591	1.10965	0.198268
1416305_at	SH3-domain binding protein 4	Sh3bp4	98402	0.0083757	1.21498	0.0017548	0.552219	1.05104	0.399135	0.0039475	1.2532	0.0008639	0.014555	1.20996	0.0021478	3e-07	1.47948	1e-07	0.156588	-1.11725	0.0644572	0.0115385	1.20091	0.0030806	0.0002684	1.29987	5.11e-05	0.25906	1.08531	0.16845	0.120407	1.11385	0.0718625	0.0013253	1.25355	0.0003596	0.918974	1.01098	0.863509
1416307_at	adaptor-related protein complex AP-1, mu subunit 1	Ap1m1	11767	9e-07	1.3283	1e-07	6e-07	1.32255	1e-07	0.0977866	1.09977	0.0420239	0.0027548	1.18268	0.0002446	1e-07	1.35619	1e-07	1.2e-06	1.32618	1e-07	1.76e-05	1.2629	1.5e-06	0.0192179	1.12499	0.0075279	1e-07	1.37115	1e-07	1e-07	1.40466	1e-07	0.317093	1.05415	0.216385	0.719124	1.02564	0.580039
1416308_at	UDP-glucose dehydrogenase	Ugdh	22235	0.883519	-1.01116	0.817605	0.401536	-1.05685	0.253917	0.0335359	1.14631	0.0113274	0.811484	1.02007	0.679832	0.0003692	1.22829	9.3e-05	0.159348	1.09437	0.0659779	0.19544	-1.08203	0.106439	0.0470981	1.12004	0.0222237	0.522046	-1.04035	0.412761	0.0011994	-1.20545	0.0003171	0.106312	-1.09815	0.0566413	0.208751	1.09251	0.0938271
1416309_at	nucleolar and spindle associated protein 1	Nusap1	108907	0.167184	1.14576	0.0780563	0.35044	1.10053	0.210728	0.0004204	1.43312	6.37e-05	0.353058	1.1074	0.183085	0.0095883	1.26072	0.0036345	0.0502443	-1.21346	0.0137809	0.669191	1.04568	0.556752	0.0022279	1.32199	0.0005919	0.328441	1.09684	0.226894	0.229375	1.11513	0.155584	1e-07	-2.15651	1e-07	0.953454	1.00857	0.917048
1416310_at	nucleolar and spindle associated protein 1	Nusap1	108907	0.0510457	1.16908	0.016644	0.030982	1.1847	0.0097737	0.044429	1.18518	0.0159541	0.38242	1.08377	0.206622	0.0001669	1.33272	3.81e-05	0.93585	-1.00885	0.888957	0.2116	1.10528	0.117874	0.0003088	1.32099	6.01e-05	0.0022483	1.26672	0.0004846	0.0442458	1.16103	0.021743	0.277768	-1.08863	0.182913	0.209349	1.12293	0.0942253
1416311_s_at	predicted gene, EG384954; tubulin, alpha 3A; tubulin, alpha 3B	EG384954; Tuba3a; Tuba3b	22144; 22147; 384954	0.0695104	1.22205	0.0248332	0.0027901	-1.37811	0.0005665	0.118585	1.2031	0.0535877	0.183881	1.17319	0.070943	0.0354514	1.2403	0.0164091	0.0004789	1.48421	3.84e-05	0.0106335	1.31437	0.0027914	0.0006238	1.43439	0.0001357	4.5e-06	1.68527	3e-07	0.0019152	1.37951	0.0005467	0.0045906	-1.34011	0.0014731	0.0059906	1.40031	0.0007735
1416312_at	arginyl-tRNA synthetase	Rars	104458	0.251071	-1.08696	0.133043	0.116244	-1.11617	0.0497744	0.631102	-1.0409	0.49937	0.724004	1.03266	0.558276	0.0009848	-1.23999	0.0002789	0.10712	-1.12342	0.0382546	0.0007787	-1.25727	0.0001262	0.0020721	-1.22527	0.000544	0.0010873	-1.24704	0.0002019	0.18376	-1.0905	0.118951	0.0052196	1.19962	0.0017061	0.906365	-1.01173	0.843885
1416313_at	myeloid/lymphoid or mixed-lineage leukemia (trithorax homolog, Drosophila); translocated to, 11	Mllt11	56772	0.624519	1.02233	0.476971	0.267744	-1.04657	0.146367	0.91295	1.00573	0.864268	0.58206	-1.02689	0.393444	0.0175474	1.09052	0.0072678	0.291127	1.04575	0.153277	0.338913	1.039	0.220526	6.6e-06	1.19391	8e-07	0.266732	1.04338	0.174797	0.670842	1.0171	0.584554	1e-07	-1.30205	1e-07	0.162975	1.0648	0.0656133
1416314_at	myeloid/lymphoid or mixed-lineage leukemia (trithorax homolog, Drosophila); translocated to, 11	Mllt11	56772	0.960361	-1.00819	0.933533	0.180669	-1.18521	0.0876629	0.987598	1.00277	0.979119	0.939847	1.01457	0.882522	0.013031	1.33152	0.00516	0.251806	-1.16456	0.124517	0.805964	-1.03523	0.723597	0.405985	1.10552	0.308128	0.889914	1.01911	0.846592	0.597903	1.06762	0.504762	0.0276441	-1.29188	0.0116336	0.320089	1.15668	0.172984
1416315_at	abhydrolase domain containing 4	Abhd4	105501	0.0001176	-1.31494	9.4e-06	0.0011132	-1.24884	0.0001967	0.0593372	1.14973	0.0227262	0.179561	-1.10755	0.0685951	0.0026365	-1.21655	0.0008439	0.0484326	-1.15191	0.0131338	0.579853	-1.04212	0.454911	0.0184098	-1.16688	0.0071561	8.8e-06	-1.3739	6e-07	4.2e-05	1.32124	7.1e-06	1e-07	1.58424	1e-07	0.0993984	-1.13938	0.032508
1416316_at	solute carrier family 27 (fatty acid transporter), member 2	Slc27a2	26458	0.435372	-1.0979	0.284131	0.0718488	-1.21727	0.0273204	1e-07	-1.96696	1e-07	0.97907	-1.00444	0.959237	1.57e-05	-1.58894	2.7e-06	0.96934	-1.00576	0.947141	0.774728	-1.03586	0.684521	4.72e-05	-1.55077	7e-06	0.0618623	-1.21608	0.0280568	0.0001904	-1.48237	3.89e-05	0.217925	1.14001	0.135324	0.0064865	-1.39503	0.000853
1416317_a_at	STAM binding protein	Stambp	70527	0.364034	-1.17971	0.22096	0.867472	1.03588	0.792403	0.966803	-1.01001	0.945079	0.281587	-1.22704	0.131423	0.524171	-1.11347	0.42376	0.667146	-1.09139	0.514625	0.372144	-1.16816	0.249228	0.919491	-1.01866	0.890179	0.81289	-1.04433	0.746068	0.628005	1.0863	0.537269	0.37395	1.16139	0.267105	0.302732	-1.22832	0.159674
1416319_at	adenosine kinase	Adk	11534	0.415717	1.10124	0.265923	0.416084	-1.10106	0.266757	0.0004846	1.4972	7.51e-05	0.860856	-1.02727	0.754726	0.0193186	1.26781	0.0081124	0.855533	-1.02619	0.764012	0.0180235	1.28528	0.0053103	0.300094	1.11452	0.211885	0.383727	1.0988	0.276926	0.370058	1.09849	0.278357	0.367839	-1.10222	0.261607	0.0427798	1.28093	0.0103514
1416320_at	SEC22 vesicle trafficking protein homologe A (S. cerevisiae)	Sec22a	317717	0.462108	1.07051	0.309021	0.4059	-1.07883	0.257961	0.0448202	1.1959	0.0161314	0.575088	1.05966	0.38618	0.800898	-1.02265	0.736739	0.413357	-1.07971	0.252918	0.0499447	-1.17539	0.0187231	0.108417	1.13564	0.0611653	0.451948	-1.06564	0.342145	0.474255	1.06086	0.377013	0.46215	-1.06449	0.350361	0.282378	-1.11206	0.144561
1416321_s_at	proline arginine-rich end leucine-rich repeat	Prelp	116847	0.0512031	1.26831	0.0167059	0.0083736	-1.3675	0.0020537	1.09e-05	1.79862	1e-06	0.94875	-1.01226	0.899093	2.72e-05	1.64226	5e-06	0.90979	1.01886	0.845852	0.001397	1.46343	0.0002486	0.0001659	1.56051	2.93e-05	0.768734	1.03891	0.691456	0.0001896	1.54773	3.88e-05	0.0001137	-1.57227	2.27e-05	0.405531	1.12975	0.243515
1416322_at	proline arginine-rich end leucine-rich repeat	Prelp	116847	0.621989	-1.06738	0.474042	0.0707127	-1.22984	0.0267722	0.0065516	1.3887	0.0015814	0.669505	-1.0644	0.493049	0.0040163	1.36176	0.0013578	0.555183	1.08201	0.387433	0.387154	1.10786	0.262763	0.0151432	1.30024	0.0056736	0.56236	1.07041	0.455141	0.0505983	1.23216	0.0254904	0.275387	-1.13058	0.180989	0.233189	1.17239	0.110061
1416323_at	potassium channel tetramerisation domain containing 20	Kctd20	66989	0.0464297	1.23964	0.0147651	0.066023	-1.21775	0.024604	0.418088	-1.10485	0.28146	0.0649412	1.23475	0.0165701	0.00835	-1.30321	0.0031078	0.290513	1.13105	0.152842	0.256506	1.13129	0.152173	0.834175	-1.0242	0.778967	0.0026157	-1.36859	0.000582	0.682044	-1.04604	0.597594	0.0286901	1.24784	0.0121457	0.534744	1.08715	0.365809
1416324_s_at	potassium channel tetramerisation domain containing 20	Kctd20	66989	0.206227	1.17326	0.102774	0.0285326	-1.30046	0.0088426	0.222105	-1.17822	0.120514	0.206896	1.18456	0.0842986	0.0028148	-1.4066	0.0009073	0.76812	1.04601	0.641362	0.710583	1.05116	0.605522	0.443934	-1.09579	0.345379	0.001361	-1.46256	0.0002653	0.376267	-1.10955	0.284295	0.021282	1.3018	0.0085986	0.76074	1.051	0.63346
1416326_at	cysteine-rich protein 1 (intestinal)	Crip1	12925	0.860469	1.02002	0.7843	0.29035	1.10742	0.16327	0.141251	1.15712	0.0670773	0.89034	1.01856	0.799484	0.459229	1.06923	0.357386	0.979892	1.00316	0.9652	0.782827	-1.02885	0.694646	0.337132	1.08867	0.244103	0.0814579	1.16503	0.0394372	0.0744954	1.16411	0.0404152	1e-07	1.72278	1e-07	0.0588316	1.21538	0.0158305
1416327_at	ubiquitin-fold modifier conjugating enzyme 1	Ufc1	66155	0.0183168	1.17476	0.0046112	0.0159518	1.17574	0.0044221	0.519688	-1.05301	0.380361	0.476202	1.05984	0.28738	0.746945	1.02334	0.671029	0.87334	1.01458	0.789744	0.168497	-1.09874	0.0879518	0.969185	-1.0029	0.957416	0.669195	1.03103	0.574075	0.0368015	1.14251	0.0174945	0.0446808	-1.13863	0.020391	0.0554557	-1.15977	0.0145713
1416328_a_at	ATPase, H+ transporting, lysosomal V0 subunit E	Atp6v0e	11974	0.458136	1.06529	0.305366	0.690796	1.03698	0.554578	3.16e-05	1.42067	3.2e-06	0.63199	1.04785	0.447549	1e-07	1.53137	1e-07	0.39032	-1.07654	0.23297	0.137027	1.12117	0.0673753	0.0012486	1.27025	0.0003019	0.779421	-1.02356	0.704431	0.0043883	1.23069	0.0014229	7e-07	1.47958	1e-07	0.606857	-1.05225	0.443601
1416329_at	cytoplasmic FMR1 interacting protein 1	Cyfip1	20430	0.420703	-1.06048	0.270324	0.364739	1.06731	0.222144	0.846085	1.01706	0.767253	0.277606	-1.08485	0.12871	0.560384	-1.03987	0.461278	0.397436	-1.06479	0.239105	0.889031	-1.01116	0.833865	0.0801189	1.11628	0.0422877	0.0300324	-1.14872	0.0115345	0.644263	1.03177	0.555148	0.0007622	-1.23862	0.0001921	0.172005	-1.11095	0.0707414
1416330_at	CD81 antigen	Cd81	12520	1e-07	-1.28331	1e-07	0.0020022	-1.13359	0.0003887	3.9e-06	-1.23746	3e-07	0.0037054	-1.13443	0.0003627	1.8e-06	-1.22003	2e-07	1.18e-05	-1.21328	4e-07	1e-07	-1.33611	1e-07	0.0004384	-1.15112	8.98e-05	1.7e-06	-1.23145	1e-07	0.0857533	-1.06873	0.0478228	0.002426	1.12612	0.0007155	0.0287894	-1.10701	0.0060708
1416331_a_at	nuclear factor, erythroid derived 2,-like 1	Nfe2l1	18023	0.870051	1.02377	0.797887	0.0240878	-1.2928	0.00723	0.265987	-1.15405	0.152815	0.0619483	1.25812	0.0154884	0.225147	-1.14364	0.148137	0.982142	1.00351	0.969501	0.011737	-1.32953	0.0031481	0.0222813	-1.28302	0.0089859	0.0104669	-1.32924	0.0031691	1.74e-05	-1.63406	2.6e-06	0.128747	1.18358	0.0712443	0.788473	-1.04313	0.670212
1416332_at	cold inducible RNA binding protein	Cirbp	12696	0.0292226	1.18082	0.0082438	0.0034364	1.24409	0.0007207	0.847221	1.01936	0.768979	0.230045	-1.10699	0.0977468	0.0003278	1.29792	8.15e-05	0.239338	-1.10116	0.115874	0.172852	-1.10944	0.0908713	9.2e-06	1.40373	1.1e-06	0.0027094	1.24845	0.0006054	2e-07	1.51678	1e-07	0.929115	1.00761	0.90022	0.608565	1.0512	0.445761
1416333_at	docking protein 2	Dok2	13449	0.382686	-1.06901	0.237375	0.872816	-1.01421	0.801283	0.953941	1.00574	0.924664	0.730294	-1.03272	0.566246	0.742355	-1.02451	0.665975	0.8168	-1.02126	0.707545	0.987984	-1.00135	0.9808	0.0023612	1.22747	0.0006323	0.123982	1.1104	0.0667586	0.0026559	1.22216	0.0007977	0.36554	-1.06571	0.259461	0.797277	1.02509	0.682488
1416334_at	WW domain-containing oxidoreductase	Wwox	80707	0.280926	1.08292	0.154635	0.34189	-1.0736	0.203417	0.791542	1.0239	0.692916	0.0782299	1.14019	0.0214263	0.779225	-1.0208	0.710012	0.508335	-1.05444	0.340494	0.0003014	-1.28447	4.14e-05	0.390332	1.06027	0.293126	0.0539082	-1.13753	0.0237185	0.860942	-1.01328	0.811567	0.196569	1.09133	0.119224	0.0095884	-1.22392	0.0014342
1416335_at	macrophage migration inhibitory factor	Mif	17319	0.633377	-1.02663	0.487119	0.0369095	-1.10321	0.0120363	1e-07	-1.55995	1e-07	0.934117	-1.00608	0.872328	0.0004606	-1.17151	0.0001191	0.063487	-1.09583	0.0187628	0.0317257	-1.1053	0.0105883	1e-07	-1.32343	1e-07	0.0101983	-1.12467	0.0030701	1e-07	-1.48755	1e-07	0.154094	-1.0675	0.0885302	0.377823	-1.05174	0.219582
1416336_s_at	small nuclear ribonucleoprotein D1	Snrpd1	20641	0.740845	1.03628	0.618101	0.0383214	-1.20279	0.012588	0.959379	-1.00648	0.933209	0.566302	-1.06541	0.376921	0.3921	1.07831	0.293962	0.489849	-1.07349	0.323266	0.558143	-1.058	0.431311	0.317497	1.09085	0.22706	0.439777	-1.07241	0.330094	0.0362777	1.19215	0.017185	0.924727	1.00956	0.894004	0.13229	-1.16837	0.0484474
1416337_at	ubiquinol-cytochrome c reductase binding protein	Uqcrb	67530	0.385616	1.07709	0.239953	0.944414	-1.00701	0.911319	0.410369	1.07744	0.274034	0.324782	-1.0927	0.162098	0.461014	-1.05949	0.359065	0.80734	-1.02492	0.69489	0.52876	-1.05416	0.402122	0.0001652	-1.33708	2.92e-05	0.0922014	1.13662	0.0459303	0.494855	1.05473	0.397399	0.484511	1.05779	0.37245	0.616397	-1.05205	0.455144
1416338_at	SH3-domain GRB2-like 1	Sh3gl1	20405	0.793237	1.02151	0.688567	0.0044717	-1.20471	0.0009819	0.337772	-1.07521	0.209765	0.774924	1.0261	0.627712	0.0600978	1.12521	0.0304242	0.235576	-1.08893	0.113414	0.858262	1.01408	0.792214	0.705977	1.02642	0.623465	0.760731	1.022	0.681914	0.320501	1.06576	0.23372	0.409954	-1.05688	0.300047	0.427367	1.06673	0.263006
1416339_a_at	protein kinase C substrate 80K-H	Prkcsh	19089	9.99e-05	-1.22885	7.7e-06	0.0542048	-1.10393	0.0192599	0.137151	-1.08687	0.0646877	0.462346	-1.0461	0.274243	0.0109535	-1.13062	0.0042321	0.0073657	-1.15197	0.0011532	0.0002635	-1.2059	3.54e-05	0.0293343	-1.11175	0.0125462	1.08e-05	-1.26297	8e-07	1.8e-06	-1.28433	2e-07	0.139856	1.07598	0.0788219	5.57e-05	-1.26765	2.6e-06
1416340_a_at	mannosidase 2, alpha B1	Man2b1	17159	0.0290199	-1.12286	0.0081676	0.256532	-1.06513	0.138625	0.172869	1.08227	0.0871089	0.781977	1.02005	0.637545	1e-07	-1.42909	1e-07	6.1e-06	-1.29329	2e-07	1e-07	-1.36378	1e-07	1e-07	-1.34297	1e-07	1e-07	-1.37202	1e-07	5.4e-06	-1.27354	7e-07	0.667278	1.02432	0.568647	0.0001479	-1.25604	8.2e-06
1416341_at	polymerase (RNA) II (DNA directed) polypeptide C	Polr2c	20021	0.0007656	-1.27543	9.18e-05	0.598906	-1.04404	0.45002	0.0317081	-1.17714	0.0105589	0.0391903	-1.16938	0.0082206	0.0069003	-1.19873	0.0025019	0.0357858	-1.16754	0.0088384	6.38e-05	-1.33479	6.7e-06	0.0112817	-1.18737	0.0039932	6.4e-06	-1.39742	4e-07	0.0011244	-1.2489	0.0002939	0.51344	1.0491	0.401206	0.0119289	-1.22333	0.0019127
1416342_at	tenascin C	Tnc	21923	0.600134	1.07932	0.449497	0.213311	-1.17805	0.108496	0.706293	-1.06121	0.585212	0.453139	1.11917	0.266425	0.0002202	1.56522	5.22e-05	0.339278	-1.14228	0.190393	6.5e-05	-1.66541	6.8e-06	0.430879	-1.10306	0.332143	0.136593	-1.19974	0.0754508	0.947803	-1.00922	0.927284	0.0016432	-1.46031	0.0004585	0.173262	-1.2208	0.0715129
1416343_a_at	lysosomal-associated membrane protein 2	Lamp2	16784	0.0016949	-1.46582	0.0002461	0.145888	-1.19778	0.0664053	0.812202	-1.03784	0.721563	0.0049636	-1.43042	0.0005365	0.391797	-1.10728	0.293631	0.574764	-1.08312	0.409456	0.0203611	-1.31773	0.006148	0.916361	-1.01397	0.885642	0.0200897	-1.31127	0.0070418	0.496358	1.08508	0.399012	0.434857	1.10038	0.3239	0.127475	-1.23689	0.0460371
1416344_at	lysosomal-associated membrane protein 2	Lamp2	16784	2.4e-06	-1.49006	1e-07	0.0002018	-1.33789	2.77e-05	0.355417	-1.08629	0.224973	0.0153146	-1.2232	0.0023002	0.0040729	-1.23687	0.0013804	0.0243094	-1.20004	0.0053638	1e-07	-1.56697	1e-07	2.5e-06	-1.46032	3e-07	1e-07	-1.90241	1e-07	0.0022484	-1.25647	0.000656	0.22332	1.09822	0.139522	0.0310475	-1.21084	0.0067124
1416345_at	translocase of inner mitochondrial membrane 8 homolog a1 (yeast)	Timm8a1	30058	0.0008155	-1.25233	9.95e-05	0.0073384	-1.19143	0.0017603	0.0099453	-1.19885	0.0026016	0.29696	-1.08193	0.141514	1e-07	-1.5186	1e-07	0.0025819	-1.22879	0.0003072	0.0036798	-1.20899	0.0007816	0.0214923	-1.15562	0.0086095	2.44e-05	-1.33178	2.1e-06	0.008994	-1.17766	0.0032803	0.602049	1.03681	0.495598	0.0039701	-1.24	0.0004578
1416346_at	translocase of inner mitochondrial membrane 8 homolog a1 (yeast)	Timm8a1	30058	0.0899115	-1.2294	0.0347575	0.101581	-1.21967	0.041977	0.26278	-1.1617	0.150379	0.0525321	-1.28101	0.0122471	0.0002046	-1.53292	4.79e-05	0.0403182	-1.28915	0.0103321	0.0474912	-1.26347	0.017583	0.321744	-1.12211	0.230767	0.0606439	-1.24154	0.0273598	0.521662	-1.07938	0.424775	0.872279	1.02151	0.823448	0.0450339	-1.31184	0.0111077
1416347_at	multiple endocrine neoplasia 1	Men1	17283	0.0111497	1.18572	0.0024926	0.862626	1.01466	0.785395	0.191978	1.10124	0.0998382	0.0002179	1.30275	1.02e-05	0.736879	1.02383	0.659716	0.008636	1.19838	0.0014081	0.0698982	1.12767	0.0286548	0.489886	1.04709	0.391051	0.998617	1.00015	0.997796	4.89e-05	-1.3069	8.4e-06	0.174768	1.0924	0.103237	0.0017063	1.26722	0.0001594
1416348_at	multiple endocrine neoplasia 1	Men1	17283	0.338248	1.10968	0.199917	0.469663	-1.08435	0.316775	0.458366	1.09061	0.320811	0.291872	1.12835	0.138178	0.561596	-1.06105	0.462645	0.66323	-1.05454	0.510133	0.899737	-1.01542	0.849172	0.738379	-1.03577	0.662485	0.959783	1.00591	0.941645	0.0004115	-1.41001	9.37e-05	0.660711	-1.048	0.56069	0.0939279	1.21359	0.0301018
1416349_at	mitochondrial ribosomal protein L34	Mrpl34	94065	1e-07	1.93786	1e-07	1e-07	1.86371	1e-07	1e-07	2.17172	1e-07	1e-07	2.07548	1e-07	1e-07	1.90964	1e-07	1e-07	1.75727	1e-07	1e-07	2.24771	1e-07	1e-07	2.09962	1e-07	1e-07	1.70739	1e-07	1e-07	1.93888	1e-07	1e-07	2.59585	1e-07	1e-07	2.00359	1e-07
1416350_at	Kruppel-like factor 16	Klf16	118445	0.301522	-1.14112	0.169985	0.124258	-1.20589	0.0541302	0.501593	-1.09867	0.362255	0.965196	-1.00804	0.93296	0.0134678	-1.3194	0.0053561	0.960882	-1.00817	0.931877	0.0009259	-1.47938	0.0001542	0.168568	-1.16984	0.104456	0.100713	-1.20875	0.0512751	0.0777652	-1.2185	0.0425501	0.0047605	-1.37648	0.0015374	0.859932	1.03003	0.773557
1416351_at	mitogen-activated protein kinase kinase 1	Map2k1	26395	0.027931	-1.2045	0.0077888	0.317898	1.09414	0.184507	0.0150474	-1.2424	0.0042932	0.032805	-1.21014	0.0064782	1e-07	-1.78455	1e-07	0.0342903	-1.20233	0.0083591	1e-07	-1.63638	1e-07	0.0062952	-1.24518	0.001996	0.0166294	-1.21475	0.0055652	1e-07	-1.73237	1e-07	0.0017793	-1.28475	0.0005036	0.0087606	-1.28164	0.0012715
1416352_s_at	glycoprotein, synaptic 2	Gpsn2	106529	0.0066954	1.12889	0.0013271	0.0064862	-1.12697	0.0015252	0.847422	1.01134	0.769361	6.17e-05	1.21245	2.1e-06	0.901741	-1.00597	0.86703	0.0002139	1.18855	1.4e-05	0.043315	-1.09301	0.0156377	0.0033802	-1.13321	0.0009676	0.773103	1.01397	0.696784	8.4e-06	-1.22034	1.2e-06	0.936287	-1.00402	0.910132	0.474701	1.04028	0.30695
1416353_at	nuclear receptor subfamily 1, group H, member 2	Nr1h2	22260	0.753014	-1.02262	0.633915	0.291268	-1.06822	0.164018	0.443862	-1.05346	0.306758	0.718876	1.02833	0.552166	0.622875	1.03005	0.528718	0.280228	-1.07163	0.14504	0.0015613	-1.20186	0.0002832	0.0004421	-1.22242	9.07e-05	0.0152503	-1.14769	0.0050089	0.773158	-1.01801	0.703662	0.198402	1.0766	0.120596	0.651542	-1.03517	0.496111
1416354_at	RNA binding motif protein, X chromosome	Rbmx	19655	0.496427	1.04876	0.342719	0.0003493	-1.24917	5.17e-05	0.443337	1.05707	0.306286	0.401897	-1.0633	0.222858	1e-07	2.07294	1e-07	0.523239	-1.04745	0.355489	0.0538493	1.12661	0.0205934	0.123913	1.09582	0.0720001	0.45631	1.04839	0.346339	0.913355	-1.00762	0.879135	0.0004196	-1.23677	9.84e-05	0.0820117	1.13256	0.0249238
1416355_at	RNA binding motif protein, X chromosome	Rbmx	19655	0.0022411	-1.76509	0.0003465	0.212396	1.27185	0.107908	0.0289668	1.53641	0.0094628	0.635401	-1.11762	0.452001	1.58e-05	2.19768	2.7e-06	0.593302	1.12388	0.429755	0.010724	1.58967	0.0028209	0.0194463	-1.50638	0.0076317	0.0037734	-1.68433	0.0009064	0.015134	-1.52574	0.0060612	0.507741	-1.13403	0.395396	0.985164	1.00541	0.972982
1416356_at	guanosine monophosphate reductase 2	Gmpr2	105446	0.955237	1.00594	0.92583	0.10344	-1.14097	0.0429999	0.758435	1.03174	0.649863	0.0963674	1.15378	0.0287904	0.0234443	-1.18529	0.0101523	0.828708	1.02261	0.725622	0.0079127	-1.23179	0.0019504	0.433773	-1.06365	0.334872	0.350569	-1.07718	0.24643	0.718683	-1.03036	0.638908	0.0149258	1.20205	0.0056737	0.0607233	1.18574	0.0165173
1416357_a_at	melanoma cell adhesion molecule	Mcam	84004	0.002299	-1.45655	0.0003584	0.0019338	-1.4546	0.0003739	1.45e-05	-1.79945	1.3e-06	0.021385	-1.34795	0.0036547	7.93e-05	-1.59996	1.66e-05	0.0001903	-1.61496	1.21e-05	8e-07	-1.90131	1e-07	5.89e-05	-1.62891	9e-06	2.58e-05	-1.69521	2.3e-06	1.8e-06	-1.81711	2e-07	0.767338	-1.04015	0.687679	0.0017452	-1.54144	0.0001641
1416358_at	major facilitator superfamily domain containing 10	Mfsd10	68294	0.0298334	-1.19184	0.008464	0.0098145	-1.22654	0.0024946	0.0002457	-1.37354	3.37e-05	0.680531	1.04365	0.505744	0.91165	-1.00973	0.879853	0.508335	1.06327	0.340529	0.234474	-1.10178	0.135091	0.0015763	-1.27656	0.0003948	0.0045376	-1.24807	0.0011382	0.0003549	-1.31907	7.92e-05	0.571937	-1.04821	0.46355	0.613622	-1.05359	0.45186
1416359_at	sorting nexin 18	Snx18	170625	0.0040747	1.30413	0.0007183	0.118291	1.15789	0.0508329	0.0001566	1.45742	2e-05	6.48e-05	1.48629	2.3e-06	6.2e-06	1.51404	1e-06	0.133268	1.1573	0.0516118	2.7e-06	1.57089	2e-07	1.2e-06	1.58843	1e-07	0.318537	1.09551	0.218207	0.0463765	1.18775	0.0229653	0.0003552	1.37303	8.12e-05	0.589233	-1.06577	0.423688
1416360_at	sorting nexin 18	Snx18	170625	0.967136	1.00527	0.944701	0.829189	1.02592	0.73596	0.26407	1.12626	0.151421	0.258159	1.12874	0.115414	0.0969857	1.16137	0.0535091	0.132451	-1.1632	0.0511415	0.0527766	1.1995	0.0200704	0.0147244	1.24635	0.0054852	0.633696	-1.04838	0.534248	0.625406	-1.04833	0.53466	0.0574753	1.18785	0.0273043	0.0079039	-1.32876	0.0011069
1416361_a_at	dynein cytoplasmic 1 intermediate chain 1	Dync1i1	13426	0.537228	1.04118	0.383863	0.323184	1.06317	0.188624	0.016382	1.15873	0.0047574	0.995528	1.00054	0.990743	0.196614	1.0742	0.125842	0.43181	1.05265	0.26946	0.0013539	1.20125	0.0002397	0.983528	1.00128	0.977911	0.0249927	1.13309	0.0092108	0.0194826	1.13542	0.008199	1e-07	-1.7399	1e-07	0.287227	1.07566	0.148133
1416362_a_at	FK506 binding protein 4	Fkbp4	14228	0.545641	1.04882	0.392184	0.0014795	-1.24372	0.0002736	0.969333	-1.00384	0.948984	0.445209	1.06501	0.259696	0.34738	-1.06599	0.252865	0.716472	-1.03176	0.573759	0.37129	-1.06663	0.248548	0.0486179	-1.13867	0.0230646	0.0197273	-1.16926	0.0068837	0.808594	-1.01815	0.745912	0.0703665	1.12774	0.0346687	0.934174	1.00858	0.886625
1416363_at	FK506 binding protein 4; similar to FK506 binding protein 4	Fkbp4; LOC100048743	100048743; 14228	0.144746	-1.11602	0.0645002	0.440578	1.06405	0.289394	0.0800958	1.14767	0.0328706	0.492789	-1.06214	0.303342	0.191655	1.0956	0.121896	0.0913276	1.13785	0.0308215	0.0889588	1.13122	0.0387929	0.308964	1.07475	0.219601	0.71459	-1.02876	0.626717	0.644319	1.03502	0.555223	0.692685	1.0312	0.598324	0.131531	1.13557	0.0480692
1416364_at	heat shock protein 90 alpha (cytosolic), class B member 1	Hsp90ab1	15516	0.0005746	1.22307	6.45e-05	0.0288778	1.13283	0.0089782	0.999827	-1.00002	0.999662	0.0733433	1.11697	0.0194913	0.154732	1.08127	0.0938171	0.363463	1.05973	0.210206	0.796961	1.0171	0.712021	0.1807	-1.07639	0.113786	0.524686	1.03822	0.415533	0.26233	-1.06365	0.183147	0.697892	-1.02413	0.603911	0.428767	-1.05732	0.264213
1416365_at	heat shock protein 90 alpha (cytosolic), class B member 1	Hsp90ab1	15516	0.027739	-1.17221	0.0077219	0.445796	1.06229	0.294212	0.0052198	-1.23714	0.0012036	0.0150104	-1.20289	0.002239	0.26943	-1.07972	0.1847	0.0008396	-1.28165	7.67e-05	0.0001195	-1.32022	1.41e-05	0.0464971	-1.14487	0.0218579	0.0179275	-1.17818	0.0061003	0.0384151	-1.14953	0.0184027	0.998612	1.00014	0.998079	1.28e-05	-1.4388	4e-07
1416366_at	NADH dehydrogenase (ubiquinone) 1, subcomplex unknown, 2	Ndufc2	68197	0.686424	1.02327	0.550082	0.164981	1.07139	0.0778073	0.002187	1.17007	0.0004291	0.435072	-1.0455	0.250298	0.013616	-1.11817	0.0054247	0.0119487	-1.13271	0.0021296	0.120727	-1.07742	0.0572391	0.282093	1.0514	0.196209	0.744748	-1.01693	0.662355	0.0835927	1.0814	0.0464255	0.0010041	-1.16363	0.0002623	0.28872	-1.06242	0.14927
1416367_at	formation of mitochondrial complexes 1 homolog (S. cerevisiae)	Fmc1	66117	0.322417	1.10257	0.186414	0.0856438	-1.1726	0.0339627	0.980684	1.0032	0.967711	0.349656	-1.10407	0.180487	0.579376	-1.053	0.481529	0.15823	-1.14741	0.065328	0.0861783	-1.16912	0.0372618	0.704976	-1.03674	0.622378	0.173006	-1.12938	0.101542	0.871046	-1.01639	0.824169	6e-07	-1.60272	1e-07	0.0013714	-1.3928	0.0001208
1416368_at	glutathione S-transferase, alpha 4	Gsta4	14860	0.0182926	-1.2811	0.0046043	0.0114186	-1.29797	0.0029848	0.98769	1.00235	0.97925	0.0641389	-1.23034	0.0162837	0.641902	-1.05128	0.549817	0.0467743	-1.24106	0.0125458	0.018877	-1.27331	0.0056138	0.734938	-1.03765	0.658278	5.1e-05	-1.53713	5.2e-06	0.13301	1.15977	0.0809359	3e-07	1.74416	1e-07	0.0155615	-1.32988	0.002685
1416369_at	hippocampus abundant transcript-like 1	Hiatl1	66631	0.0001764	-1.32669	1.53e-05	0.601122	1.04511	0.452558	0.0032674	-1.25801	0.0006888	0.217733	-1.10602	0.0904582	0.0456916	-1.14804	0.0221419	0.824645	-1.02124	0.719847	0.0319485	-1.16788	0.0106876	1e-07	-1.63479	1e-07	2.9e-05	-1.36813	2.6e-06	1e-07	-1.54095	1e-07	0.32914	1.07394	0.226984	0.0053257	-1.25902	0.0006629
1416370_at	zinc finger and SCAN domain containing 21	Zscan21	22697	0.483856	-1.06158	0.330343	0.400951	-1.07279	0.253399	0.362554	1.08288	0.231128	0.418797	-1.07557	0.236565	1e-07	1.53869	1e-07	0.960473	1.0053	0.931037	0.698913	1.03331	0.592132	0.33577	1.0745	0.242938	0.0282744	-1.1756	0.0107165	0.0212166	1.18028	0.0090586	0.561014	1.04725	0.451079	0.22768	-1.11424	0.106151
1416372_at	similar to phosphatidylserine synthase 1; phosphatidylserine synthase 1	LOC674712; Ptdss1	19210; 674712	0.172553	1.08652	0.081374	0.893113	-1.00999	0.831767	0.524962	1.04498	0.386018	0.0800895	1.11666	0.022133	0.0017717	1.18959	0.0005398	0.134971	1.09714	0.0525201	0.583997	-1.03535	0.459266	0.128296	1.08849	0.0751762	0.205073	-1.07539	0.125393	0.5724	-1.03388	0.477776	0.315859	1.06024	0.21527	0.822626	1.01841	0.718404
1416373_at	nitrogen fixation gene 1 (S. cerevisiae)	Nfs1	18041	0.200413	-1.0821	0.0987096	0.0001437	-1.25141	1.87e-05	0.0436772	-1.13553	0.0155926	0.858502	-1.01505	0.751039	0.0613889	-1.10973	0.0311761	0.0202479	-1.15152	0.004233	0.988749	-1.00107	0.981844	0.0225178	1.13609	0.0091137	0.0065131	-1.16856	0.0017582	0.0042399	-1.17333	0.0013682	0.0377159	-1.12336	0.0167414	0.0424965	-1.1451	0.0102584
1416374_at	adaptor-related protein complex 3, mu 1 subunit	Ap3m1	55946	0.568409	-1.06947	0.41553	0.882982	-1.01927	0.816419	0.876447	-1.02149	0.810755	0.556415	-1.07741	0.366509	0.1817	-1.14074	0.114206	0.828936	-1.02921	0.726298	0.647726	1.05288	0.531549	0.267215	1.11669	0.183704	0.509294	1.07195	0.399771	0.561803	1.06186	0.466554	0.0007133	-1.39708	0.0001783	0.373461	1.11724	0.215727
1416375_at	adaptor-related protein complex 3, mu 1 subunit	Ap3m1	55946	0.223905	1.07978	0.1145	0.348508	-1.06269	0.208844	0.84726	1.01533	0.769084	0.265986	1.07836	0.120656	0.255012	-1.06836	0.172376	0.836708	1.01619	0.737748	0.0646679	1.11609	0.0259899	0.155272	1.08485	0.094597	0.451548	1.04689	0.341731	0.570842	-1.03485	0.476218	1e-07	-1.55297	1e-07	0.0843222	1.12604	0.0259008
1416376_at	transmembrane protein 97	Tmem97	69071	0.467178	-1.07397	0.31364	8.8e-06	-1.49517	8e-07	0.0120525	-1.26502	0.0032812	0.771403	-1.0354	0.62173	1e-07	-1.79803	1e-07	0.515754	1.06861	0.348434	5.9e-06	-1.51363	4e-07	3.6e-06	-1.5178	4e-07	0.0190964	-1.22093	0.0065961	1e-07	-2.41908	1e-07	0.0001709	-1.37951	3.59e-05	0.228904	-1.1325	0.106995
1416377_at	programmed cell death 7	Pdcd7	50996	0.0103041	-1.22868	0.0022692	0.825498	1.02228	0.730441	0.0031882	-1.2856	0.0006693	0.289533	-1.10114	0.136655	8.89e-05	-1.35615	1.88e-05	0.0022651	-1.28714	0.0002591	0.0012063	-1.29274	0.0002096	0.0001156	-1.35537	1.94e-05	1.4e-06	-1.5056	1e-07	5.29e-05	-1.37519	9.1e-06	0.555209	-1.05019	0.445089	0.0074262	-1.27329	0.0010141
1416378_at	polynucleotide kinase 3'- phosphatase	Pnkp	59047	0.065301	-1.19105	0.022891	0.756532	-1.03584	0.63725	0.421551	-1.09059	0.284861	0.204308	-1.1407	0.0827824	0.0585672	-1.18152	0.0295305	0.0005141	-1.40127	4.16e-05	3.5e-06	-1.57221	2e-07	0.0043804	-1.28987	0.0013093	3.51e-05	-1.48331	3.3e-06	1.5e-05	-1.49635	2.2e-06	0.362589	-1.0889	0.257009	0.0397592	-1.24311	0.0093755
1416379_at	pannexin 1	Panx1	55991	0.232253	-1.08107	0.120077	1e-07	-1.70405	1e-07	2.85e-05	-1.32977	2.8e-06	0.985419	-1.00182	0.970724	0.102819	-1.10067	0.0574624	0.350596	-1.06617	0.199336	0.0347137	-1.13778	0.0118565	0.0516106	-1.12101	0.0248448	0.0001632	-1.26382	2.09e-05	0.311332	-1.06234	0.225307	4.72e-05	1.28126	8.3e-06	0.197919	-1.09748	0.0868445
1416381_a_at	peroxiredoxin 5	Prdx5	54683	0.839746	1.01181	0.754191	0.0002109	-1.18955	2.91e-05	0.428147	1.04389	0.291534	0.724224	-1.02219	0.558832	0.0017999	-1.14886	0.00055	2.98e-05	-1.23158	1.3e-06	3.28e-05	-1.21996	3.1e-06	0.779419	-1.01398	0.711153	0.146496	-1.06845	0.0824135	2.53e-05	-1.21647	4e-06	0.0001575	-1.18795	3.27e-05	0.826724	1.01438	0.724462
1416382_at	cathepsin C	Ctsc	13032	3.98e-05	-1.71932	2.6e-06	2e-07	-2.03032	1e-07	0.0025156	-1.50271	0.0005068	0.0008979	-1.56192	5.97e-05	1e-07	-2.11039	1e-07	0.0004345	-1.58951	3.4e-05	7.04e-05	-1.66452	7.5e-06	0.0014041	-1.47654	0.0003457	3.6e-06	-1.85097	2e-07	8.2e-06	-1.76256	1.1e-06	0.0012281	-1.47888	0.0003293	1e-07	-2.63487	1e-07
1416383_a_at	pyruvate carboxylase	Pcx	18563	0.0298317	1.21842	0.0084623	0.644385	1.04993	0.500165	0.0003463	1.41546	5.07e-05	0.0079984	1.28741	0.0009991	0.0001035	-1.40467	2.23e-05	0.456678	-1.07948	0.29177	0.160128	1.13583	0.0824516	0.182452	-1.12207	0.115196	0.202791	-1.11907	0.123664	0.642982	1.04374	0.553358	0.008511	-1.2527	0.0029797	3e-07	-1.74988	1e-07
1416384_a_at	coatomer protein complex, subunit epsilon	Cope	59042	0.160452	1.11901	0.0739376	0.299926	-1.08932	0.170663	0.920845	1.01048	0.875843	0.302285	-1.09536	0.145244	0.747179	-1.02658	0.671454	0.0120984	-1.22153	0.002162	0.248995	-1.09508	0.146337	0.865418	-1.01431	0.818098	0.85269	1.01606	0.796573	0.224944	-1.09368	0.151986	2.7e-06	-1.44533	3e-07	0.21153	-1.11961	0.095626
1416385_a_at	mannose-6-phosphate receptor, cation dependent	M6pr	17113	0.806184	1.01542	0.70623	2.11e-05	1.2458	2.1e-06	0.0004307	1.21171	6.55e-05	0.0466613	1.11388	0.0104567	0.110506	1.08005	0.0627164	0.701957	1.02419	0.556415	0.12286	-1.08148	0.0584924	5.8e-06	1.26361	6e-07	0.719393	-1.01963	0.632151	0.330349	1.04893	0.242584	0.0002257	1.19891	4.91e-05	0.188032	-1.08093	0.0808998
1416386_a_at	mannose-6-phosphate receptor, cation dependent	M6pr	17113	0.902929	1.01586	0.846746	0.176403	1.15331	0.0848837	0.131351	1.18291	0.0610834	0.801264	-1.03584	0.665542	0.0643367	1.19497	0.0329877	0.717841	-1.04671	0.575516	0.110619	-1.17618	0.0510741	0.0079624	1.29417	0.0026398	0.678558	1.04556	0.584694	0.0207731	1.24818	0.0088368	0.0067266	1.2996	0.0022817	0.335	-1.12501	0.184655
1416387_at	phosphatidylinositol-5-phosphate 4-kinase, type II, gamma	Pip4k2c	117150	0.0855982	-1.17081	0.0326716	0.0042552	1.28912	0.000923	0.925264	1.01151	0.88292	0.0003118	-1.41398	1.59e-05	0.307643	-1.0936	0.21743	0.125485	-1.15693	0.0475039	4e-07	-1.62884	1e-07	0.783097	-1.02656	0.7157	4.6e-06	-1.54019	3e-07	0.0001348	-1.39846	2.64e-05	0.269673	-1.10334	0.175982	0.965371	1.00621	0.936491
1416388_at	phosphatidylinositol-5-phosphate 4-kinase, type II, gamma	Pip4k2c	117150	0.0360792	-1.1812	0.0107399	0.0379644	1.17692	0.0124458	0.0565339	1.17478	0.0214087	0.0008609	-1.32111	5.65e-05	0.965913	-1.00384	0.951381	0.184262	-1.11835	0.0804453	0.0142882	-1.20898	0.0040132	0.158131	1.11193	0.0967028	0.153029	-1.11561	0.0870632	0.0984501	-1.13036	0.0563069	0.87393	-1.01395	0.825627	0.667363	1.04523	0.515779
1416389_a_at	regulator of chromosome condensation (RCC1) and BTB (POZ) domain containing protein 2	Rcbtb2	105670	0.0819695	-1.13417	0.0308859	0.887277	1.01279	0.822939	0.216112	1.10258	0.116481	0.124843	-1.12595	0.0413766	0.733526	1.02567	0.655696	0.0593528	-1.15004	0.0171924	0.942358	-1.00634	0.911387	0.0047267	-1.21178	0.001429	0.101645	-1.1194	0.0519373	0.502961	-1.04854	0.405724	0.0197966	1.17013	0.0078993	0.0105129	-1.2274	0.0016148
1416390_at	regulator of chromosome condensation (RCC1) and BTB (POZ) domain containing protein 2	Rcbtb2	105670	0.803732	1.02492	0.702531	0.9242	1.00981	0.879575	2.37e-05	1.45561	2.3e-06	0.929319	1.01107	0.864303	0.828354	1.01896	0.770639	0.31963	1.09241	0.174456	0.0005471	1.31978	8.33e-05	0.270251	1.08977	0.186285	0.343124	1.07927	0.239899	0.325218	1.07961	0.238011	0.716198	-1.03196	0.625695	0.0327406	-1.21516	0.0072062
1416391_at	pentatricopeptide repeat domain 1	Ptcd1	71799	0.92737	1.01279	0.883329	0.829523	-1.02954	0.73677	0.54503	-1.08103	0.406523	0.96463	-1.00742	0.931968	0.142631	1.16373	0.0850326	0.449376	-1.09756	0.285314	0.845742	-1.0249	0.776405	0.821893	-1.02646	0.763007	0.0311033	-1.25279	0.012048	0.630428	-1.05459	0.540048	0.428501	-1.09089	0.31767	0.934467	-1.01336	0.887095
1416392_a_at	ATPase, H+ transporting, lysosomal V0 subunit C	Atp6v0c	11984	0.320794	-1.04186	0.184975	0.421711	1.03447	0.271786	0.0221912	-1.09783	0.0068337	0.0045277	-1.12183	0.0004728	0.0003717	-1.13977	9.37e-05	0.0091175	-1.1085	0.0015103	0.0001378	-1.1584	1.67e-05	0.784724	-1.01115	0.717509	1.15e-05	-1.19007	9e-07	0.0041191	-1.11003	0.001325	2e-07	-1.23456	1e-07	0.0382956	-1.09416	0.0089218
1416393_at	EMG1 nucleolar protein homolog (S. cerevisiae)	Emg1	14791	0.263608	-1.09512	0.142146	0.148684	-1.12046	0.0680053	0.41453	1.07479	0.278039	0.465829	-1.06911	0.277656	0.0567905	1.14762	0.0284862	0.308183	-1.0894	0.166005	0.206466	-1.10296	0.114121	0.915227	-1.00898	0.883763	0.0184536	-1.19045	0.006318	0.120685	1.11855	0.0720828	0.656277	1.03672	0.556172	0.376431	-1.08544	0.218433
1416394_at	BCL2-associated athanogene 1	Bag1	12017	0.106007	1.08933	0.0427607	0.0827858	-1.09474	0.0325461	0.045376	1.1169	0.0163743	0.0021204	1.18309	0.0001743	1e-07	-1.57624	1e-07	0.456337	1.04477	0.291362	0.4885	-1.03865	0.360228	0.989111	-1.00075	0.985495	0.058214	-1.09907	0.0260293	0.512426	-1.03429	0.415444	0.000897	1.1787	0.0002312	0.0035543	1.185	0.0003985
1416395_at	guanylate kinase 1	Guk1	14923	0.15676	-1.11568	0.0716115	1e-07	-1.60881	1e-07	0.513951	-1.05916	0.374473	0.197231	-1.11268	0.0786104	0.0001602	-1.31292	3.64e-05	0.0008408	-1.29493	7.69e-05	0.0007448	-1.28425	0.0001199	1e-07	-1.59306	1e-07	0.0014001	-1.26422	0.0002741	0.0001034	-1.32796	1.95e-05	0.0750664	-1.13567	0.0374592	0.37453	-1.08356	0.216827
1416397_at	mesoderm development candidate 1	Mesdc1	80889	0.193727	-1.13151	0.0944659	0.0452786	-1.19972	0.015471	0.044236	-1.21638	0.0158676	0.58206	-1.06429	0.39342	0.0041486	-1.27928	0.0014093	0.772013	-1.03393	0.646737	0.0601814	-1.18451	0.0237368	0.141834	-1.13594	0.084802	0.197782	-1.12152	0.119789	0.0557861	-1.17763	0.0286883	0.0631218	-1.17542	0.0304718	0.232658	1.13598	0.109648
1416399_a_at	heme oxygenase (decycling) 2	Hmox2	15369	4.56e-05	1.21509	3e-06	0.513455	1.03438	0.359073	0.0001943	1.20345	2.54e-05	4.3e-06	1.26211	1e-07	2e-07	1.28289	1e-07	0.0003273	1.18799	2.37e-05	0.0038837	1.13977	0.0008312	0.462272	1.03405	0.363596	0.366567	1.04241	0.260928	0.0003369	1.17267	7.47e-05	0.189482	-1.06057	0.113983	0.0007408	1.1916	5.74e-05
1416400_at	pyrroline-5-carboxylate reductase-like	Pycrl	66194	0.469374	-1.06312	0.315712	0.288029	-1.08968	0.161515	0.52645	1.05849	0.387625	0.990146	1.00153	0.979916	0.0508034	1.1502	0.0250093	0.0104292	-1.22201	0.001788	0.0122225	-1.206	0.0033098	0.0559236	-1.14756	0.0273599	0.0031579	-1.24481	0.00073	0.490459	-1.05341	0.39296	0.763554	1.02511	0.68297	0.117407	-1.14687	0.041147
1416401_at	CD82 antigen	Cd82	12521	0.149197	-1.20222	0.0671298	1.52e-05	-1.72565	1.5e-06	0.0338994	-1.32254	0.0114767	0.237901	1.17769	0.102619	1e-07	2.46692	1e-07	0.247335	1.16765	0.121331	0.32723	-1.13283	0.21037	0.367224	-1.11541	0.271669	0.0509368	-1.262	0.0221329	0.013105	-1.33519	0.0051177	1e-07	3.59173	1e-07	0.22891	1.1905	0.107007
1416402_at	ATP-binding cassette, sub-family B (MDR/TAP), member 10	Abcb10	56199	0.796131	1.02202	0.692871	0.180647	-1.10042	0.0876295	0.0148585	-1.19544	0.0042228	0.538236	1.05343	0.347237	1e-07	-1.69275	1e-07	0.209676	-1.09752	0.0964174	0.220932	-1.08952	0.124698	0.0861916	-1.1189	0.0462365	0.0571392	-1.13508	0.0254453	0.0069166	-1.19289	0.0024058	0.7811	-1.02109	0.705082	0.0002097	-1.3376	1.26e-05
1416403_at	ATP-binding cassette, sub-family B (MDR/TAP), member 10	Abcb10	56199	0.466358	-1.07404	0.31284	0.10322	1.15706	0.0428662	0.121677	-1.16032	0.055395	0.395973	-1.09137	0.217995	4e-07	-1.58588	1e-07	0.949374	-1.00784	0.911582	0.646896	-1.04523	0.53047	0.564226	-1.05267	0.467013	0.931644	1.00863	0.902825	0.376793	-1.07869	0.28483	0.0052615	1.26299	0.0017223	0.0033076	-1.33881	0.000364
1416404_s_at	similar to Rps16 protein; ribosomal protein S16	LOC100039355; Rps16	100039355; 20055	0.042772	1.09086	0.0132786	0.256357	-1.05218	0.138436	0.0030702	1.14315	0.0006407	0.177233	1.06527	0.0673197	1e-07	1.2852	1e-07	0.297569	1.04961	0.157929	0.74624	1.01553	0.649872	0.537383	1.02664	0.439585	0.472556	1.03151	0.362367	0.0318203	1.08938	0.0146905	0.025235	1.09431	0.0104735	0.233267	1.06116	0.110119
1416405_at	biglycan	Bgn	12111	0.0149623	1.31089	0.0035491	0.123124	1.19046	0.0535153	0.0672241	1.24337	0.026556	0.0002186	1.54878	1.02e-05	4e-07	1.78825	1e-07	0.0100321	1.34118	0.0017079	0.149838	1.17345	0.0755409	0.225638	1.13755	0.149619	0.023218	1.27432	0.0084156	0.0915832	1.19211	0.0517248	0.542509	1.07241	0.430629	0.0004575	1.55235	3.18e-05
1416406_at	phosphoprotein enriched in astrocytes 15A	Pea15a	18611	0.720276	-1.02885	0.592744	0.306976	-1.07525	0.176197	0.449544	1.06	0.31231	0.0465735	1.15166	0.0104294	0.242631	-1.07792	0.162183	0.593066	-1.04298	0.429511	0.0681941	-1.12759	0.0277984	0.0154612	-1.16529	0.0058181	0.328981	-1.06675	0.227376	0.693465	-1.02749	0.609925	0.892604	-1.01005	0.850545	0.0674947	-1.1487	0.0191432
1416407_at	phosphoprotein enriched in astrocytes 15A	Pea15a	18611	0.424523	-1.04308	0.273859	0.0061473	-1.13824	0.0014316	0.898559	1.00826	0.84234	0.466846	1.04264	0.278627	1.3e-06	-1.26649	2e-07	0.0159074	-1.12657	0.0030865	0.0004412	-1.18286	6.48e-05	1e-07	-1.40928	1e-07	0.342083	-1.0465	0.238904	0.0035736	-1.14185	0.0011238	0.262153	-1.05457	0.169761	3.2e-06	-1.30079	1e-07
1416408_at	acyl-Coenzyme A oxidase 1, palmitoyl	Acox1	11430	0.195511	-1.07852	0.0955627	0.0039288	-1.17233	0.0008419	0.9953	-1.00052	0.991375	0.568436	1.04022	0.379074	1e-07	-1.75058	1e-07	0.760535	-1.02166	0.631592	0.0569442	-1.11102	0.0220974	0.113109	-1.08778	0.0645369	0.0871663	-1.09698	0.0428035	4.77e-05	-1.2511	8.1e-06	0.798659	1.01575	0.726431	0.206896	-1.08587	0.0926961
1416409_at	acyl-Coenzyme A oxidase 1, palmitoyl	Acox1	11430	0.0366485	-1.14658	0.0109485	0.871037	-1.01335	0.798003	0.465072	1.05659	0.32774	0.0305119	-1.16078	0.005865	1e-07	-1.4759	1e-07	0.901253	-1.01101	0.832572	0.351857	-1.06443	0.231738	0.750158	-1.02187	0.676504	0.0726876	-1.1191	0.0342207	0.0001489	-1.2709	2.95e-05	0.0083188	1.17626	0.0029047	0.148405	-1.11466	0.0573344
1416410_at	platelet-activating factor acetylhydrolase, isoform 1b, subunit 3	Pafah1b3	18476	0.657258	-1.04615	0.515044	1.14e-05	-1.47523	1.1e-06	0.0385252	-1.21079	0.0134031	0.799127	1.03069	0.662318	0.0365266	1.18591	0.0169915	0.275849	1.10836	0.141596	0.16749	-1.12772	0.0872954	9.4e-06	-1.47348	1.1e-06	0.0294941	-1.19935	0.0112793	0.0001654	-1.37368	3.32e-05	0.481502	-1.06432	0.369429	0.198536	1.13866	0.0872458
1416412_at	neutral sphingomyelinase (N-SMase) activation associated factor	Nsmaf	18201	0.216093	-1.13717	0.10952	0.688257	-1.04839	0.551295	0.459419	1.08889	0.321907	0.992112	1.00154	0.984531	0.635338	-1.04948	0.542577	0.716013	-1.04567	0.573322	0.422663	1.08679	0.296031	0.968666	-1.00437	0.956056	0.570592	-1.05987	0.463959	0.225894	-1.12131	0.152777	0.0081532	-1.28246	0.0028363	0.939782	1.0113	0.895482
1416415_a_at	H2A histone family, member Z	H2afz	51788	0.433515	-1.04816	0.282472	0.0040763	-1.16679	0.0008778	0.0263213	-1.13748	0.0084029	0.0015192	-1.20051	0.0001165	8.83e-05	-1.23037	1.87e-05	4e-07	-1.35825	1e-07	0.0099702	-1.1481	0.0025796	0.0022697	-1.17311	0.0006052	0.496871	-1.03848	0.387176	0.445028	-1.04183	0.348259	3.74e-05	-1.24771	6.4e-06	0.0088011	-1.17424	0.0012796
1416417_a_at	NADH dehydrogenase (ubiquinone) 1 beta subcomplex, 7	Ndufb7	66916	0.0003546	1.28745	3.61e-05	2.74e-05	1.34296	2.9e-06	0.352246	1.07638	0.222024	1.19e-05	1.39334	3e-07	1e-07	1.49713	1e-07	0.0209965	1.17922	0.004462	1.28e-05	1.36538	1e-06	2e-07	1.45807	1e-07	0.0001826	1.29653	2.39e-05	6.8e-06	1.36835	9e-07	0.0001297	1.29431	2.64e-05	0.0193282	1.2007	0.0035691
1416418_at	gamma-aminobutyric acid (GABA) A receptor-associated protein-like 1	Gabarapl1	57436	0.328885	-1.08326	0.191951	0.233339	-1.09984	0.121975	0.263686	-1.09992	0.151112	0.0051652	-1.25146	0.0005642	0.0003644	-1.29654	9.17e-05	0.0884247	-1.14545	0.0294713	0.0005567	-1.29841	8.5e-05	0.929322	-1.00739	0.903513	0.268535	-1.08647	0.176332	0.819805	-1.01871	0.760194	0.0597126	-1.14636	0.0285758	0.0157159	-1.23004	0.0027187
1416419_s_at	gamma-aminobutyric acid (GABA) A receptor-associated protein-like 1	Gabarapl1	57436	0.205127	-1.06796	0.101898	0.245771	-1.06247	0.130831	0.0292936	-1.12203	0.009584	0.007739	-1.14958	0.0009506	0.0001069	-1.20462	2.32e-05	0.0077768	-1.14554	0.0012354	1.45e-05	-1.24756	1.2e-06	0.141159	-1.07198	0.0843059	0.0301171	-1.10925	0.0115794	0.0720772	-1.0874	0.0388756	0.0170201	-1.11873	0.00661	0.0003547	-1.22247	2.35e-05
1416420_a_at	predicted gene, EG637379; predicted gene, ENSMUSG00000047965; predicted gene, ENSMUSG00000062456; ribosomal protein L9	EG637379; ENSMUSG00000047965; ENSMUSG00000062456; Rpl9	100040021; 100042823; 20005; 637379	0.277762	-1.04521	0.152117	0.333326	-1.0406	0.196392	0.187629	1.05716	0.0969055	0.365839	-1.04093	0.192928	0.349844	1.03561	0.25506	0.161949	-1.05854	0.0674024	0.199211	-1.05086	0.109115	0.549759	-1.02327	0.452396	0.809383	-1.01012	0.741586	0.119172	1.05774	0.0709977	0.201216	1.0489	0.122703	0.66357	-1.02194	0.511185
1416421_a_at	Sjogren syndrome antigen B	Ssb	20823	0.496169	-1.10396	0.342378	0.4299	1.11938	0.279677	0.436908	1.12376	0.300193	0.0613422	-1.29693	0.0152914	0.431944	-1.10645	0.331579	0.810736	1.04087	0.699361	0.646955	1.06731	0.530545	0.202597	1.17186	0.130911	0.587054	1.07575	0.482256	0.0748527	1.24269	0.040669	0.272895	1.15116	0.178813	0.230956	-1.20002	0.108461
1416422_a_at	Sjogren syndrome antigen B	Ssb	20823	0.0613603	1.24664	0.0210761	0.0221119	1.30109	0.0065149	0.0137828	1.3548	0.0038548	0.792436	1.04266	0.652582	0.299606	1.1243	0.210322	0.0522198	1.26426	0.0145191	0.064939	1.23628	0.0261415	2.55e-05	1.62994	3.5e-06	0.0089554	1.34182	0.0026139	0.0004944	1.47685	0.0001154	0.699414	1.04906	0.605889	0.582903	-1.08499	0.416955
1416424_at	mannose-6-phosphate receptor binding protein 1	M6prbp1	66905	0.0187514	-1.26783	0.0047576	0.220858	-1.13753	0.113568	0.603899	1.06507	0.468547	0.248404	-1.13939	0.109181	0.848458	1.02084	0.797324	0.0593557	-1.21849	0.0171956	0.157472	-1.1534	0.0806435	0.30789	1.10472	0.218706	0.0283164	-1.23693	0.0107355	0.5065	-1.06878	0.409141	0.0012549	1.36367	0.0003374	0.181594	-1.16895	0.0769885
1416425_at	peroxisomal biogenesis factor 19	Pex19	19298	0.90369	1.00805	0.84777	4.3e-06	-1.28166	4e-07	0.0321611	-1.1269	0.0107481	0.275223	1.06671	0.127068	2.4e-06	-1.28312	3e-07	0.849701	1.01308	0.75573	0.0007228	-1.19202	0.0001157	0.0010078	-1.18073	0.0002369	0.021895	-1.12267	0.0078218	4e-07	-1.31654	1e-07	0.852208	1.01079	0.797214	0.0322193	-1.13514	0.0070482
1416426_at	RAB5A, member RAS oncogene family	Rab5a	271457	0.492089	1.0453	0.338572	0.0502378	1.11958	0.0175673	0.916868	-1.00819	0.869837	0.184107	1.08838	0.0710576	0.456336	-1.04377	0.354522	0.0277671	1.14014	0.0063669	0.0521874	1.11709	0.0197798	0.0400364	1.11873	0.0182995	0.0434351	1.11887	0.0181791	0.000732	1.20579	0.0001811	0.0739102	-1.10363	0.0367771	0.0802235	1.12244	0.0241178
1416427_at	cyclin I	Ccni	12453	0.0084433	1.14726	0.0017728	1e-07	1.7449	1e-07	1e-06	1.33656	1e-07	0.0900929	1.09967	0.0261596	0.0005502	1.1873	0.0001451	3.6e-06	1.29896	1e-07	9.7e-06	1.26844	7e-07	1e-07	-1.43047	1e-07	0.018218	1.12597	0.0062156	0.208163	1.06432	0.138254	1e-07	1.38462	1e-07	3.51e-05	1.28105	1.5e-06
1416428_at	THAP domain containing 11	Thap11	59016	2e-07	-1.34857	1e-07	1e-07	-1.8501	1e-07	0.0169887	-1.14173	0.0049622	0.0008323	-1.20371	5.4e-05	0.762766	1.01676	0.6906	6e-07	-1.33445	1e-07	0.000116	-1.22503	1.36e-05	0.0577816	-1.0985	0.0285181	5e-07	-1.32665	1e-07	0.136771	-1.07618	0.0837192	9.64e-05	-1.22004	1.88e-05	0.005764	-1.17655	0.0007362
1416429_a_at	catalase	Cat	12359	0.0045269	1.3828	0.0008184	0.0131208	1.32077	0.0035176	0.0001491	1.59519	1.89e-05	0.0128696	1.34857	0.0018388	8.5e-06	1.65389	1.4e-06	1e-06	1.84479	1e-07	0.0001054	1.55976	1.21e-05	2.35e-05	1.61763	3.2e-06	1e-07	1.927	1e-07	1e-07	2.07427	1e-07	0.0001223	1.52963	2.47e-05	0.0011787	1.51635	0.0001013
1416430_at	catalase	Cat	12359	1e-07	1.58036	1e-07	9.5e-05	1.3253	1.18e-05	1e-07	1.61071	1e-07	1.16e-05	1.41153	3e-07	1e-07	1.75783	1e-07	1e-07	1.69061	1e-07	1e-07	1.61438	1e-07	1.6e-06	1.42699	2e-07	1e-07	1.63048	1e-07	1e-07	1.78915	1e-07	1e-07	1.59254	1e-07	1e-07	1.61077	1e-07
1416431_at	tubulin, beta 6	Tubb6	67951	0.129748	-1.26216	0.0556526	0.493443	1.12123	0.339297	0.0053904	-1.55454	0.0012495	0.496584	-1.13031	0.306719	0.0096531	-1.43834	0.0036642	0.743158	-1.06309	0.608124	0.0118601	-1.44683	0.0031943	0.0051298	-1.4904	0.0015728	0.151299	-1.23136	0.0858493	0.0434906	-1.32684	0.021304	1e-07	3.86289	1e-07	0.0708245	-1.36038	0.0203989
1416432_at	6-phosphofructo-2-kinase/fructose-2,6-biphosphatase 3	Pfkfb3	170768	0.0001869	-1.68946	1.64e-05	0.240086	-1.18389	0.126721	0.0001931	-1.73484	2.53e-05	0.869539	1.03277	0.767624	0.39662	-1.12094	0.298206	0.316435	1.1625	0.171971	0.101729	-1.2494	0.0460043	1e-07	-2.87169	1e-07	1e-07	-2.33675	1e-07	1e-07	-3.49575	1e-07	1e-07	2.12991	1e-07	0.129704	-1.27019	0.0471753
1416433_at	replication protein A2	Rpa2	19891	0.414766	-1.07611	0.264975	0.502135	-1.0636	0.347744	0.697892	-1.04041	0.575269	0.625137	-1.05195	0.439871	0.0844535	-1.14311	0.0454499	0.0169428	-1.22308	0.003366	0.0013472	-1.29667	0.0002384	0.000405	-1.32566	8.18e-05	0.0552409	-1.16344	0.024434	0.908086	-1.01057	0.872124	0.60712	-1.04506	0.501127	0.0136325	-1.25525	0.0022745
1416435_at	lymphotoxin B receptor	Ltbr	17000	0.264995	-1.0925	0.143111	0.436695	-1.06627	0.285443	0.072266	1.15566	0.0289892	0.969554	-1.00447	0.940438	0.870097	1.01318	0.82643	0.263945	-1.09506	0.1331	0.791576	1.02281	0.705712	0.706755	1.02969	0.624385	0.727699	1.02815	0.64223	0.0140232	1.18892	0.0055477	0.0006064	1.27924	0.0001488	0.877251	1.01654	0.799191
1416436_a_at	ubiquinol-cytochrome c reductase complex chaperone, CBP3 homolog (yeast)	Uqcc	56046	0.142386	-1.15096	0.0631091	0.477509	1.07621	0.324754	0.318292	-1.11081	0.193888	0.978483	1.00391	0.957999	0.827985	1.02192	0.770092	0.815329	1.02847	0.705332	0.0260693	-1.22592	0.0083342	0.31258	1.09553	0.222563	0.217379	-1.11891	0.134766	0.44547	-1.07234	0.348789	6e-06	1.52543	8e-07	0.0147262	-1.29082	0.0025094
1416437_a_at	mitogen-activated protein kinase 8 interacting protein 3	Mapk8ip3	30957	0.749777	1.03855	0.630297	0.664795	1.05145	0.523654	0.828732	1.02808	0.744061	0.198565	-1.15043	0.0793623	0.292696	1.10575	0.204381	0.468557	-1.0847	0.30317	0.0677438	-1.1946	0.027574	0.303047	-1.1033	0.214382	0.601529	1.05466	0.498852	0.733137	-1.03565	0.655703	0.2285	-1.12324	0.143509	0.731876	-1.04612	0.595405
1416438_at	poly-U binding splicing factor 60	Puf60	67959	0.51139	1.05459	0.358007	0.544433	-1.05082	0.390991	0.873004	-1.01543	0.805507	0.957725	1.00589	0.918656	0.537701	-1.04583	0.437702	0.204445	-1.1032	0.0930762	0.946957	1.00596	0.917703	0.0635576	-1.13511	0.0319676	0.452043	-1.05647	0.342254	0.671191	1.03198	0.585019	0.0010604	-1.25347	0.0002786	0.211665	-1.11094	0.0957286
1416439_at	dCTP pyrophosphatase 1	Dctpp1	66422	0.468841	-1.05454	0.315258	1e-07	-1.46978	1e-07	0.62478	1.03992	0.49177	0.946667	1.00694	0.895333	0.908714	1.00823	0.876086	0.0045965	-1.21208	0.0006318	0.0455455	-1.13896	0.0166525	0.0001763	-1.27426	3.14e-05	0.0002474	-1.27245	3.43e-05	0.730646	1.02396	0.652884	0.515977	1.04505	0.403867	0.0458874	-1.16087	0.0113616
1416440_at	CD164 antigen	Cd164	53599	0.001598	-1.26485	0.0002285	0.364165	-1.0753	0.221623	0.462282	1.06498	0.324975	0.0015462	-1.28035	0.0001192	0.864532	-1.01363	0.818254	0.0003478	-1.31681	2.55e-05	0.281192	1.08475	0.171739	0.823642	-1.01775	0.765227	0.0086835	-1.20637	0.0025142	0.324482	-1.07267	0.237316	2.65e-05	1.35881	4.3e-06	0.596594	-1.05141	0.432262
1416441_at	plasma glutamate carboxypeptidase	Pgcp	54381	0.555504	1.06919	0.402536	0.810177	-1.03018	0.708963	0.255992	-1.1351	0.145369	0.783712	1.03803	0.63955	0.297633	-1.10627	0.208619	0.643909	1.05693	0.48788	0.164806	-1.14937	0.085524	0.3856	1.0887	0.288812	0.236239	-1.12298	0.149894	0.0228612	1.23772	0.0099252	0.0299581	-1.22802	0.0127798	0.061067	-1.23708	0.0166585
1416442_at	immediate early response 2	Ier2	15936	1e-07	2.12355	1e-07	0.0559533	1.20306	0.0200533	0.0008166	-1.41294	0.0001368	0.764742	-1.03992	0.611995	6.65e-05	-1.45485	1.36e-05	0.606821	1.06073	0.445727	0.11868	-1.16231	0.0559663	1e-07	3.87385	1e-07	1e-07	2.08074	1e-07	1e-07	2.20114	1e-07	0.0008249	1.36277	0.0002102	0.930122	-1.01265	0.879998
1416443_a_at	SUMO1 activating enzyme subunit 1	Sae1	56459	0.0157739	-1.11481	0.0038012	0.0990112	-1.07791	0.0406181	0.561011	1.03158	0.422791	0.0031963	-1.15	0.0002954	0.864691	1.00825	0.818495	0.553293	-1.03167	0.385478	3.1e-05	-1.20992	2.9e-06	0.0342697	-1.09404	0.0151653	0.0163452	-1.10955	0.0054531	0.313675	-1.04449	0.227548	0.934145	-1.00419	0.906975	0.55479	-1.03414	0.387045
1416444_at	elongation of very long chain fatty acids (FEN1/Elo2, SUR4/Elo3, yeast)-like 2	Elovl2	54326	0.488993	1.07849	0.335598	0.618515	1.05808	0.470836	0.905185	-1.01579	0.852604	0.774525	1.03874	0.626754	0.0034997	-1.30941	0.0011611	0.0462617	1.22444	0.0123437	0.626503	1.05334	0.506604	0.0339349	-1.21713	0.0149739	0.862234	1.01908	0.808712	0.740989	1.03442	0.664978	0.0158492	-1.25061	0.0060863	0.193057	1.15975	0.0839895
1416445_at	family with sequence similarity 98, member A	Fam98a	72722	0.0997751	1.12784	0.0396772	0.514142	1.05391	0.359944	0.430809	1.06724	0.294232	0.0061413	1.22969	0.0007036	0.0313087	1.156	0.0141637	0.237674	1.09561	0.114785	0.138974	1.11175	0.0686023	0.120786	1.11125	0.0697616	0.936462	-1.00652	0.909378	0.0005364	-1.26922	0.0001268	0.515401	1.04906	0.403309	0.238974	1.10379	0.114352
1416446_at	transmembrane protein 30A	Tmem30a	69981	0.277299	-1.11022	0.151795	0.0948891	1.16519	0.0385637	7.57e-05	-1.47618	8.6e-06	0.160965	-1.1491	0.0589585	0.0004409	-1.35484	0.0001135	0.370644	1.09408	0.216415	0.101427	-1.15873	0.0458302	0.327707	-1.08999	0.235824	0.520656	-1.06129	0.411186	0.260068	-1.10232	0.181126	0.101696	1.15269	0.0537138	0.957515	1.00745	0.92408
1416447_at	transmembrane protein 30A	Tmem30a	69981	0.170891	-1.17199	0.0803698	0.419414	1.10421	0.269685	0.0016977	-1.45326	0.0003207	0.180134	-1.17982	0.0688805	0.0102907	-1.30974	0.0039358	0.802144	1.0366	0.687177	0.102244	-1.1994	0.0462914	0.251855	-1.13146	0.170687	0.988052	1.0019	0.983019	0.090202	-1.1949	0.0507891	0.198763	1.15058	0.120865	0.938701	1.01296	0.893641
1416448_at	inosine triphosphatase (nucleoside triphosphate pyrophosphatase)	Itpa	16434	0.783801	1.02331	0.675391	0.0744592	-1.13171	0.0285502	0.416005	-1.06677	0.279507	0.700083	-1.03528	0.529132	0.268031	-1.07665	0.18351	0.0480049	-1.15198	0.0129922	0.0158249	-1.17752	0.0045465	0.180027	1.09233	0.113251	0.240791	-1.0826	0.153554	0.854002	1.01379	0.803307	0.634693	-1.03507	0.531544	0.0253954	-1.1897	0.0051703
1416450_at	TAF8 RNA polymerase II, TATA box binding protein (TBP)-associated factorq	Taf8	63856	0.0940013	1.11349	0.0368739	0.0101556	1.17289	0.0025954	0.121308	1.1121	0.0551921	0.970804	1.00361	0.942764	0.301238	1.06532	0.211839	0.909187	1.00988	0.844907	0.123873	1.10161	0.0590818	0.51511	1.0418	0.416752	0.0577969	-1.12211	0.0258165	0.110463	1.09924	0.0647201	0.0214796	1.14701	0.0086891	0.8356	1.01837	0.737464
1416451_s_at	TAF8 RNA polymerase II, TATA box binding protein (TBP)-associated factorq	Taf8	63856	0.539202	1.06599	0.385719	0.0696032	1.18264	0.0262492	0.11452	1.17104	0.0512287	0.0928748	1.18116	0.0273236	0.0065286	1.26551	0.0023494	0.735293	1.03949	0.598094	0.151228	1.14147	0.076484	0.416812	-1.07639	0.318392	0.966077	-1.0045	0.951155	0.330478	1.09021	0.24272	0.0849817	1.16377	0.0434334	0.834404	-1.02711	0.73582
1416452_at	ornithine aminotransferase	Oat	18242	0.0246684	-1.20639	0.0066773	0.0204598	-1.20985	0.00595	0.570409	1.05798	0.43281	0.0644742	-1.17875	0.0164059	0.13435	-1.12574	0.0792073	0.0006722	-1.34068	5.78e-05	0.448568	-1.06841	0.320937	0.257479	-1.09502	0.175439	0.0764833	-1.15281	0.0364633	0.544769	1.0517	0.448496	0.976188	1.00287	0.965547	0.0004548	-1.39102	3.15e-05
1416454_s_at	actin, alpha 2, smooth muscle, aorta	Acta2	11475	0.488771	-1.12781	0.335325	0.474453	1.13178	0.321565	0.0323972	1.4258	0.0108501	0.369098	1.17623	0.195453	4.7e-06	2.04014	7e-07	0.816015	-1.04792	0.706462	0.505468	1.1165	0.376993	0.0135789	1.4405	0.0049826	0.153265	1.24105	0.0872421	0.0001355	1.7841	2.65e-05	0.350747	1.15624	0.246021	0.0856216	1.35823	0.0264899
1416455_a_at	crystallin, alpha B	Cryab	12955	0.0111041	-1.45373	0.0024811	3.1e-06	-2.03457	2e-07	0.724044	-1.06752	0.606511	0.046674	-1.36585	0.0104645	0.245356	1.17924	0.164367	1.3e-06	-2.18036	1e-07	0.0233363	-1.38846	0.0072611	0.000332	-1.6722	6.53e-05	0.0001233	-1.76289	1.5e-05	0.0018458	1.54698	0.0005229	0.930957	1.01446	0.902578	0.75866	1.06275	0.631297
1416456_a_at	chitinase, acidic	Chia	81600	0.642848	-1.05966	0.498047	0.0036999	-1.35779	0.0007857	0.0709102	-1.23082	0.028343	0.499	-1.09124	0.308908	4e-07	-1.74499	1e-07	0.191995	-1.16115	0.0850735	0.137906	-1.172	0.0679504	0.0154362	-1.27878	0.0058036	0.455095	-1.08428	0.345312	0.0327704	-1.23879	0.0152439	4.5e-06	-1.63838	6e-07	0.0259391	-1.30813	0.0053174
1416457_at	dimethylarginine dimethylaminohydrolase 2	Ddah2	51793	0.002423	-1.2238	0.0003828	1e-07	-1.72552	1e-07	0.0977173	-1.12619	0.041974	0.2518	-1.0891	0.111311	0.0842281	1.1143	0.0452766	0.994234	-1.00067	0.989945	4e-06	-1.37461	3e-07	0.0028196	-1.20871	0.0007796	1.59e-05	-1.34195	1.3e-06	0.0004553	-1.25078	0.0001052	1.99e-05	1.32321	3.2e-06	0.851401	-1.01756	0.760426
1416458_at	ADP-ribosylation factor 2	Arf2	11841	0.343306	1.06569	0.203992	0.919507	1.008	0.872402	4.1e-06	-1.37852	3e-07	0.144052	1.10438	0.0503372	1e-06	-1.3642	1e-07	0.132055	1.10411	0.0508863	0.0076609	1.17729	0.0018751	0.0006502	1.22812	0.0001423	0.108214	1.10162	0.0561725	0.0175685	1.14906	0.0072448	0.001581	1.20624	0.0004389	0.372482	1.06938	0.214856
1416459_at	ADP-ribosylation factor 2	Arf2	11841	0.983487	-1.00371	0.97295	0.575943	-1.09121	0.425557	0.0934206	-1.28194	0.0397523	0.417945	-1.13928	0.235946	0.0181652	-1.35493	0.0075689	0.900162	1.02363	0.830593	0.66694	1.06685	0.55403	0.113029	1.22849	0.0644733	0.46493	1.10687	0.35457	0.267641	1.15624	0.187833	0.272567	1.15992	0.178553	0.980937	-1.00524	0.964616
1416461_at	cell cycle associated protein 1	Caprin1	53872	0.0614401	1.10754	0.0211211	0.0003084	1.21326	4.5e-05	0.0520407	1.11854	0.0193223	0.732198	1.02485	0.568505	1e-07	1.5961	1e-07	0.323828	-1.06024	0.177831	0.0021763	1.17706	0.0004175	0.0006736	1.19401	0.0001482	0.280653	1.05901	0.186387	0.133591	1.07917	0.08135	0.0007545	-1.18998	0.00019	0.697827	1.02804	0.551995
1416462_at	cell cycle associated protein 1	Caprin1	53872	0.0341963	1.11563	0.010022	0.0002014	1.20943	2.76e-05	0.0083878	1.15414	0.0021242	0.378566	-1.0539	0.203451	1e-07	1.56986	1e-07	0.954497	1.00412	0.919959	2.8e-06	1.28562	2e-07	0.0001203	1.21411	2.02e-05	0.0089463	1.13854	0.0026105	0.0003304	1.19468	7.31e-05	0.0073904	-1.13903	0.0025351	0.373492	1.05671	0.215807
1416463_at	cell cycle associated protein 1	Caprin1	53872	0.170983	1.12716	0.0804411	0.0001414	-1.3787	1.84e-05	0.74768	1.03512	0.635261	0.643628	-1.05091	0.461911	1e-07	2.44807	1e-07	0.830704	1.02362	0.728803	0.316642	1.09064	0.20143	0.58263	1.04802	0.486985	0.928918	-1.0086	0.898694	0.681386	-1.03629	0.596804	0.0002124	-1.35305	4.59e-05	0.891371	-1.01649	0.821978
1416465_a_at	vesicle-associated membrane protein, associated protein A	Vapa	30960	0.303102	-1.08661	0.171213	0.243514	-1.09671	0.129257	0.897914	-1.01306	0.84144	0.765861	1.03078	0.61418	0.997169	1.0003	0.995981	0.513047	1.05855	0.345825	0.81025	-1.02103	0.729099	0.260475	-1.08518	0.177947	0.241278	1.0905	0.153913	0.0534907	1.14611	0.027242	0.122654	1.11854	0.0672678	0.26676	1.10364	0.133413
1416466_at	vesicle-associated membrane protein, associated protein A	Vapa	30960	0.0948429	-1.10607	0.0372912	0.0003918	-1.23194	5.87e-05	0.0370376	-1.14066	0.0127795	0.0484553	-1.13275	0.0109861	0.040453	-1.12091	0.0191729	0.997919	1.00021	0.996388	0.288711	-1.06639	0.177921	0.0012083	-1.20289	0.0002907	0.951495	-1.00415	0.930035	0.41672	1.0482	0.321553	0.639618	1.02961	0.537482	0.582549	1.04247	0.416582
1416467_at	DEAD/H (Asp-Glu-Ala-Asp/His) box polypeptide 3, X-linked	Ddx3x	13205	0.612511	-1.0634	0.462885	0.758651	1.03987	0.63997	0.729921	-1.04666	0.613573	0.0327443	-1.26784	0.0064595	0.736249	1.03757	0.658971	0.0820264	-1.20954	0.0267315	0.791652	-1.03203	0.705892	0.0390722	1.22679	0.0177624	0.265429	1.12165	0.173605	0.0962789	1.17788	0.0548515	0.233686	1.13022	0.147391	0.621977	-1.06877	0.462118
1416469_at	leucine zipper protein 1	Luzp1	269593	0.539872	1.07706	0.38644	0.000337	1.46435	4.97e-05	0.0039463	-1.38766	0.0008635	0.998376	-1.00034	0.996864	0.894571	-1.01536	0.858262	0.916684	1.01541	0.857786	4.26e-05	-1.5609	4.2e-06	0.751737	-1.03607	0.678299	0.0083546	-1.31434	0.0023981	0.433457	-1.08577	0.337531	0.0060159	1.32138	0.0020064	0.0696738	-1.24768	0.0199805
1416470_a_at	ribophorin I	Rpn1	103963	0.411037	1.04676	0.261884	0.164604	-1.07536	0.0775822	0.0657599	1.10534	0.0258614	0.0007508	1.19862	4.8e-05	0.33735	1.04865	0.24379	0.91038	1.00781	0.847482	0.98203	1.00146	0.971178	0.782063	-1.01492	0.714369	0.515831	1.03427	0.406508	0.0368847	-1.10431	0.0175499	0.0007176	1.17877	0.0001794	8.6e-06	1.3009	3e-07
1416471_at	choline/ethanolaminephosphotransferase 1	Cept1	99712	0.0013535	-1.23441	0.000186	0.336902	-1.06961	0.199232	1e-07	-1.58848	1e-07	0.234773	-1.09046	0.100556	0.009722	-1.17152	0.0036932	0.532717	1.04848	0.364197	0.0002672	-1.26775	3.59e-05	1e-07	-1.5894	1e-07	6.9e-05	-1.29949	7.5e-06	0.0001388	-1.27335	2.72e-05	0.0255886	1.14765	0.0106456	0.511851	-1.05494	0.342769
1416472_at	synapse associated protein 1	Syap1	67043	0.320304	1.06919	0.18452	0.0018801	-1.21137	0.0003614	0.965792	1.00385	0.943216	0.922918	1.00927	0.853382	1e-07	-1.63228	1e-07	0.0368565	1.1448	0.0091828	0.191887	1.08589	0.103937	0.320672	1.0623	0.2298	0.0677054	1.11663	0.0313967	1e-07	-1.41598	1e-07	5e-07	-1.38448	1e-07	0.0959188	-1.12692	0.0309445
1416473_a_at	immunoglobulin superfamily, DCC subclass, member 4	Igdcc4	56741	7.41e-05	-1.25918	5.4e-06	0.0002349	-1.22879	3.29e-05	0.148878	-1.0929	0.0717357	2.15e-05	-1.29639	6e-07	1e-07	-1.43994	1e-07	0.538647	1.04119	0.37014	0.0001783	-1.23512	2.26e-05	0.187658	-1.07342	0.119107	0.0004454	-1.21624	6.92e-05	0.191172	1.07225	0.124762	0.0008311	-1.19713	0.0002121	0.0209657	-1.15752	0.0039861
1416474_at	immunoglobulin superfamily, DCC subclass, member 4	Igdcc4	56741	0.163724	-1.11374	0.075974	0.0026881	-1.24746	0.0005422	0.213182	-1.10861	0.114447	0.0009639	-1.2986	6.57e-05	1e-07	-1.52683	1e-07	0.961116	1.00505	0.932708	0.0121054	-1.20244	0.0032708	0.0448869	-1.1525	0.0209553	0.0007957	-1.28054	0.0001391	0.534867	1.04744	0.438515	0.0164506	-1.18514	0.0063513	0.0459707	-1.18419	0.0114011
1416475_at	predicted gene, ENSMUSG00000037096; ubiquitin-conjugating enzyme E2D 2	ENSMUSG00000037096; Ube2d2	100041766; 56550	0.290932	-1.16452	0.162003	0.871037	-1.02796	0.797998	0.10001	-1.27224	0.0432095	0.0963865	-1.27383	0.0288027	0.0143184	-1.36459	0.005751	0.57954	-1.09213	0.415001	0.152939	-1.21334	0.0777822	0.531715	1.08829	0.433747	0.897641	1.01957	0.857187	0.544769	-1.08535	0.448513	0.45918	-1.10702	0.347602	0.831908	-1.04066	0.732081
1416476_a_at	ubiquitin-conjugating enzyme E2D 2	Ube2d2	56550	0.927328	-1.01187	0.883202	0.565544	1.06802	0.41418	0.347777	-1.11372	0.218165	0.458004	-1.09319	0.270396	0.0129182	-1.26517	0.0051111	0.0361425	1.24391	0.0089577	0.509073	1.07323	0.380749	0.0209237	1.24665	0.0083398	0.0782837	1.18669	0.0375435	0.732689	1.03653	0.655273	0.0002982	-1.42109	6.68e-05	0.436808	1.10068	0.271908
1416477_at	predicted gene, ENSMUSG00000037096; ubiquitin-conjugating enzyme E2D 2	ENSMUSG00000037096; Ube2d2	100041766; 56550	0.568124	-1.03937	0.415158	0.875534	1.01167	0.805972	0.0003005	-1.25895	4.27e-05	0.967527	1.00373	0.93716	3.83e-05	-1.26915	7.4e-06	0.938483	1.00634	0.893486	0.461188	-1.04701	0.333149	0.198411	1.0756	0.127668	0.732919	-1.02179	0.648372	0.000564	-1.21693	0.0001344	1e-07	-1.51618	1e-07	0.792079	1.02158	0.67575
1416478_a_at	malate dehydrogenase 2, NAD (mitochondrial)	Mdh2	17448	0.914551	-1.00593	0.863117	0.827082	1.01179	0.732842	0.714715	1.01991	0.595273	0.0416131	-1.09781	0.0089306	0.0143179	-1.10409	0.0057496	0.0206199	-1.108	0.0043452	0.0086366	-1.11747	0.002172	0.62792	1.02148	0.5365	0.503903	-1.02979	0.394208	0.343503	-1.0402	0.254177	0.0002405	-1.165	5.26e-05	0.174316	-1.07025	0.0721209
1416479_a_at	transmembrane protein 14C	Tmem14c	66154	0.509135	-1.05506	0.355796	0.162884	-1.10977	0.0765909	0.563629	1.05115	0.425707	0.755826	1.0308	0.600015	0.80266	-1.01944	0.73908	0.821502	-1.02133	0.715108	0.0001461	-1.318	1.8e-05	0.356797	-1.06747	0.261796	0.101419	-1.12168	0.0517638	0.0043575	-1.21611	0.001411	0.0029828	1.22675	0.0009053	0.0033958	-1.2699	0.0003751
1416480_a_at	predicted gene, ENSMUSG00000044330; HIG1 domain family, member 1A; similar to hypoxia induced gene 1	ENSMUSG00000044330; Higd1a; LOC100045763	100042265; 100045763; 56295	0.0939447	-1.16175	0.0368415	0.0047407	-1.27672	0.0010502	3.04e-05	-1.49484	3e-06	0.477034	-1.07773	0.288279	3e-06	-1.5108	4e-07	0.118321	-1.15563	0.0436547	2.65e-05	-1.45782	2.4e-06	1e-07	-1.74423	1e-07	0.078985	-1.16067	0.0379642	1e-07	-2.4975	1e-07	0.0003576	-1.35277	8.19e-05	0.0217375	-1.25504	0.00419
1416481_s_at	HIG1 domain family, member 1A	Higd1a	56295	0.298594	-1.09149	0.167655	0.192728	-1.11218	0.0954377	2e-06	-1.52496	1e-07	0.0841546	-1.15751	0.0236333	1e-07	-1.61066	1e-07	0.0418261	-1.18059	0.0108337	0.0588451	-1.15829	0.0230333	6e-07	-1.50675	1e-07	0.795787	-1.02233	0.725074	1e-07	-2.17709	1e-07	1e-07	-2.07909	1e-07	0.002615	-1.30564	0.0002715
1416482_at	tetratricopeptide repeat domain 3	Ttc3	22129	0.261038	-1.13633	0.140407	9.9e-06	1.62516	9e-07	0.0751194	-1.22837	0.0303786	0.801721	1.03766	0.666256	0.000115	1.49254	2.52e-05	0.980188	1.00369	0.965692	0.0338662	1.25167	0.0115002	0.0359189	-1.23759	0.0160412	0.677063	1.04823	0.582855	0.583909	1.0611	0.489709	0.427348	1.09007	0.316535	0.632865	1.06867	0.473934
1416483_at	tetratricopeptide repeat domain 3	Ttc3	22129	0.298088	1.08079	0.167221	8e-06	1.37644	7e-07	0.408695	-1.06867	0.272433	0.0589596	1.15123	0.0144674	1.68e-05	1.34472	2.9e-06	0.324306	1.07861	0.178287	8.25e-05	1.31963	9.1e-06	0.255735	-1.07947	0.173862	0.0306492	1.15636	0.0118229	0.0014318	1.23662	0.0003896	0.726511	-1.02664	0.636973	0.0570233	1.16295	0.0151815
1416484_at	tetratricopeptide repeat domain 3	Ttc3	22129	0.406057	-1.09729	0.257326	1.4e-05	1.57143	1.3e-06	0.849929	1.0257	0.772871	0.503026	-1.08617	0.312495	6.4e-06	1.58252	1e-06	0.119904	1.18211	0.0445342	0.000694	1.40989	0.00011	0.952159	-1.00679	0.933736	0.0015415	1.37275	0.0003078	0.0126321	1.27081	0.0049009	0.319118	1.10634	0.218238	0.0548601	1.24941	0.014381
1416485_at	translocase of inner mitochondrial membrane 23 homolog (yeast)	Timm23	53600	0.949504	1.00549	0.916816	0.931437	1.00721	0.890915	6e-06	-1.39325	5e-07	0.997765	-1.00029	0.995645	0.588352	-1.03687	0.490849	0.210796	-1.09233	0.097197	0.608472	-1.0373	0.485963	0.857916	1.01281	0.808221	0.901714	-1.00915	0.861995	0.765832	1.02078	0.69495	0.558176	1.0407	0.448017	0.815913	-1.02141	0.708459
1416486_at	small inducible cytokine subfamily E, member 1	Scye1	13722	0.322237	1.08846	0.186178	0.813734	-1.02351	0.714516	0.60438	1.05106	0.469039	0.418935	1.07867	0.236677	0.563895	1.04759	0.465279	0.964974	-1.0048	0.939899	0.105396	-1.13691	0.0481086	0.0242514	-1.18529	0.0099678	0.116992	-1.12847	0.0620139	0.583404	-1.04502	0.489094	0.692012	-1.03415	0.597458	0.933197	1.00996	0.885139
1416487_a_at	yes-associated protein 1	Yap1	22601	0.738993	-1.04623	0.615554	0.628459	-1.06541	0.482072	0.158422	1.19041	0.0777792	0.288359	-1.1454	0.135851	0.0581072	-1.22307	0.029247	0.24221	-1.15319	0.117852	0.468592	-1.08994	0.340423	0.832768	1.0258	0.776935	0.379693	-1.10426	0.273094	0.519775	-1.07497	0.422875	0.445424	-1.09115	0.334297	0.0858475	-1.24789	0.0265809
1416488_at	cyclin G2	Ccng2	12452	3.9e-05	-1.47486	2.5e-06	0.314399	-1.10246	0.181933	0.231291	-1.12846	0.126934	0.0158305	-1.26047	0.0024147	0.0710165	-1.16729	0.0370107	0.296058	-1.10916	0.15681	0.155204	-1.13794	0.0792362	0.0030393	-1.29355	0.000852	4.83e-05	-1.45368	4.9e-06	1e-07	-2.30774	1e-07	5.2e-06	-1.51528	7e-07	0.277037	-1.12355	0.140851
1416489_at	phosphatidylinositol 4-kinase type 2 beta	Pi4k2b	67073	0.0903714	1.15677	0.0349802	0.0053768	1.26033	0.0012204	1e-07	1.81174	1e-07	0.0002205	1.39515	1.04e-05	0.0014625	1.28988	0.0004351	0.0008527	1.33823	7.84e-05	0.0130149	1.22879	0.0035737	2.8e-06	1.49813	3e-07	0.11439	1.13783	0.0601743	0.206431	1.10677	0.136792	4e-06	1.48047	5e-07	0.0043913	1.31067	0.0005233
1416491_at	numb-like	Numbl	18223	0.479605	1.0618	0.32612	0.061471	1.15348	0.0225082	0.164132	1.12336	0.0813848	0.234409	1.10666	0.100362	0.241722	1.0898	0.161456	0.268851	1.09588	0.136601	0.495344	-1.05659	0.366964	0.544272	1.04746	0.446696	0.593485	1.04298	0.489584	0.653263	-1.03561	0.565265	0.399286	1.06676	0.290369	0.536389	1.06117	0.367641
1416492_at	cyclin E1	Ccne1	12447	1e-07	-1.84333	1e-07	1e-07	-2.5889	1e-07	1e-07	-1.81883	1e-07	0.0001844	-1.46243	8.2e-06	1e-07	-2.40323	1e-07	1e-07	-2.12708	1e-07	1e-07	-2.63164	1e-07	1e-07	-2.16426	1e-07	1e-07	-2.13083	1e-07	1e-07	-2.3984	1e-07	0.0036774	-1.29937	0.0011498	1.9e-06	-1.70617	1e-07
1416493_at	dolichyl-di-phosphooligosaccharide-protein glycotransferase	Ddost	13200	0.458942	1.04911	0.306025	0.631589	1.03305	0.486107	0.304139	1.07007	0.182506	0.365503	1.06316	0.192692	0.119192	1.09027	0.0685568	0.737244	-1.02471	0.60065	0.827837	1.01484	0.751828	0.0320685	1.1258	0.0139738	0.60688	1.03164	0.504562	0.498842	1.04	0.401418	0.483396	1.0427	0.371314	0.0385233	1.14644	0.0089891
1416494_at	NADH dehydrogenase (ubiquinone) Fe-S protein 5	Ndufs5	595136	0.0059942	1.19313	0.0011552	0.751772	1.02484	0.631569	0.167048	1.10214	0.0833044	0.0610755	1.13695	0.0151919	0.0223545	-1.14749	0.0095977	0.400177	1.06216	0.241634	0.799237	1.01884	0.715117	0.206913	1.08058	0.134355	0.491495	1.0459	0.381918	0.303109	1.06553	0.21821	0.746933	-1.02263	0.661782	0.3335	-1.07697	0.183547
1416495_s_at	NADH dehydrogenase (ubiquinone) Fe-S protein 5	Ndufs5	595136	0.009281	1.21554	0.0019925	0.836922	1.01944	0.747422	0.0164786	1.20994	0.0047903	0.145892	1.12637	0.0512796	0.0949462	-1.1258	0.0522278	0.630982	1.04399	0.472446	0.670739	1.03562	0.558728	0.155228	1.1068	0.0945638	0.267705	1.0852	0.175581	0.33983	1.07154	0.250977	0.815903	-1.01931	0.748933	0.964433	-1.0053	0.934757
1416496_at	Morf4 family associated protein 1	Mrfap1	67568	0.556274	1.02745	0.403239	0.0016294	1.13396	0.0003059	0.0437619	1.09105	0.0156346	0.840541	-1.01149	0.723551	1e-07	-1.25417	1e-07	0.709632	-1.01875	0.565677	0.125527	1.06385	0.0601667	0.0096778	1.10471	0.0033289	0.0427292	1.08219	0.0178047	2.67e-05	1.18321	4.2e-06	0.405065	-1.03454	0.295753	0.955121	-1.00353	0.919572
1416497_at	protein disulfide isomerase associated 4	Pdia4	12304	0.892304	1.01684	0.830959	0.349173	-1.10409	0.209497	0.211321	1.1454	0.113109	0.105488	-1.18694	0.0327591	0.606229	-1.053	0.510022	0.0341268	-1.23972	0.0082983	0.519142	-1.06957	0.39171	0.332599	1.09699	0.240202	0.356211	1.09454	0.251536	0.0720699	-1.18002	0.0388642	0.748117	-1.03464	0.663569	0.403154	1.10485	0.241457
1416498_at	peptidylprolyl isomerase C	Ppic	19038	0.181753	-1.12796	0.087046	0.164981	-1.13227	0.0778069	0.0048304	1.29639	0.0010962	0.182874	-1.13605	0.0704242	0.0033654	-1.27124	0.001112	0.0285102	-1.2168	0.00658	0.49944	-1.06415	0.371082	0.197588	1.11294	0.127009	0.0086877	-1.24661	0.0025158	0.104112	1.14189	0.0602381	0.875344	1.01522	0.827193	0.0006752	-1.39553	5.13e-05
1416499_a_at	dynactin 6	Dctn6	22428	0.398813	1.0915	0.251244	0.530815	1.0695	0.377101	0.743763	1.0402	0.63039	0.984245	-1.00303	0.968109	0.102369	1.15846	0.0571437	0.163213	1.15119	0.0681765	0.934735	-1.00954	0.900213	0.0208673	1.23133	0.0083085	0.0056861	1.29052	0.0014939	0.0222758	1.2261	0.0096197	0.668681	-1.04399	0.570447	0.500083	-1.0832	0.331214
1416500_at	SAC1 (suppressor of actin mutations 1, homolog)-like (S. cerevisiae)	Sacm1l	83493	0.365518	-1.07739	0.22259	1e-07	-2.15313	1e-07	0.14111	-1.13001	0.0669701	0.882996	-1.0164	0.788383	0.052847	-1.14865	0.0262173	0.275849	-1.09437	0.141591	1.01e-05	-1.41355	8e-07	0.162736	-1.10652	0.100014	0.38873	-1.06789	0.281556	0.639506	1.03698	0.549841	0.332437	-1.07613	0.229778	0.904411	-1.01323	0.840856
1416501_at	3-phosphoinositide dependent protein kinase-1	Pdpk1	18607	6.59e-05	-1.64877	4.7e-06	0.0160379	-1.33331	0.0044525	0.0002459	-1.61338	3.37e-05	0.0005992	-1.55378	3.63e-05	0.0046685	-1.38065	0.0016085	0.0009083	-1.51492	8.47e-05	0.000352	-1.53926	4.97e-05	0.231877	-1.14912	0.154594	0.0009591	-1.48222	0.0001736	1e-07	-2.00714	1e-07	0.0017805	-1.43373	0.000504	0.0037303	-1.48451	0.0004237
1416502_a_at	prolactin regulatory element binding	Preb	50907	0.0010152	-1.21522	0.0001307	0.238638	-1.0753	0.125652	0.192724	-1.08798	0.100313	0.326868	-1.0681	0.163636	1.06e-05	-1.29177	1.8e-06	0.280126	-1.07145	0.144944	0.0022958	-1.19305	0.0004452	0.512532	-1.03909	0.414098	0.0005941	-1.22049	9.74e-05	0.0005236	-1.21627	0.0001233	0.255657	-1.06794	0.164567	0.379646	-1.06434	0.221094
1416503_at	latexin	Lxn	17035	0.775418	-1.02973	0.66367	0.931878	-1.00922	0.891555	0.88413	-1.01649	0.822057	0.323248	-1.10011	0.160951	0.362034	-1.07827	0.266223	0.0006722	-1.34665	5.78e-05	0.604503	-1.04864	0.481601	0.0418118	1.17654	0.0192484	0.636802	-1.04244	0.537758	1.6e-06	1.51189	2e-07	1e-07	-2.10595	1e-07	0.610377	1.05687	0.448191
1416504_at	Unc-51 like kinase 1 (C. elegans)	Ulk1	22241	0.209295	1.09939	0.104854	8.36e-05	-1.32982	1.01e-05	0.0378256	-1.17328	0.0131042	3e-07	-1.52045	1e-07	0.192782	1.0942	0.122852	0.0053977	-1.22943	0.0007781	0.131087	-1.11509	0.0635025	0.794951	-1.02008	0.730015	0.096248	-1.12313	0.0485036	0.193291	-1.09326	0.12636	0.553138	-1.04531	0.442906	0.0610051	-1.16637	0.0166184
1416505_at	nuclear receptor subfamily 4, group A, member 1	Nr4a1	15370	0.001359	1.72441	0.0001872	4.92e-05	1.99393	5.5e-06	0.0007422	-1.83729	0.0001219	0.771938	-1.06854	0.622383	0.0005193	-1.74801	0.0001362	0.25297	1.23225	0.125338	0.166073	-1.26424	0.0863384	1e-07	9.03037	1e-07	0.0836309	1.32545	0.040747	0.457095	1.13161	0.360012	0.0046172	1.57306	0.001483	0.866986	1.04065	0.783842
1416506_at	proteasome (prosome, macropain) subunit, alpha type 6	Psma6	26443	0.964457	1.0035	0.940091	0.178497	-1.0844	0.0861468	0.270337	-1.0746	0.156073	0.658488	-1.0334	0.480408	0.165598	-1.08019	0.10182	0.179082	-1.08701	0.0775346	0.0144787	-1.1501	0.0040815	0.829103	1.01354	0.77212	0.380962	-1.05243	0.274304	0.130953	1.08641	0.0794584	0.600408	1.03236	0.493853	0.298687	-1.07451	0.156559
1416508_at	mediator of RNA polymerase II transcription, subunit 28 homolog (yeast)	Med28	66999	0.530686	-1.04336	0.377005	0.0156641	-1.15378	0.0043314	0.927483	-1.0074	0.886524	0.895456	-1.01175	0.807168	0.38558	1.05251	0.28772	0.362682	-1.06242	0.20962	0.146624	-1.09112	0.0734627	0.667147	-1.0269	0.579635	0.0092525	-1.16307	0.0027181	2e-07	-1.38776	1e-07	0.745537	1.02131	0.659719	0.793602	-1.02173	0.677595
1416509_at	transmembrane 9 superfamily member 3	Tm9sf3	107358	0.967367	-1.00362	0.945286	0.120874	1.11018	0.0522289	0.637636	1.0386	0.506871	0.384513	-1.06914	0.208634	0.0426492	1.13431	0.0204083	0.86327	1.01514	0.775551	0.535972	1.04464	0.408992	0.0167868	1.16174	0.0064176	0.895339	1.00977	0.853702	0.0073098	-1.18238	0.0025609	0.0179114	-1.15967	0.0070227	0.588614	-1.04682	0.423144
1416510_at	mitochondrial ribosomal protein L4	Mrpl4	66163	0.0314439	-1.15034	0.0090384	0.0088489	-1.18149	0.0021973	0.0387352	-1.15322	0.0134989	0.0040616	-1.21661	0.0004091	7.72e-05	-1.2818	1.61e-05	0.00179	-1.2319	0.0001933	0.0144758	-1.1681	0.0040795	0.045573	-1.13021	0.0213524	0.0040974	-1.19807	0.0010029	0.291662	-1.06767	0.208425	0.25346	-1.07554	0.162663	0.0514711	-1.15371	0.0132431
1416511_a_at	CDC42 effector protein (Rho GTPase binding) 4	Cdc42ep4	56699	0.580951	1.06118	0.428749	0.005959	-1.28891	0.001381	0.400222	1.09501	0.26448	0.0548242	1.21214	0.0130202	0.343472	1.09066	0.249371	0.961116	-1.00633	0.932727	0.951639	1.00713	0.924351	0.189027	-1.12505	0.120139	0.147713	-1.14082	0.0832686	0.466828	-1.06972	0.369596	0.0815539	-1.16904	0.0414001	0.614408	1.06275	0.45254
1416512_at	nucleotide binding protein 2	Nubp2	26426	0.45258	1.07072	0.300325	0.422227	-1.07519	0.27217	0.842483	1.02166	0.762395	0.713025	-1.04059	0.544802	0.797689	-1.02269	0.732378	0.0694005	-1.16843	0.0213003	0.569163	-1.05173	0.443281	0.0150305	1.20898	0.005627	0.864341	1.01573	0.811974	0.130993	1.12415	0.0794934	0.335519	1.08216	0.232336	0.820944	-1.02619	0.715327
1416513_at	laminin, beta 2	Lamb2	16779	0.574489	1.07499	0.421745	0.0527074	-1.24345	0.0185998	0.426195	-1.10876	0.28957	0.487226	-1.09836	0.298483	0.0541204	-1.22634	0.0269646	0.0218869	-1.30408	0.0047007	0.0105676	-1.3266	0.0027702	0.808465	-1.02946	0.746257	0.0183605	-1.29162	0.0062763	0.237419	-1.13508	0.162356	0.0117543	-1.30784	0.0043063	0.523205	-1.0944	0.354088
1416514_a_at	fascin homolog 1, actin bundling protein (Strongylocentrotus purpuratus)	Fscn1	14086	0.182526	1.08308	0.0874989	0.744369	1.023	0.62108	0.016178	-1.15828	0.0046862	0.23769	-1.07914	0.102477	1e-07	-1.73008	1e-07	0.0576941	1.12047	0.0165839	0.603937	1.03299	0.481026	0.0510757	1.11221	0.0245223	0.253689	1.06678	0.163978	0.537139	1.03618	0.440665	0.667399	1.02657	0.568805	0.379156	1.0632	0.220684
1416515_at	fascin homolog 1, actin bundling protein (Strongylocentrotus purpuratus)	Fscn1	14086	0.449192	-1.18844	0.297017	0.363748	-1.22509	0.221162	0.353407	-1.24395	0.223206	0.049042	-1.54239	0.0111534	5.54e-05	-2.24881	1.11e-05	0.554691	-1.15366	0.386976	0.452772	-1.1769	0.324838	0.417121	1.17937	0.31871	0.408193	1.18731	0.299647	0.693517	1.08766	0.610068	0.720723	-1.08245	0.630566	0.717849	1.10408	0.578066
1416516_at	fascin homolog 1, actin bundling protein (Strongylocentrotus purpuratus)	Fscn1	14086	0.295017	-1.3088	0.164985	0.331231	-1.28521	0.194803	0.500521	-1.20919	0.361194	0.0462101	-1.66652	0.0103119	0.0007029	-2.17217	0.0001911	0.30384	-1.31088	0.162557	0.312505	-1.2829	0.197964	0.504185	1.17362	0.405469	0.465834	1.19484	0.355413	0.668224	1.11154	0.581834	0.519555	-1.17281	0.407497	0.924319	1.03432	0.870551
1416517_at	patatin-like phospholipase domain containing 6	Pnpla6	50767	0.699915	1.04475	0.566937	0.0020982	-1.33655	0.0004096	0.0096364	-1.30046	0.0025071	0.469735	1.08635	0.281027	0.0275327	-1.21937	0.0122059	0.356339	-1.10279	0.204011	0.450815	-1.07883	0.322823	0.0002321	-1.41119	4.31e-05	0.0007849	-1.37295	0.0001368	2.8e-06	-1.57645	3e-07	0.0001155	-1.43189	2.31e-05	0.0050551	-1.35269	0.0006199
1416519_at	similar to Rpl36 protein; predicted gene, OTTMUSG00000012957; ribosomal protein L36	LOC100048508; OTTMUSG00000012957; Rpl36	100048508; 54217; 622534	0.245374	1.08296	0.129118	0.0064269	-1.19046	0.0015089	0.0619659	1.13899	0.0239697	0.34042	1.07392	0.173343	0.0040527	1.19248	0.0013722	0.586476	-1.04261	0.42245	0.521966	-1.04527	0.394895	0.0016157	-1.2179	0.000406	0.0342048	-1.14174	0.0135347	0.841965	1.01407	0.787534	0.621394	1.03427	0.516634	0.967798	-1.00413	0.941358
1416521_at	selenoprotein W, muscle 1	Sepw1	20364	0.513491	-1.03818	0.360174	0.0017914	1.17032	0.0003418	0.296241	1.06196	0.17651	0.758119	-1.02146	0.602852	0.435572	1.04028	0.335009	0.376988	1.0515	0.221729	0.121437	1.08216	0.0576892	0.012127	1.12951	0.0043532	0.712504	1.0202	0.624073	0.0012655	1.1705	0.000338	0.383374	1.04574	0.275686	0.303874	1.06446	0.160494
1416522_a_at	gene rich cluster, C10 gene	Grcc10	14790	0.0080405	1.18142	0.0016694	0.416382	1.05757	0.267022	0.003773	1.21317	0.0008168	0.0253063	1.16042	0.0045681	0.0287583	1.13787	0.0128232	0.523881	-1.04753	0.356161	0.0255091	1.14803	0.0081147	0.110872	-1.09967	0.0629012	0.732919	1.02313	0.648368	0.740711	1.02197	0.664668	1e-07	-1.56388	1e-07	0.932298	1.00797	0.883351
1416524_at	speckle-type POZ protein	Spop	20747	0.391877	1.05363	0.245249	0.179425	-1.08079	0.0868084	0.0635228	1.11786	0.024696	0.713363	-1.0274	0.545382	0.0118498	1.14149	0.0046251	0.752825	-1.02234	0.620829	0.0001397	1.23858	1.7e-05	0.105859	1.0896	0.0594528	0.978901	-1.0017	0.969692	0.0007409	1.19852	0.0001837	1e-07	-1.529	1e-07	0.0248901	-1.15191	0.005039
1416525_at	speckle-type POZ protein	Spop	20747	0.755427	-1.04682	0.637281	0.319592	1.13825	0.185897	0.0145041	1.37051	0.004097	0.0419008	-1.30114	0.0090198	0.0117244	1.33369	0.004569	0.274345	1.15567	0.140396	0.0040755	1.4102	0.0008822	0.0813126	1.22229	0.0430781	0.0228323	1.30551	0.0082402	0.0011705	1.45847	0.0003076	0.0933067	-1.21593	0.0485316	0.855736	-1.03155	0.76676
1416526_a_at	Parkinson disease (autosomal recessive, early onset) 7	Park7	57320	0.078362	1.11696	0.0291113	0.133553	1.0996	0.0592764	0.282306	1.0776	0.165311	0.104161	1.11461	0.0321572	0.11293	1.09753	0.0643053	0.418751	-1.05784	0.257767	0.447341	1.05059	0.319751	0.886943	1.00965	0.84566	0.4728	1.04615	0.362671	0.0319023	1.13257	0.0147349	0.0009861	-1.21521	0.0002572	0.170603	1.10338	0.0699738
1416528_at	SH3 domain binding glutamic acid-rich protein-like 3	Sh3bgrl3	73723	0.0900185	-1.10318	0.0348113	1e-07	-1.47526	1e-07	0.280586	-1.07136	0.163996	0.0001468	-1.26027	6.2e-06	0.0299786	-1.12309	0.0134683	0.431102	-1.0518	0.268806	1e-07	-2.82802	1e-07	4.1e-06	-1.30598	4e-07	0.0215146	-1.13429	0.0076586	3.63e-05	-1.26081	6e-06	0.305569	-1.05948	0.206751	0.149553	1.09944	0.0579731
1416530_a_at	similar to purine nucleoside phosphorylase; purine-nucleoside phosphorylase 1	LOC100045567; Pnp1	100045567; 18950	1e-07	-2.02671	1e-07	2e-07	-1.46156	1e-07	0.0124018	-1.1998	0.0034028	0.0153657	-1.19267	0.0023097	0.00172	-1.22617	0.0005219	3.7e-06	-1.41124	1e-07	0.0002085	-1.2906	2.7e-05	1.64e-05	-1.34586	2.1e-06	1e-07	-2.17357	1e-07	0.0004659	-1.26064	0.000108	0.441268	1.05512	0.330108	1.1e-06	-1.48667	1e-07
1416531_at	glutathione S-transferase omega 1	Gsto1	14873	0.0801664	1.14557	0.0300002	0.0111438	-1.21056	0.0029011	0.0001552	1.36725	1.98e-05	0.0354284	1.18648	0.0071364	0.264806	1.08593	0.180693	0.929573	-1.00933	0.878936	0.0003557	1.31278	5.03e-05	0.152204	-1.10988	0.0923965	0.552289	1.04787	0.444518	0.0023837	1.24705	0.000704	2.6e-06	1.43855	3e-07	0.169871	1.12948	0.0695478
1416532_at	transformation/transcription domain-associated protein	Trrap	100683	0.0284541	1.27315	0.0079733	0.72211	1.04788	0.593155	0.510937	1.08843	0.371564	0.717115	1.05374	0.550018	0.775266	1.03365	0.705103	0.414949	-1.10562	0.254148	0.70067	1.04771	0.594427	0.925952	1.01117	0.898872	0.803705	1.03015	0.734104	0.0830857	1.19526	0.0460654	0.890724	1.01687	0.84824	0.0120491	-1.36248	0.0019414
1416533_at	EGL nine homolog 2 (C. elegans)	Egln2	112406	0.196703	1.08491	0.0963392	0.282259	1.07145	0.157247	0.003582	1.20585	0.000769	0.0527919	1.13332	0.0123315	0.0437293	1.12162	0.0210257	0.665997	1.03213	0.513112	0.342367	1.06102	0.223389	0.422576	1.04902	0.323867	0.308692	1.06297	0.209599	0.222733	1.07278	0.15009	0.0107722	-1.15729	0.0039023	0.744997	-1.0267	0.613557
1416534_at	D4, zinc and double PHD fingers family 2	Dpf2	19708	2.87e-05	-1.25845	1.7e-06	0.627289	-1.03007	0.480865	0.184709	-1.07986	0.094874	0.294339	-1.06466	0.139866	0.173072	1.07087	0.107487	0.0035752	-1.171	0.000455	0.0004924	-1.19985	7.36e-05	0.624368	-1.02657	0.532439	1.27e-05	-1.26699	1e-06	0.168089	-1.07103	0.106744	0.0455454	1.105	0.0208811	1e-07	-1.71003	1e-07
1416535_at	microspherule protein 1	Mcrs1	51812	1e-07	2.13811	1e-07	1e-07	1.73367	1e-07	0.483428	-1.05523	0.345084	2.48e-05	1.35123	7e-07	2e-07	1.43067	1e-07	1e-07	1.56699	1e-07	1e-07	1.45611	1e-07	0.0028018	1.20724	0.0007736	1e-07	1.63187	1e-07	1e-07	1.78152	1e-07	0.0412614	1.13592	0.0185958	4.6e-06	1.42359	1e-07
1416536_at	melanoma associated antigen (mutated) 1	Mum1	68114	0.759336	-1.02791	0.642326	0.0027808	-1.24458	0.0005642	0.471838	-1.06404	0.334311	0.93512	-1.00943	0.874039	0.6169	-1.03871	0.522142	0.458604	-1.06457	0.293624	0.0317554	-1.17013	0.0105995	2.57e-05	-1.366	3.5e-06	0.0027814	-1.24215	0.0006234	1.2e-05	-1.38314	1.7e-06	0.000161	-1.31224	3.36e-05	0.224782	-1.11121	0.104322
1416537_at	cysteine-rich with EGF-like domains 1	Creld1	171508	0.0072361	-1.19088	0.0014605	0.0001767	-1.27506	2.38e-05	0.0003638	-1.28208	5.38e-05	0.850515	-1.0175	0.737677	1e-07	-1.54147	1e-07	0.0003063	-1.27679	2.18e-05	6e-07	-1.41107	1e-07	5e-07	-1.40364	1e-07	2.23e-05	-1.32576	1.9e-06	1e-07	-1.67961	1e-07	0.185721	-1.08723	0.111271	1e-07	-1.63038	1e-07
1416538_at	sialic acid acetylesterase	Siae	22619	0.0019215	-1.34066	0.0002876	0.646642	-1.05156	0.503005	0.0064126	-1.31191	0.0015398	0.638923	-1.05756	0.456236	0.0005218	-1.36468	0.0001369	0.295068	-1.11337	0.156201	0.0130346	-1.25744	0.0035808	0.003347	-1.30148	0.0009564	6.2e-06	-1.55487	4e-07	0.0009225	-1.34721	0.000235	0.648421	-1.04618	0.54733	0.123783	-1.18119	0.0442437
1416539_at	sialic acid acetylesterase	Siae	22619	0.483186	-1.08862	0.329687	0.766869	-1.04005	0.650766	0.609389	-1.06942	0.474529	0.638303	1.06701	0.455478	0.102658	-1.18308	0.0573385	0.104433	-1.20368	0.0369002	0.194728	-1.15275	0.106009	0.870902	-1.01936	0.824928	0.0074869	-1.32519	0.0020961	0.003323	-1.35353	0.0010308	0.446026	-1.08762	0.334858	0.133984	-1.20696	0.0492959
1416540_at	HGF-regulated tyrosine kinase substrate	Hgs	15239	0.785423	-1.01999	0.677686	0.1962	-1.08339	0.0975116	0.560943	-1.04223	0.422632	0.346174	1.06691	0.177947	0.982661	1.00151	0.974702	0.977411	-1.00232	0.961109	0.0137172	-1.15547	0.0038111	0.180956	-1.07925	0.114081	0.0191294	-1.14436	0.0066114	0.0653642	-1.10863	0.0346423	0.846514	-1.01279	0.789447	0.785775	1.02241	0.66666
1416541_at	ClpB caseinolytic peptidase B homolog (E. coli)	Clpb	20480	0.0009092	-1.37378	0.000114	0.0316037	-1.22368	0.0099984	0.0003359	-1.43992	4.87e-05	0.50351	1.07955	0.312982	3e-07	-1.64527	1e-07	0.993101	-1.00113	0.988001	6.26e-05	-1.46746	6.5e-06	2e-06	-1.58706	2e-07	7e-07	-1.64874	1e-07	1e-07	-1.72175	1e-07	2.32e-05	1.48588	3.7e-06	0.0250417	-1.2698	0.005081
1416542_at	PHD finger protein 1	Phf1	21652	0.0110051	-1.18847	0.0024563	3.27e-05	-1.32959	3.5e-06	0.342459	-1.07599	0.213773	0.0547378	1.14929	0.0129885	0.350761	1.06381	0.255988	0.633748	1.03946	0.475362	0.0460975	-1.14275	0.016913	0.0646838	-1.12589	0.0326289	0.0064218	-1.19637	0.0017304	0.0012994	-1.23162	0.0003481	0.000654	1.2481	0.0001618	0.824205	1.02111	0.720696
1416543_at	nuclear factor, erythroid derived 2, like 2	Nfe2l2	18024	0.0001975	-1.41013	1.76e-05	0.313695	-1.1018	0.181346	0.0329498	1.22682	0.0110902	0.504243	-1.07545	0.31376	0.372146	-1.082	0.275555	0.15398	-1.14585	0.0630166	0.41994	1.07886	0.293419	0.0187681	-1.22228	0.0073193	3.3e-05	-1.46387	3.1e-06	0.964987	1.00444	0.950756	0.226562	1.11262	0.142041	0.646272	-1.05519	0.489629
1416544_at	enhancer of zeste homolog 2 (Drosophila)	Ezh2	14056	0.0009452	1.41891	0.0001196	0.345084	1.11229	0.206058	4e-06	1.71576	3e-07	0.0392509	1.25785	0.0082398	8e-07	1.69203	1e-07	0.894522	-1.01889	0.822495	0.0001847	1.47961	2.36e-05	3.99e-05	1.53291	5.8e-06	0.0723103	1.19893	0.0340044	0.0045591	1.32445	0.0014858	0.0001709	-1.46385	3.59e-05	0.205326	1.16701	0.0916386
1416545_at	zinc finger, DHHC domain containing 7	Zdhhc7	102193	0.0641271	1.10898	0.0223241	0.109467	1.09375	0.046189	0.181985	-1.08435	0.0931155	0.672757	-1.03039	0.496782	1e-07	1.43966	1e-07	0.0807235	1.10576	0.0261444	3e-07	-1.35236	1e-07	2.03e-05	1.26497	2.7e-06	0.0422441	1.1138	0.0175575	0.719483	-1.0208	0.639799	0.001561	1.18082	0.0004324	0.044473	1.13365	0.0108811
1416546_a_at	ribosomal protein L6	Rpl6	19988	0.836728	1.01052	0.749464	0.855537	1.00941	0.775086	0.367027	-1.04325	0.235276	0.0383525	1.09476	0.0079787	1e-07	1.42906	1e-07	0.874694	-1.00869	0.791831	0.411085	1.03587	0.28522	0.383848	1.03573	0.287106	0.727444	1.01537	0.641945	0.0342019	1.085	0.0160359	0.0210193	1.09393	0.008477	0.526243	1.03329	0.35712
1416547_at	NADH dehydrogenase (ubiquinone) 1 beta subcomplex 3	Ndufb3	66495	0.911207	1.01039	0.858425	0.687711	1.03525	0.55066	0.275905	1.09291	0.160316	0.921715	1.01095	0.850869	0.216222	-1.09014	0.141137	0.144726	-1.1188	0.0576658	0.0707046	-1.13874	0.0290924	0.748421	-1.02466	0.674384	0.417765	-1.06104	0.309269	0.55028	-1.04447	0.454045	0.934689	-1.00674	0.907695	0.294057	-1.09466	0.153068
1416548_at	solute carrier family 35, member B4	Slc35b4	58246	0.251114	1.14182	0.133088	0.246624	1.14248	0.131437	0.0326069	1.28232	0.0109426	0.0741106	1.23311	0.0198048	0.0005862	1.43106	0.0001556	0.340009	1.12199	0.190985	0.0810732	-1.20814	0.0344883	0.178467	1.15088	0.11205	0.769531	1.0351	0.692489	0.574329	1.06372	0.479787	0.0035075	-1.35385	0.0010883	0.563786	1.08346	0.396471
1416549_at	solute carrier family 35, member B4	Slc35b4	58246	0.25338	1.08636	0.134647	0.54129	1.04854	0.387922	0.458458	1.06069	0.321026	0.13734	1.11736	0.047185	1e-07	1.63224	1e-07	0.740544	1.02876	0.604493	0.0013931	-1.24192	0.0002479	0.0281886	1.15312	0.0119659	0.0563398	1.13439	0.0250199	0.0159621	1.16814	0.0064541	0.0011416	-1.23756	0.0003027	0.07316	-1.15042	0.0213331
1416550_at	solute carrier family 35, member B4	Slc35b4	58246	0.775566	1.02656	0.663893	0.422309	1.06889	0.272258	0.263037	1.09931	0.15058	0.597251	1.05125	0.408763	4e-07	1.48272	1e-07	0.622355	1.04541	0.462523	0.072526	-1.14379	0.0300193	0.0102221	1.20269	0.0035516	0.0107354	1.20485	0.0032689	0.0198294	1.17989	0.0083645	0.0528214	-1.14943	0.0247736	0.906736	1.01285	0.844477
1416551_at	ATPase, Ca++ transporting, cardiac muscle, slow twitch 2	Atp2a2	11938	0.891347	1.01006	0.829683	0.013677	1.15233	0.0036926	0.0007956	-1.23258	0.0001327	0.669005	-1.03255	0.492228	0.0001214	-1.24196	2.67e-05	0.0427444	-1.13034	0.0111418	0.0456256	-1.12193	0.0166913	1e-07	-1.502	1e-07	0.0033404	-1.18158	0.0007809	0.0019185	-1.18808	0.0005477	1e-06	-1.34	1e-07	0.793493	1.02115	0.677315
1416552_at	developmental pluripotency associated 5A	Dppa5a	434423	0.152118	-1.16052	0.0688847	0.83627	-1.02635	0.746151	0.273783	-1.13154	0.158869	0.5986	-1.0686	0.410428	0.48228	-1.07329	0.380463	0.749288	-1.04112	0.616296	0.112329	-1.17271	0.0521636	0.434134	1.08087	0.335366	0.283402	-1.11247	0.188737	0.517249	-1.06713	0.420097	2.1e-06	1.62418	3e-07	0.891621	1.01965	0.822502
1416553_at	stimulated by retinoic acid 13	Stra13	20892	0.321854	-1.07931	0.185851	0.192334	-1.10168	0.0952033	0.101243	-1.13572	0.0438671	0.334791	-1.08267	0.168895	0.0001877	-1.29382	4.35e-05	0.0015459	-1.2639	0.0001614	0.0551508	-1.1453	0.0212316	0.125419	-1.10991	0.073071	0.0149077	-1.18335	0.004871	0.0279008	-1.15919	0.0125864	0.546085	1.04577	0.434919	0.981884	1.00258	0.966621
1416554_at	similar to Pdlim1 protein; PDZ and LIM domain 1 (elfin)	LOC100048338; Pdlim1	100048338; 54132	0.125202	-1.13985	0.0531373	0.436939	1.07379	0.285674	0.0013385	-1.32849	0.0002434	0.148572	-1.14029	0.0524664	0.981277	1.00229	0.972516	0.140444	-1.13838	0.0554178	0.0475939	-1.17634	0.0176345	0.0321097	-1.18361	0.0139961	0.0254897	-1.19577	0.0094383	0.003888	-1.25528	0.0012382	0.110498	-1.13601	0.0593071	0.539379	1.06647	0.37071
1416555_at	etoposide induced 2.4 mRNA	Ei24	13663	0.0028832	-1.13848	0.0004735	1e-07	-2.52772	1e-07	1.84e-05	-1.22704	1.7e-06	0.123506	-1.07511	0.0407577	0.252506	-1.04907	0.170226	0.0009015	-1.16045	8.39e-05	1.6e-06	-1.24455	1e-07	0.996563	-1.0002	0.995376	5e-06	-1.22923	3e-07	1e-07	-1.33054	1e-07	0.0174588	-1.10245	0.0068166	0.627148	-1.02754	0.46803
1416556_at	tetraspanin 31	Tspan31	67125	0.0194141	-1.12459	0.0049752	0.0083072	1.13908	0.0020343	0.005107	-1.16051	0.0011722	0.521277	-1.03991	0.329829	0.0007427	-1.1745	0.0002033	0.0083122	-1.14564	0.001343	0.0013823	-1.17167	0.0002456	0.0985308	1.08161	0.0544789	0.24823	-1.05846	0.159613	0.224329	-1.0597	0.151377	0.0046991	1.14376	0.0015135	0.606485	1.03376	0.443028
1416557_a_at	elongation factor Tu GTP binding domain containing 2	Eftud2	20624	0.0700237	1.13624	0.0251334	0.0045045	1.21455	0.0009904	0.0417611	1.16294	0.014807	0.0511844	1.1557	0.0118173	0.0069873	1.19286	0.0025395	0.757935	1.02729	0.627502	0.841857	1.01628	0.770891	0.0913948	-1.11768	0.0495642	0.433063	1.05656	0.323454	0.0035404	1.21193	0.0011112	0.0635317	-1.13087	0.0307245	1e-07	-1.64118	1e-07
1416558_at	maternal embryonic leucine zipper kinase	Melk	17279	0.230807	1.16626	0.119007	0.23511	1.16417	0.123254	0.0055207	1.43226	0.0012871	0.598153	1.08383	0.409851	0.0326285	1.27785	0.0148787	0.0825798	-1.24773	0.0269872	0.395058	1.11406	0.27027	0.0534972	1.24973	0.0259574	0.13766	1.19206	0.0761651	0.0149388	1.32239	0.0059719	1e-07	-2.18875	1e-07	0.849249	-1.033	0.757493
1416559_at	ribosomal RNA processing 8, methyltransferase, homolog (yeast)	Rrp8	101867	0.441466	-1.074	0.2898	0.608501	-1.05087	0.460413	0.925264	-1.01072	0.8829	0.541513	-1.0649	0.35042	0.711685	1.03281	0.630465	0.343249	-1.09193	0.193664	0.0008011	-1.3222	0.0001304	0.002365	-1.2777	0.0006337	0.0012638	-1.30492	0.0002416	0.709103	-1.03305	0.627945	0.270389	1.09581	0.176638	0.183885	-1.13845	0.0784051
1416560_at	solute carrier family 13 (sodium-dependent dicarboxylate transporter), member 3	Slc13a3	114644	0.0003516	1.82243	3.57e-05	0.517975	1.12726	0.363893	5e-06	2.31595	4e-07	0.0524234	1.40665	0.012211	0.0248668	1.4151	0.0108682	0.545243	1.12367	0.376689	0.0057172	1.56466	0.001323	0.0002303	1.80935	4.27e-05	0.0050886	1.56547	0.001308	5.51e-05	1.92069	9.6e-06	0.0028091	-1.59617	0.0008454	0.689277	1.09083	0.540786
1416561_at	glutamic acid decarboxylase 1	Gad1	14415	0.266867	-1.0898	0.144353	0.20096	1.10194	0.100472	0.118588	-1.13194	0.0535992	0.353109	-1.0814	0.18314	1e-07	-2.49831	1e-07	0.982985	-1.00215	0.970628	0.339432	1.07448	0.221003	0.852108	-1.01476	0.80128	0.287008	-1.07972	0.191775	0.828599	-1.0171	0.770901	0.933098	1.00692	0.905672	0.415921	-1.07518	0.252368
1416562_at	glutamic acid decarboxylase 1	Gad1	14415	0.457334	-1.11194	0.304725	0.868753	1.02711	0.794697	0.456269	-1.11775	0.318687	0.0570513	-1.29967	0.0137788	1e-07	-2.76856	1e-07	0.194427	-1.19618	0.0865183	0.587071	-1.07867	0.462576	0.452223	-1.10052	0.353667	0.51913	-1.08876	0.409747	0.866572	-1.02386	0.818548	0.23294	-1.16288	0.146834	0.16899	-1.22844	0.0689457
1416563_at	cytidine 5'-triphosphate synthase	Ctps	51797	0.0008581	-1.17404	0.0001059	0.276131	1.05639	0.152585	0.0520112	1.10389	0.0193048	0.975958	-1.00226	0.952463	0.0569698	1.08903	0.0285855	0.0917981	-1.08758	0.0310265	0.940937	1.00434	0.909086	0.0001856	-1.19006	3.34e-05	0.0001237	-1.20105	1.5e-05	0.788335	1.01362	0.721393	0.935092	1.00437	0.908355	0.403154	-1.04952	0.241453
1416565_at	cytochrome c oxidase, subunit VIb polypeptide 1	Cox6b1	110323	0.967545	-1.00276	0.945683	0.162186	-1.07591	0.0762022	0.783342	-1.01813	0.681812	0.0661988	-1.10513	0.0169807	0.509272	-1.03425	0.407866	0.0922461	-1.09381	0.0312021	0.01297	-1.13211	0.0035577	0.866204	1.00931	0.819232	0.413117	-1.04273	0.304696	0.0617767	-1.09312	0.0323502	0.386925	-1.04516	0.278934	0.0250607	-1.13691	0.0050879
1416566_at	serine/threonine kinase receptor associated protein	Strap	20901	0.914871	-1.01047	0.863588	0.845208	-1.01877	0.759201	0.0790325	-1.15482	0.0322987	0.372049	-1.08201	0.197881	0.948936	-1.00551	0.927807	0.0687017	-1.15524	0.0209981	0.620997	-1.04181	0.500456	0.286286	1.08165	0.199749	0.568568	-1.04576	0.461988	0.658392	1.035	0.57119	0.388428	1.06809	0.28051	0.366187	-1.08647	0.209521
1416567_s_at	ATP synthase, H+ transporting, mitochondrial F1 complex, epsilon subunit	Atp5e	67126	0.0008357	1.30141	0.0001024	0.0831215	1.14578	0.03272	0.0038828	1.26963	0.0008465	0.01996	1.21115	0.0033267	0.204358	1.09943	0.131724	0.616808	1.04749	0.456259	0.241611	1.09704	0.140588	0.120373	1.12169	0.0694833	0.104114	1.13022	0.053567	6.94e-05	1.35472	1.25e-05	0.19075	1.10437	0.114887	0.497509	-1.06806	0.328729
1416568_a_at	apoptotic chromatin condensation inducer 1	Acin1	56215	0.589449	1.06582	0.437837	0.574211	-1.06794	0.423829	0.726077	-1.04633	0.60912	0.203675	-1.15568	0.0824256	0.0119271	1.27463	0.0046636	0.0089518	-1.31798	0.0014743	0.9139	1.01349	0.870012	0.454624	1.07892	0.355881	0.696027	-1.04335	0.604845	0.421601	1.08423	0.325995	0.114075	-1.16898	0.0616208	0.0627451	-1.24289	0.0173269
1416569_at	actin-like 6A	Actl6a	56456	0.0888442	1.18819	0.0342285	0.112337	1.17437	0.0476862	0.0001956	1.49252	2.57e-05	0.535724	1.07831	0.344583	1e-07	1.74686	1e-07	0.243727	1.13372	0.11889	0.0202007	1.2553	0.0060871	2.21e-05	1.52552	2.9e-06	0.0368669	1.22152	0.0148334	6.64e-05	1.47607	1.18e-05	0.0051538	1.30212	0.0016828	0.745284	1.04424	0.614089
1416570_s_at	G elongation factor, mitochondrial 1	Gfm1	28030	0.434008	-1.07488	0.282884	0.99525	-1.00066	0.992101	0.215455	-1.1219	0.116012	0.797102	1.02993	0.659208	0.0157165	-1.20938	0.0064087	0.991003	-1.00135	0.983879	0.517073	-1.05945	0.389345	0.185357	1.1119	0.117418	0.374974	-1.07723	0.268822	0.507177	-1.05683	0.409854	0.277884	1.09402	0.18303	0.150508	-1.14951	0.0585229
1416571_at	TNF receptor associated factor 4	Traf4	22032	9.1e-06	1.46588	4e-07	0.212344	-1.11161	0.107864	0.0046039	1.27713	0.0010344	0.459552	1.07439	0.271725	9.73e-05	1.35937	2.08e-05	0.574255	-1.05524	0.408764	0.877548	1.01497	0.818822	9.76e-05	1.36651	1.6e-05	0.0044889	1.25189	0.0011234	0.0002542	1.33386	5.4e-05	0.0655118	1.1536	0.031857	0.229174	1.1213	0.107262
1416572_at	matrix metallopeptidase 14 (membrane-inserted)	Mmp14	17387	0.523971	-1.09593	0.370366	0.208689	-1.1821	0.105442	0.612411	-1.08146	0.477561	0.209843	-1.19447	0.0860502	0.160668	-1.18648	0.0981819	0.0008539	-1.55338	7.85e-05	0.148553	-1.20285	0.0747828	0.581369	1.07379	0.485501	0.312914	-1.13634	0.213288	0.964505	1.00639	0.950107	8.72e-05	-1.62989	1.69e-05	0.039126	-1.34703	0.0091747
1416573_at	protein O-fucosyltransferase 2	Pofut2	80294	0.603171	-1.06685	0.452763	0.0164833	-1.29048	0.0046033	0.202702	-1.16381	0.107257	0.755538	-1.04621	0.59957	0.0132535	-1.28504	0.0052623	0.0461685	-1.24977	0.0123112	0.0446191	-1.23803	0.0162203	0.009068	-1.30668	0.0030823	0.201039	-1.14404	0.122331	0.0009146	-1.40813	0.0002327	0.137232	-1.16722	0.0770893	0.170849	-1.18681	0.0701028
1416574_at	TOX high mobility group box family member 4	Tox4	268741	0.0558453	-1.11767	0.0186679	0.93997	1.00548	0.904972	0.169243	-1.09064	0.0847328	0.647362	-1.03405	0.466201	0.673725	-1.02525	0.586818	0.120714	-1.09856	0.0449641	0.0023875	-1.1879	0.0004663	0.10377	-1.0927	0.0580068	0.0983965	-1.09622	0.0498329	0.263707	-1.06336	0.184342	0.913532	-1.00702	0.87858	0.372982	1.06383	0.21519
1416575_at	cell division cycle 45 homolog (S. cerevisiae)-like	Cdc45l	12544	0.0088044	1.28115	0.0018672	0.300429	1.10981	0.171056	0.0065085	1.31327	0.0015687	0.025159	1.25103	0.004528	0.0030634	1.302	0.0009994	0.64662	1.05343	0.490589	0.252805	1.11617	0.14923	0.051325	1.19022	0.0246778	0.120895	1.15257	0.0644586	0.0891368	1.1628	0.0500685	0.288863	-1.10421	0.19235	0.231155	1.1416	0.108626
1416576_at	suppressor of cytokine signaling 3	Socs3	12702	0.104147	1.15354	0.0418181	0.445602	1.07506	0.293963	0.783254	1.03086	0.681691	0.47315	1.07667	0.284207	0.0010825	1.30562	0.0003099	0.0069143	1.26954	0.0010663	0.0316385	1.19958	0.0105527	0.0025538	1.28214	0.0006945	0.0037513	1.27454	0.0009	0.0002071	1.3626	4.28e-05	0.0003883	1.34123	9.01e-05	0.0775932	1.18921	0.0230481
1416577_a_at	ring-box 1	Rbx1	56438	0.0007005	-1.26748	8.23e-05	0.403124	-1.06501	0.255383	0.998409	-1.00021	0.997178	0.274739	-1.08879	0.126738	0.463194	-1.05172	0.361163	0.0857466	-1.13188	0.0283568	0.06006	-1.13664	0.0236692	0.0874049	-1.11815	0.0470059	0.0213487	-1.16525	0.007581	0.255838	-1.07776	0.177569	0.0324346	1.15002	0.0140427	0.0193211	-1.19929	0.003567
1416578_at	ring-box 1	Rbx1	56438	0.0624316	1.12131	0.0215699	3.4e-06	1.3379	3e-07	0.152589	1.09965	0.0740333	0.0964639	1.11471	0.0288313	1.9e-06	1.33856	3e-07	0.0538646	1.12914	0.0151476	2.78e-05	1.29597	2.6e-06	4.99e-05	1.27618	7.4e-06	6.5e-06	1.32866	4e-07	1e-07	1.4019	1e-07	0.0144662	-1.15072	0.0054746	0.371986	1.06758	0.214371
1416579_a_at	epithelial cell adhesion molecule	Epcam	17075	0.232886	-1.14386	0.120509	0.787289	-1.03614	0.677873	0.890524	-1.01985	0.831294	0.611451	-1.07091	0.424013	0.460936	-1.08188	0.358986	0.0502594	-1.24327	0.0137934	0.998874	-1.00022	0.997989	0.123982	-1.16936	0.0720555	0.839474	-1.02427	0.778915	0.458641	-1.08139	0.361701	1e-07	1.9494	1e-07	0.812205	-1.03577	0.703364
1416580_a_at	STIP1 homology and U-Box containing protein 1	Stub1	56424	0.0015203	1.18241	0.0002154	6e-07	1.31637	1e-07	0.0022319	1.18598	0.0004392	1e-07	1.38137	1e-07	0.177503	1.06994	0.110956	0.0168016	1.13768	0.0033269	0.0877414	1.09292	0.0380962	0.0002493	1.20632	4.68e-05	0.122328	1.08166	0.065511	0.141665	1.07541	0.0871861	0.424538	1.04326	0.313773	0.0128834	1.15784	0.0021187
1416581_at	WD repeat domain 5	Wdr5	140858	0.0114129	-1.16386	0.0025646	1e-07	-1.40633	1e-07	2e-07	-1.42957	1e-07	0.576042	-1.04232	0.387294	0.0152294	-1.14627	0.0061726	0.0144525	-1.16272	0.0027187	0.0021629	-1.19871	0.0004147	2.46e-05	-1.28689	3.3e-06	2e-07	-1.39736	1e-07	0.14851	-1.08514	0.09218	0.164577	1.0841	0.0959186	0.332303	-1.07189	0.182588
1416582_a_at	BCL2-associated agonist of cell death	Bad	12015	0.0442527	1.14736	0.013871	0.0938338	1.12157	0.0380203	4.84e-05	1.35025	5.2e-06	0.0854464	1.13342	0.024168	0.00832	1.18281	0.0030953	0.464587	1.05798	0.29917	0.078008	1.12543	0.0328703	0.0024329	1.2174	0.0006548	0.0004337	1.26633	6.7e-05	0.0011529	1.23416	0.0003022	0.0020632	1.21947	0.0005956	0.0010174	1.28509	8.45e-05
1416583_at	BCL2-associated agonist of cell death	Bad	12015	0.00288	1.29851	0.0004729	0.0407782	1.1947	0.0135793	0.006268	1.28793	0.0014979	0.0607387	1.19123	0.0150786	0.933709	-1.00815	0.907127	0.375246	1.08987	0.220181	0.731358	1.03413	0.630106	0.0311699	1.19487	0.0135093	0.0225987	1.21138	0.0081349	0.0100878	1.23577	0.0037575	0.0189751	1.21392	0.0075137	0.15085	1.15608	0.0587053
1416584_at	mannosidase 2, alpha B2	Man2b2	17160	0.0838968	-1.20526	0.0318706	0.0058732	-1.33385	0.0013582	0.0012486	-1.44131	0.000225	0.0582095	-1.23991	0.0142164	0.0008066	-1.4031	0.0002229	0.102139	-1.20006	0.0358381	0.000211	-1.48305	2.74e-05	0.0137493	-1.28214	0.0050614	6.28e-05	-1.53761	6.7e-06	0.0162447	-1.27149	0.0065946	0.970231	-1.0045	0.957716	0.32817	-1.13222	0.179265
1416585_at	RuvB-like protein 1	Ruvbl1	56505	0.47251	-1.07151	0.319297	0.8458	-1.02127	0.760344	0.288296	1.10888	0.169907	0.441812	1.08207	0.256258	0.424594	1.07067	0.324769	0.561816	-1.0606	0.395527	0.549459	1.05707	0.422624	0.809137	1.02248	0.747377	0.470948	-1.06538	0.360727	0.0423908	1.17891	0.0206625	0.0497837	1.17505	0.0231678	0.720843	-1.04192	0.582116
1416586_at	zinc finger protein 239	Zfp239	22685	0.0002238	1.25256	2.06e-05	0.0103055	1.16249	0.0026422	0.0001491	1.27707	1.89e-05	1.4e-06	1.37648	1e-07	0.132088	-1.08914	0.077576	0.0001726	1.26428	1.08e-05	0.0083854	1.16702	0.0020951	9.62e-05	1.25749	1.57e-05	0.0037052	1.1835	0.0008863	1e-07	-1.43232	1e-07	5e-07	1.36501	1e-07	0.761572	1.02472	0.634768
1416587_a_at	X-ray repair complementing defective repair in Chinese hamster cells 1	Xrcc1	22594	0.725523	-1.03144	0.599635	0.298049	-1.08532	0.169007	0.94867	-1.00662	0.917413	0.933468	1.0096	0.871167	0.855485	1.01453	0.806529	0.002158	-1.26323	0.0002442	0.0011143	-1.26908	0.0001911	0.0005331	-1.28162	0.0001128	0.0002302	-1.31186	3.14e-05	0.130029	-1.1111	0.0788121	0.851296	-1.01537	0.79569	0.229174	-1.10957	0.107258
1416588_at	protein tyrosine phosphatase, receptor type, N	Ptprn	19275	0.336635	1.10123	0.198452	0.0059093	1.28708	0.0013682	0.000252	-1.44398	3.47e-05	0.937087	1.01154	0.877302	0.0003554	-1.37504	8.91e-05	0.988846	1.00183	0.980356	0.0028491	-1.3153	0.0005745	0.949222	1.00654	0.930036	0.543734	-1.0599	0.43513	1.9e-06	-1.57129	2e-07	0.0001955	-1.3993	4.17e-05	0.303324	-1.12075	0.160036
1416589_at	secreted acidic cysteine rich glycoprotein	Sparc	20692	0.69443	-1.03594	0.559549	0.0016827	1.26433	0.0003176	0.0002964	1.34301	4.2e-05	0.913605	-1.01254	0.836521	1e-07	3.0365	1e-07	0.605995	-1.04739	0.444825	0.103118	-1.13068	0.0468058	7.68e-05	1.34426	1.21e-05	0.0260648	1.17623	0.0097141	1e-07	2.09774	1e-07	1e-07	1.65753	1e-07	4.7e-06	1.50072	1e-07
1416590_a_at	RAB34, member of RAS oncogene family	Rab34	19376	0.0002113	-1.35608	1.91e-05	0.567635	1.05357	0.416457	0.117489	-1.14642	0.0529478	0.87538	1.0184	0.77573	0.585397	1.04553	0.487708	0.811522	1.02495	0.700305	0.0104371	-1.22381	0.0027291	0.0016501	-1.27486	0.0004162	7.48e-05	-1.3784	8.2e-06	1.02e-05	-1.42474	1.4e-06	0.795108	1.02304	0.722038	0.15436	-1.14145	0.0606293
1416591_at	RAB34, member of RAS oncogene family	Rab34	19376	0.0009699	-1.34031	0.0001232	0.630444	1.05023	0.484874	0.153218	-1.14714	0.0745002	0.824499	-1.02721	0.701444	0.729006	1.03226	0.650421	0.748808	-1.0358	0.61567	0.0032588	-1.28969	0.0006757	0.0033509	-1.27919	0.0009577	0.0003568	-1.36527	5.29e-05	3.3e-05	-1.43302	5.4e-06	0.359787	-1.08367	0.254343	0.11454	-1.17255	0.0398128
1416592_at	glutaredoxin	Glrx	93692	2.38e-05	1.36687	1.4e-06	0.549085	1.04916	0.395986	2.3e-06	1.45697	2e-07	0.0008883	1.28238	5.88e-05	0.0003561	1.27301	8.93e-05	0.0014917	1.26076	0.0001541	0.0702242	1.13486	0.028823	7e-07	1.43999	1e-07	0.0013304	1.24913	0.0002581	0.657573	1.03255	0.57021	0.0025842	1.22424	0.0007678	0.838641	1.02025	0.741864
1416593_at	glutaredoxin	Glrx	93692	0.0050014	1.44397	0.0009223	0.84405	1.03263	0.75771	0.0006822	1.60653	0.0001109	0.779482	1.05087	0.633845	0.0299181	1.30523	0.0134362	0.0901366	1.26059	0.0302529	0.170767	1.19676	0.0894596	7.45e-05	1.66633	1.17e-05	0.0075057	1.40208	0.0021035	0.0853631	1.23468	0.047563	0.113273	1.21988	0.0611408	0.733087	1.06128	0.597203
1416594_at	secreted frizzled-related protein 1	Sfrp1	20377	4.3e-06	-1.63954	2e-07	0.621811	-1.05924	0.474392	0.0279919	1.26506	0.0090754	0.107154	-1.19124	0.0335284	0.0501145	-1.20389	0.0246352	0.275518	-1.12688	0.141336	0.743295	-1.03762	0.645673	0.0154758	-1.26002	0.0058243	0.0400685	-1.22004	0.0164557	0.182318	-1.13567	0.117823	2.99e-05	1.51346	5e-06	0.954453	1.00891	0.918498
1416595_at	mitochondrial ribosomal protein S22	Mrps22	64655	0.482471	-1.05973	0.328763	0.124204	-1.12326	0.0541016	0.68587	-1.03775	0.562176	0.591864	-1.05087	0.402843	0.127766	-1.11325	0.0745589	0.670345	-1.03895	0.5188	0.0251761	-1.17731	0.0079804	0.25001	-1.08558	0.169128	0.0074374	-1.21186	0.0020798	0.105333	-1.11951	0.0611055	2.95e-05	-1.35725	4.9e-06	0.700562	-1.03844	0.555252
1416597_at	hepatoma-derived growth factor, related protein 2	Hdgfrp2	15193	0.177653	1.14809	0.0845206	0.433769	-1.08878	0.28296	0.715426	1.04617	0.596071	0.49616	1.08436	0.306329	0.341311	-1.09609	0.247311	0.156031	-1.16018	0.0641508	0.0953462	-1.17771	0.0423735	0.0018158	-1.34419	0.0004663	0.0050733	-1.30826	0.0013039	0.214681	-1.12363	0.143456	0.158034	-1.14463	0.0913002	0.437512	-1.09846	0.272569
1416598_at	GLIS family zinc finger 2	Glis2	83396	0.785216	-1.02166	0.677365	1.8e-06	-1.3778	1e-07	0.361192	1.06957	0.229948	0.779903	1.02479	0.634444	0.0043973	1.18899	0.0015052	0.740661	1.02703	0.604702	0.525505	-1.04457	0.398565	0.863802	1.01206	0.815747	0.359342	-1.06087	0.254268	0.516496	-1.04258	0.419401	0.374959	1.05906	0.267995	0.228602	1.09523	0.106786
1416599_at	GLIS family zinc finger 2	Glis2	83396	0.623264	-1.05709	0.475497	0.958723	-1.00651	0.933316	0.371027	1.10464	0.238724	0.826875	1.02983	0.705027	0.187708	1.1306	0.1187	0.142128	1.1632	0.0563617	0.711534	1.04081	0.606713	0.165873	1.1373	0.102439	0.0566061	1.19575	0.0251733	0.0171626	1.24361	0.0070478	0.786334	1.02916	0.71126	0.15834	1.1723	0.0629339
1416600_a_at	regulator of calcineurin 1	Rcan1	54720	0.998742	1.00011	0.997962	0.0481824	-1.11175	0.0167061	1e-07	-1.42925	1e-07	1.21e-05	-1.29246	3e-07	0.136335	1.07913	0.0806069	0.145853	-1.08629	0.0583362	0.807132	1.01519	0.725066	0.362327	1.04905	0.26693	0.118888	-1.08455	0.0631853	1.8e-06	1.29892	2e-07	9e-07	1.31089	1e-07	6.5e-06	-1.32716	2e-07
1416601_a_at	regulator of calcineurin 1	Rcan1	54720	0.38641	-1.15043	0.240733	0.134963	-1.25528	0.060124	0.292805	-1.19255	0.173479	0.0055873	-1.54361	0.0006225	0.93082	-1.01445	0.903632	0.115186	-1.2797	0.0421337	0.971368	-1.0068	0.954414	0.448479	1.11774	0.350039	0.960405	1.00855	0.942739	0.0159318	1.40083	0.0064363	0.140896	1.23553	0.0795298	0.160417	-1.27335	0.0641682
1416602_a_at	RAD52 homolog (S. cerevisiae)	Rad52	19365	0.375063	-1.11262	0.230767	0.0473373	-1.24514	0.0163431	0.0156584	-1.32834	0.0045051	0.14835	-1.19137	0.0523693	0.0905879	-1.19422	0.0493615	0.163078	-1.17851	0.0680864	0.0018496	-1.40571	0.0003462	9.3e-06	-1.64109	1.1e-06	0.0007363	-1.44627	0.0001265	0.000979	-1.41862	0.0002513	0.0747769	1.20755	0.037284	0.155751	-1.19969	0.0614185
1416603_at	predicted gene, EG627737; ribosomal protein L22	EG627737; Rpl22	19934; 627737	0.976838	-1.00289	0.961468	0.0668906	-1.1477	0.0249871	0.755235	1.03013	0.645652	0.715687	-1.03656	0.548335	0.0003581	1.29154	8.98e-05	0.20569	-1.10702	0.0937868	0.0980772	-1.13102	0.0439377	0.0407098	-1.15603	0.0186557	0.190091	-1.1004	0.114162	0.312743	1.07551	0.226643	0.0058077	1.21626	0.0019273	0.928484	-1.01001	0.877258
1416604_at	cytochrome c-1	Cyc1	66445	0.736315	1.02064	0.612053	0.881875	-1.00946	0.814994	0.0025447	1.17571	0.0005139	0.0020463	1.17882	0.0001664	0.0603666	-1.09345	0.0305776	0.509323	1.03919	0.341578	0.152378	-1.07499	0.0773723	0.559013	1.03014	0.461711	0.988158	-1.00085	0.983205	0.848161	1.01046	0.795965	0.0823197	1.08742	0.0418599	0.0448675	1.12139	0.0110519
1416605_at	NHP2 ribonucleoprotein homolog (yeast)	Nhp2	52530	0.0059494	1.32811	0.0011443	0.497344	1.08133	0.343025	3.6e-05	1.59316	3.7e-06	0.220149	1.15089	0.0919234	0.0945304	1.17697	0.0519564	0.561115	-1.07266	0.394569	0.717917	1.04228	0.614249	0.357838	1.09695	0.2628	0.931897	-1.01002	0.903261	0.0097811	1.28482	0.0036284	0.0001565	1.4584	3.25e-05	0.919292	1.01528	0.864154
1416606_s_at	NHP2 ribonucleoprotein homolog (yeast)	Nhp2	52530	0.000399	1.24254	4.15e-05	0.314665	1.06683	0.182126	1e-07	1.55946	1e-07	0.0021594	1.21562	0.0001786	0.0045649	1.17446	0.0015683	0.0552976	-1.12742	0.0156815	0.758092	1.02107	0.664257	0.250183	1.06896	0.169286	0.964583	1.00309	0.948812	0.0016632	1.19783	0.0004624	1e-07	1.43619	1e-07	0.163522	1.10207	0.0659407
1416607_at	RIKEN cDNA 4931406C07 gene	4931406C07Rik	70984	0.0022755	1.21816	0.0003539	0.0687149	1.1248	0.0258267	1e-07	1.55902	1e-07	0.0060569	1.20449	0.0006912	0.0048757	1.18589	0.0016901	0.0185421	1.16864	0.0037902	5e-07	1.41061	1e-07	0.0143866	1.16114	0.0053416	0.0019799	1.21496	0.0004143	1e-07	1.50069	1e-07	0.0021565	1.20652	0.0006263	0.0241461	1.17752	0.0048337
1416608_a_at	cDNA sequence BC004004	BC004004	80748	0.504721	1.05132	0.351182	0.440352	1.05865	0.289037	0.477912	1.05691	0.339871	0.0218176	1.17647	0.0037519	0.14756	-1.09689	0.0885769	0.140479	1.11013	0.0554425	0.416992	-1.05843	0.290757	0.926707	1.00674	0.899906	0.892995	1.01011	0.850621	0.195049	1.08592	0.127773	0.0971415	1.11246	0.0509173	0.13095	1.12388	0.0477816
1416609_at	cDNA sequence BC004004	BC004004	80748	0.337363	1.06053	0.199089	0.54283	1.03995	0.389494	0.682397	1.02911	0.5586	0.0448409	1.12919	0.0099026	0.073453	-1.10094	0.0384827	0.32139	1.06399	0.17572	0.102761	-1.09668	0.0465889	0.678107	-1.02468	0.591359	0.791724	-1.0164	0.719909	0.313364	1.05676	0.22719	0.48737	1.0412	0.375289	0.350563	1.06581	0.197273
1416610_a_at	chloride channel 3	Clcn3	12725	0.06434	-1.15051	0.0224352	0.0007142	1.28452	0.0001174	0.0105886	-1.22452	0.0028105	0.0145095	-1.21321	0.0021395	2.05e-05	-1.36792	3.7e-06	0.0533525	-1.16195	0.0149392	0.040457	-1.16305	0.0143549	0.93568	-1.0066	0.912156	0.0023479	-1.24879	0.0005118	0.388036	-1.06484	0.294893	0.854854	1.01518	0.80049	0.037851	-1.19189	0.0087731
1416611_at	secretory carrier membrane protein 2	Scamp2	24044	7.9e-06	1.36471	4e-07	0.172156	1.09686	0.0822114	0.0001542	1.30792	1.96e-05	0.126591	1.11489	0.0422114	1e-07	1.69022	1e-07	0.0661609	1.13382	0.0198929	0.0065739	1.19162	0.0015575	1e-07	1.50657	1e-07	0.0012051	1.23195	0.0002285	2e-07	1.42618	1e-07	0.0684476	1.12082	0.0335321	0.0156894	1.1953	0.0027122
1416612_at	cytochrome P450, family 1, subfamily b, polypeptide 1	Cyp1b1	13078	0.158928	-1.18517	0.0730321	2.4e-05	-1.64882	2.5e-06	0.002195	-1.46271	0.0004308	0.112144	-1.22199	0.0356501	0.0047163	-1.36415	0.0016281	0.002793	-1.43258	0.0003376	0.0716411	-1.23122	0.0295753	0.0017424	-1.42067	0.0004445	0.0031729	-1.3989	0.0007342	0.0205721	1.28897	0.0087352	0.0333503	1.26538	0.0145145	0.0081979	-1.41481	0.0011636
1416614_at	EP300 interacting inhibitor of differentiation 1	Eid1	58521	0.0642308	1.14226	0.0223787	0.364812	1.07205	0.222253	0.073797	1.14607	0.0297322	0.962319	-1.00518	0.927095	0.0491685	1.14026	0.0241035	0.0898972	1.13417	0.0301312	0.201861	1.09569	0.111014	0.0085518	1.19408	0.0028727	0.0088766	1.19661	0.0025851	0.0018912	1.23333	0.0005389	0.0481226	-1.14238	0.0222801	0.757359	1.02994	0.629359
1416615_at	caseinolytic peptidase, ATP-dependent, proteolytic subunit homolog (E. coli)	Clpp	53895	0.617373	-1.04716	0.468546	0.701516	-1.03695	0.567709	0.0634525	1.17156	0.0246556	0.0109331	-1.23791	0.0014939	0.0237215	-1.18404	0.010284	0.188967	-1.11816	0.0832583	0.111862	-1.13418	0.0518961	0.302636	1.08268	0.214066	0.0645038	-1.15223	0.0295755	0.391718	1.06856	0.298415	0.501769	1.05632	0.389323	0.185038	-1.13016	0.0790804
1416616_s_at	caseinolytic peptidase, ATP-dependent, proteolytic subunit homolog (E. coli)	Clpp	53895	0.263318	-1.09155	0.141925	0.761546	-1.02765	0.643789	0.29242	1.09155	0.173143	0.31407	-1.08866	0.154068	0.0005037	-1.2781	0.0001316	0.0529362	-1.16023	0.0147792	0.0499312	-1.15372	0.0187155	0.925764	-1.00754	0.898572	0.0025626	-1.24305	0.0005685	0.50897	-1.04975	0.4117	0.329537	1.07436	0.227286	0.222087	-1.11126	0.102511
1416617_at	acyl-CoA synthetase short-chain family member 1	Acss1	68738	0.0052192	-1.33718	0.0009728	0.0007874	-1.4111	0.0001319	0.0490932	1.24393	0.0179698	0.993265	1.00139	0.986614	0.059481	-1.20237	0.0300679	0.0009871	-1.42363	9.39e-05	0.404044	-1.09439	0.278592	0.610942	-1.05507	0.517799	1.63e-05	-1.58346	1.3e-06	0.349753	-1.09838	0.259951	1e-07	-1.80461	1e-07	0.122914	-1.20237	0.0438244
1416618_at	protoporphyrinogen oxidase	Ppox	19044	0.0779681	-1.16529	0.0289265	0.297461	-1.09947	0.168562	0.199642	1.1287	0.105103	0.793146	-1.03109	0.653494	0.0020113	-1.28346	0.0006228	0.33264	-1.09555	0.184834	0.200698	-1.11674	0.110235	0.0529208	-1.16939	0.0256187	0.0005232	-1.34094	8.4e-05	0.0162307	-1.21311	0.0065851	0.894608	1.01268	0.853336	0.0573195	-1.2028	0.0152847
1416620_at	SWI/SNF related matrix associated, actin dependent regulator of chromatin, subfamily a-like 1	Smarcal1	54380	0.922933	-1.01053	0.875122	0.80327	1.02607	0.699487	0.600071	1.05418	0.464757	0.108286	1.15592	0.0340269	0.395359	1.0724	0.297064	0.878107	1.01721	0.797944	0.512815	-1.05984	0.38503	0.0015781	-1.28912	0.0003953	0.0787049	-1.15237	0.0378102	0.151407	-1.11994	0.0942583	0.592949	-1.04763	0.486086	0.0926459	-1.17463	0.0294957
1416621_at	lethal giant larvae homolog 1 (Drosophila)	Llgl1	16897	0.0013508	-1.17121	0.0001855	0.0014057	-1.16638	0.0002582	0.0633394	1.10228	0.0245947	0.649898	-1.02867	0.469447	4.28e-05	1.21563	8.3e-06	0.157906	-1.07603	0.0651226	0.575016	1.02999	0.449676	0.202906	-1.0614	0.131153	0.0010231	-1.17105	0.0001875	0.491045	-1.03395	0.393489	0.000297	-1.18603	6.64e-05	0.770711	-1.01945	0.647515
1416622_at	Williams-Beuren syndrome chromosome region 16 homolog (human)	Wbscr16	94254	0.503632	-1.07334	0.350279	0.727405	1.04039	0.600017	0.898889	1.01626	0.843012	0.314911	1.11466	0.154696	0.285091	1.10294	0.19799	0.162706	1.15066	0.0678307	0.820115	1.02511	0.742384	0.537742	-1.06017	0.439923	0.0810838	-1.17268	0.0392262	0.0083922	-1.26523	0.0030232	0.0351526	1.20793	0.0154188	0.372229	-1.10734	0.214557
1416623_at	thrombospondin 3	Thbs3	21827	0.0387444	-1.27107	0.011729	0.0075568	-1.3535	0.0018204	0.191748	1.18024	0.0996866	0.530944	-1.09206	0.339676	0.629477	1.05853	0.536201	0.496691	-1.09414	0.329454	0.0204251	-1.30002	0.0061745	0.0049819	-1.36128	0.0015198	0.0067506	-1.35297	0.0018431	0.227859	-1.14134	0.154368	0.0690387	-1.22111	0.0338727	0.0076617	-1.41246	0.0010604
1416624_a_at	RIKEN cDNA 2810422J05 gene; predicted gene, OTTMUSG00000004411; ubiquitin A-52 residue ribosomal protein fusion product 1	2810422J05Rik; OTTMUSG00000004411; Uba52	22186; 666586; 75620	0.741292	1.01546	0.618626	0.258416	-1.04709	0.139909	0.428438	1.0359	0.291821	0.604204	1.02543	0.416355	0.0722459	1.06776	0.0377435	0.693313	-1.0188	0.545944	0.891706	-1.00633	0.8376	0.058572	-1.07153	0.0290093	0.387766	-1.034	0.280654	0.888197	-1.00596	0.846969	0.182467	-1.05136	0.10891	0.917253	-1.00586	0.860617
1416628_at	transmembrane protein 223	Tmem223	66836	0.849408	1.01674	0.767231	0.0694507	1.1368	0.0261717	0.639919	1.04084	0.509501	0.783384	1.02666	0.639135	0.0944416	1.11777	0.051896	0.998125	1.00022	0.9968	0.0344536	1.15774	0.0117464	1e-07	-1.88928	1e-07	0.847337	1.01509	0.789378	0.145481	-1.10142	0.0899649	0.152868	1.10221	0.0876939	0.8091	1.02369	0.699153
1416629_at	solute carrier family 1 (neutral amino acid transporter), member 5	Slc1a5	20514	6e-07	-1.90264	1e-07	1e-07	-2.09499	1e-07	1e-07	-2.13845	1e-07	0.0003145	-1.56981	1.61e-05	6.19e-05	-1.58077	1.26e-05	0.179337	-1.1832	0.077726	1e-07	-2.29378	1e-07	1e-07	-2.45005	1e-07	1e-07	-1.97686	1e-07	1e-07	-2.23895	1e-07	7.95e-05	1.57245	1.51e-05	0.0006313	-1.57412	4.73e-05
1416630_at	inhibitor of DNA binding 3	Id3	15903	0.169215	-1.22888	0.0793179	0.0208303	-1.39192	0.0060809	0.0147595	-1.454	0.0041874	0.0215762	-1.42153	0.0036997	1e-07	2.54779	1e-07	1e-07	-2.53629	1e-07	2e-07	-2.25446	1e-07	0.346951	-1.14217	0.252923	0.0359494	-1.33957	0.0143948	0.120112	1.23591	0.0716322	0.897697	-1.021	0.857094	7.2e-06	-2.13499	2e-07
1416631_at	adaptor-related protein complex AP-4, beta 1	Ap4b1	67489	0.457304	-1.06654	0.304641	0.879653	1.01495	0.811965	0.729244	1.03475	0.612677	0.18635	1.12099	0.0722603	0.0043797	-1.23366	0.0014977	0.799102	-1.02587	0.682489	0.0514058	-1.16234	0.0194341	0.0002161	-1.32716	3.97e-05	6.6e-06	-1.44227	5e-07	0.0169121	-1.19205	0.0069284	2.97e-05	1.38037	4.9e-06	0.820944	-1.02491	0.715151
1416632_at	similar to NADP-dependent malic enzyme (NADP-ME) (Malic enzyme 1); malic enzyme 1, NADP(+)-dependent, cytosolic	LOC677317; Me1	17436; 677317	4.16e-05	1.32592	2.7e-06	0.780549	1.02287	0.668593	0.122513	1.11771	0.0558511	7.9e-06	1.38231	2e-07	0.0507238	1.12948	0.0249639	0.0072278	1.20056	0.0011248	0.0158576	1.16975	0.0045595	0.186121	1.08723	0.118009	0.0028564	1.21244	0.000645	0.0167085	-1.16056	0.0068222	0.288301	1.07201	0.19181	0.214161	1.10076	0.0972617
1416633_a_at	family with sequence similarity 96, member A	Fam96a	68250	0.971356	1.00482	0.951483	0.439604	1.08808	0.288374	0.734847	-1.04337	0.619286	0.497033	-1.08454	0.307179	0.664482	1.0452	0.576447	0.875687	1.02089	0.793642	0.0821261	1.18627	0.0350542	0.409142	1.0838	0.311218	0.293638	1.1083	0.197291	0.0032802	1.31843	0.0010153	0.0126228	1.26367	0.0046791	0.0870362	-1.2141	0.0270634
1416634_at	family with sequence similarity 96, member A	Fam96a	68250	0.337878	-1.09321	0.199518	0.822363	1.02441	0.726214	0.731143	-1.03815	0.614992	0.167863	-1.1396	0.0626435	0.9802	-1.0025	0.97105	0.0150741	-1.24108	0.0028709	0.956455	-1.00588	0.932133	0.236926	-1.10309	0.158632	0.591692	-1.04906	0.487648	0.0964279	1.1444	0.0549712	0.0590014	1.16799	0.0281628	0.0057888	-1.3073	0.0007405
1416635_at	sphingomyelin phosphodiesterase, acid-like 3A	Smpdl3a	57319	0.0515817	-1.20251	0.0168824	0.284977	-1.11219	0.159253	0.0565618	1.21084	0.0214262	1.17e-05	-1.56576	3e-07	0.764313	-1.03004	0.69219	0.0025753	-1.33771	0.000306	0.0258926	-1.22798	0.0082618	1.09e-05	-1.51461	1.3e-06	2.84e-05	-1.49251	2.6e-06	0.001708	-1.32325	0.0004782	1e-07	-1.75627	1e-07	5.9e-06	-1.64249	2e-07
1416636_at	similar to RAS-homolog enriched in brain; RAS-homolog enriched in brain	LOC100047161; Rheb	100047161; 19744	0.0193137	-1.16359	0.0049431	0.239852	1.08302	0.126469	0.0301683	-1.16069	0.0099322	0.0612811	-1.13796	0.0152712	1e-07	-1.47385	1e-07	0.960882	-1.00442	0.931817	0.0804981	-1.11841	0.0342006	0.883614	1.01035	0.841586	0.0309226	-1.14365	0.0119628	0.426889	-1.0516	0.331154	0.886751	1.01028	0.842673	0.823999	1.02013	0.720382
1416637_at	solute carrier family 4 (anion exchanger), member 2	Slc4a2	20535	0.0077991	1.49425	0.0016081	0.185211	1.22963	0.0906261	0.0038382	1.58852	0.0008341	0.0029559	1.60544	0.0002673	0.03112	1.35736	0.014063	0.580509	1.10308	0.416035	0.0908897	1.28788	0.0398977	0.022289	1.38619	0.0089899	0.35724	1.14862	0.252469	0.0159097	1.40759	0.0064237	0.0001086	1.76439	2.15e-05	0.270204	1.21662	0.135835
1416638_at	sal-like 2 (Drosophila)	Sall2	50524	0.577051	1.09562	0.424629	0.969871	1.00718	0.94991	0.939143	-1.01509	0.903147	0.396068	1.1521	0.218064	0.597398	-1.08003	0.500433	0.803773	-1.04663	0.689503	0.268197	-1.1751	0.161489	0.183759	-1.19908	0.116233	0.136941	-1.22892	0.0756691	0.583686	-1.08219	0.489403	0.10676	-1.24799	0.056915	0.308729	-1.18916	0.16394
1416639_at	solute carrier family 2 (facilitated glucose transporter), member 5	Slc2a5	56485	0.319324	1.1288	0.183642	0.566502	1.07657	0.415149	0.31726	1.13667	0.192869	0.199892	1.1742	0.0802458	0.186719	1.15373	0.11799	0.166917	1.18101	0.0702964	0.129377	1.18697	0.0625092	0.006061	1.34464	0.0019073	0.015027	1.30419	0.0049151	0.0018428	1.39892	0.0005215	0.196095	1.15333	0.118856	0.154834	1.20481	0.0609043
1416640_at	potassium voltage-gated channel, Isk-related family, member 1-like	Kcne1l	66240	0.13587	1.20718	0.059205	0.0470977	1.27502	0.016239	9e-07	1.98798	1e-07	0.0523476	1.28937	0.0121848	3e-06	1.7785	4e-07	0.185173	-1.18962	0.080978	0.0019074	1.45633	0.0003582	0.0066531	1.37328	0.002131	0.110828	1.20843	0.0578683	1e-07	2.43819	1e-07	1e-07	-2.06178	1e-07	0.876748	-1.02734	0.798481
1416641_at	ligase I, DNA, ATP-dependent	Lig1	16881	0.0583375	1.17472	0.0197382	0.963986	1.00496	0.941094	0.127951	1.14952	0.0590293	0.0021594	1.31304	0.0001787	0.0519069	1.16616	0.0256578	0.0578239	1.18021	0.0166379	0.632838	1.0448	0.513716	0.16535	-1.11755	0.102058	0.348702	-1.08163	0.244802	0.386737	-1.0733	0.293731	0.941459	-1.00697	0.917402	0.670179	-1.04787	0.51882
1416642_a_at	tumor protein, translationally-controlled 1	Tpt1	22070	0.18147	1.05038	0.0868808	0.554893	1.02402	0.402362	0.451811	1.03133	0.314508	0.442085	1.03279	0.256585	0.0027115	1.10546	0.0008704	0.278119	1.04269	0.143515	0.425304	1.02999	0.298299	1.9e-06	-1.18939	2e-07	0.687249	1.01516	0.594562	0.527988	1.02256	0.431075	0.0209848	1.08045	0.0084587	0.241886	1.04977	0.116322
1416647_at	branched chain ketoacid dehydrogenase E1, alpha polypeptide	Bckdha	12039	0.0007263	-1.31653	8.62e-05	3.9e-06	-1.46566	3e-07	0.825998	-1.02317	0.740487	0.356952	-1.08922	0.186031	4.57e-05	-1.37609	9e-06	8e-07	-1.54651	1e-07	0.0163073	-1.20851	0.0047082	0.0426781	-1.16639	0.0197313	0.0012256	-1.29029	0.000233	0.954222	1.00517	0.935782	0.229371	-1.09921	0.14416	3.29e-05	-1.46711	1.4e-06
1416648_at	dynein cytoplasmic 1 heavy chain 1	Dync1h1	13424	0.0081078	1.36223	0.0016851	0.0278792	-1.28936	0.0086013	0.720827	-1.05378	0.602407	0.573062	1.08468	0.38391	0.986339	1.00225	0.980684	0.804761	-1.0377	0.690817	0.543396	-1.07875	0.416488	0.286485	1.12778	0.199962	0.892973	-1.01768	0.850497	0.798051	1.0322	0.733268	0.152153	-1.17545	0.0872213	0.372426	1.13388	0.214777
1416651_at	zinc finger, HIT domain containing 2	Znhit2	29805	0.0010956	1.22046	0.0001446	1e-07	1.43528	1e-07	0.0007943	1.24191	0.0001322	0.0046039	1.19779	0.0004838	7.9e-06	-1.30783	1.3e-06	0.921696	-1.00819	0.865537	0.867134	-1.01205	0.803761	0.0110129	1.15719	0.0038806	0.0093739	1.16401	0.0027626	0.0001342	1.25198	2.62e-05	0.0026884	-1.18811	0.0008039	0.0102403	1.19054	0.0015633
1416653_at	similar to vesicle transport protein; syntaxin binding protein 3A	LOC100047484; Stxbp3a	100047484; 20912	0.205945	-1.16562	0.102575	0.510825	-1.08949	0.356226	0.828802	1.03314	0.744211	0.7036	-1.05944	0.533159	0.25433	-1.1362	0.17179	0.294888	-1.14185	0.156094	0.308673	-1.12869	0.194699	0.0735842	-1.21709	0.0381615	0.0052453	-1.36945	0.0013558	0.540961	-1.07352	0.444378	0.107613	-1.19641	0.0574538	0.285313	-1.15796	0.14678
1416654_at	solute carrier family 31, member 2	Slc31a2	20530	8.52e-05	-1.37386	6.4e-06	0.0016713	-1.27445	0.0003151	0.469479	1.06797	0.331906	0.676073	-1.043	0.500986	2.5e-06	1.44912	4e-07	0.871744	1.01699	0.787323	0.164477	-1.1154	0.0853197	0.135136	-1.11763	0.0799427	0.0002228	-1.33429	3.03e-05	0.0202797	-1.18612	0.0085828	0.736218	1.02893	0.648095	0.0026884	-1.30272	0.0002809
1416655_at	C1GALT1-specific chaperone 1	C1galt1c1	59048	0.0903714	1.14467	0.0349835	0.0054555	1.23901	0.0012412	0.498672	1.06409	0.359489	0.255572	1.10541	0.113747	0.000521	1.29619	0.0001367	0.242024	1.10417	0.117731	0.679435	1.0363	0.568819	1.48e-05	1.4061	1.9e-06	0.12003	1.1253	0.0638786	0.0050955	1.23083	0.0016895	0.971541	1.0032	0.959248	0.0032949	-1.29586	0.0003617
1416656_at	chloride intracellular channel 1	Clic1	114584	3e-07	-1.78649	1e-07	2.8e-06	-1.64158	2e-07	0.0104017	-1.31942	0.0027455	0.0361879	-1.25515	0.0073604	0.0003065	-1.42326	7.56e-05	0.0055103	-1.3381	0.000798	1e-07	-1.99073	1e-07	1.6e-06	-1.65364	2e-07	1e-07	-2.04556	1e-07	1.3e-06	-1.658	1e-07	1e-06	1.66854	1e-07	0.0001674	-1.54743	9.6e-06
1416657_at	thymoma viral proto-oncogene 1	Akt1	11651	0.0040717	1.32653	0.0007176	0.662602	-1.05155	0.52111	0.169502	1.15942	0.0849182	0.0621044	1.21598	0.0155478	0.0001272	1.43745	2.81e-05	0.215835	1.13924	0.100487	0.011178	1.27685	0.0029642	0.550544	1.06055	0.453359	0.476761	1.07345	0.366668	0.0466712	1.20061	0.023142	0.134069	1.15227	0.0749158	0.127968	1.18773	0.0463358
1416658_at	frizzled-related protein	Frzb	20378	0.12241	-1.15487	0.0515194	0.0996561	1.16358	0.0409434	0.271647	1.11836	0.157093	1e-07	-1.72838	1e-07	1e-07	-1.64382	1e-07	1e-07	-2.11948	1e-07	0.611071	1.05152	0.488691	1e-07	-2.69809	1e-07	2.2e-06	-1.57218	1e-07	1e-07	-3.28461	1e-07	0.0030614	-1.29079	0.0009333	0.0001815	-1.47153	1.05e-05
1416659_at	eukaryotic translation initiation factor 3, subunit A	Eif3a	13669	0.397701	1.05607	0.250316	0.622598	1.03427	0.475581	0.263599	1.07671	0.151007	0.988907	-1.00135	0.977231	0.0208731	1.13681	0.008869	0.115176	1.10297	0.0421252	0.933516	1.00602	0.898645	0.0788698	1.10333	0.0414891	0.650121	1.02844	0.552397	0.196801	1.0751	0.129163	0.131425	1.08976	0.0731577	0.796288	1.02114	0.68114
1416660_at	eukaryotic translation initiation factor 3, subunit A	Eif3a	13669	0.773654	-1.02616	0.661715	0.842162	1.0186	0.754735	0.375554	1.07788	0.242624	0.19112	-1.11277	0.0751148	0.0398912	1.15367	0.0188345	0.957036	1.00555	0.92519	0.817095	-1.01992	0.738078	0.634317	1.03657	0.543268	0.959564	1.00435	0.941352	0.542431	1.04611	0.445987	0.414674	1.06279	0.304592	0.847619	-1.02007	0.755189
1416661_at	eukaryotic translation initiation factor 3, subunit A	Eif3a	13669	0.0045622	-1.52272	0.0008254	0.201967	1.21673	0.101099	0.51777	-1.11915	0.378511	0.07367	-1.32804	0.0196175	0.343869	1.14642	0.24973	0.387423	-1.15304	0.23062	0.168913	-1.22656	0.0882663	0.664373	-1.06812	0.576598	0.417554	-1.12813	0.309042	0.230733	-1.18385	0.156741	0.0228672	1.37494	0.0093453	0.550273	-1.11808	0.382534
1416662_at	sarcosine dehydrogenase	Sardh	192166	0.04934	-1.12198	0.0159399	0.104908	-1.1	0.0437698	0.0858244	-1.11337	0.0358006	0.374007	-1.06164	0.199449	1e-07	-1.48478	1e-07	0.0005673	-1.23021	4.69e-05	0.000117	-1.25163	1.38e-05	0.0063095	-1.16278	0.0020017	0.0038599	-1.17697	0.0009308	0.241766	-1.06681	0.166004	0.191521	-1.07653	0.115407	0.0003395	-1.26498	2.24e-05
1416663_at	NADH dehydrogenase (ubiquinone) 1 alpha subcomplex, 9	Ndufa9	66108	0.010732	-1.12425	0.0023777	0.0085177	-1.12607	0.0020953	1e-07	-1.67211	1e-07	0.955803	-1.00392	0.914791	4.2e-06	-1.23493	6e-07	0.157192	-1.07123	0.0647767	0.0002812	-1.18086	3.82e-05	0.0400306	-1.0931	0.0182952	0.0183413	-1.1099	0.0062682	0.421958	-1.03671	0.32635	0.556981	-1.02827	0.446875	0.242227	-1.06483	0.116556
1416664_at	cell division cycle 20 homolog (S. cerevisiae)	Cdc20	107995	0.0564972	1.18206	0.0189382	0.379303	1.08624	0.234667	3.18e-05	1.48457	3.2e-06	0.488371	1.07475	0.299459	0.000431	1.3383	0.0001105	0.0599554	-1.1848	0.0174433	0.184203	1.12287	0.0984659	0.0012211	1.30978	0.0002942	0.20269	1.1138	0.123586	0.0664577	1.16074	0.0353338	1e-07	-1.93453	1e-07	0.611496	1.05818	0.449767
1416665_at	demethyl-Q 7	Coq7	12850	0.0008367	1.31563	0.0001026	2.28e-05	1.41704	2.3e-06	0.0022931	1.30092	0.0004535	0.754106	-1.03473	0.598	0.114659	-1.1291	0.065474	0.416701	-1.0768	0.255889	0.0738183	1.1543	0.0307046	0.000301	1.33071	5.83e-05	0.147473	1.12072	0.0831028	3.93e-05	1.3891	6.5e-06	0.0231752	-1.19046	0.0094855	0.185038	-1.13293	0.0790716
1416666_at	serine (or cysteine) peptidase inhibitor, clade E, member 2	Serpine2	20720	0.780368	-1.01434	0.670728	0.123659	1.06815	0.0537954	0.194326	1.06197	0.10145	0.115657	1.0741	0.0372267	1e-07	-1.36943	1e-07	0.782784	1.0148	0.661067	0.0042533	1.12539	0.0009269	0.26063	1.04659	0.178079	0.701107	1.01721	0.61065	0.008461	1.10995	0.0030522	0.0370485	1.08656	0.0164071	0.755944	1.01773	0.627325
1416667_at	phenylalkylamine Ca2+ antagonist (emopamil) binding protein	Ebp	13595	0.821659	1.02368	0.72853	0.926704	-1.00991	0.883722	0.006043	-1.2791	0.0014342	0.0300095	-1.2148	0.0057351	1e-07	-1.69597	1e-07	0.677026	1.04371	0.52653	1e-07	-1.98856	1e-07	0.724269	1.03157	0.645064	0.548625	-1.05357	0.440284	1e-07	-1.74035	1e-07	2e-07	-1.58399	1e-07	0.0091731	-1.28102	0.0013506
1416668_at	tetratricopeptide repeat domain 35	Ttc35	66736	0.0086231	1.13649	0.0018193	0.984439	-1.00129	0.973398	2e-06	1.2986	1e-07	2e-07	1.33722	1e-07	0.382402	-1.04264	0.284783	8e-06	1.26316	3e-07	7.1e-06	1.25344	5e-07	0.373677	1.04331	0.277487	0.0005504	1.18088	8.92e-05	0.0022586	1.15177	0.0006597	1e-07	1.31213	1e-07	0.160875	1.08218	0.0644729
1416669_s_at	nascent polypeptide-associated complex alpha polypeptide	Naca	17938	0.0698869	1.11301	0.0250498	0.688347	1.02809	0.551509	0.048818	1.13051	0.017853	0.526462	1.04603	0.33497	2.29e-05	1.27422	4.1e-06	0.811458	1.01805	0.700216	0.0199574	1.14255	0.0059974	0.904734	1.00766	0.869446	0.359786	1.05471	0.254712	0.0031002	1.17756	0.0009527	0.0957398	1.09744	0.0500797	0.769098	1.02341	0.644813
1416670_at	SET domain, bifurcated 1	Setdb1	84505	0.165554	-1.40294	0.0770979	0.196333	-1.37244	0.097589	0.797296	1.08119	0.701098	0.185328	-1.41224	0.0716963	0.84373	1.05113	0.791044	0.329465	-1.28849	0.182287	0.451654	-1.20524	0.323721	0.826977	-1.05676	0.76929	0.806291	1.06513	0.737493	0.286951	1.27253	0.204303	0.269519	-1.29349	0.175826	0.633129	-1.15698	0.474288
1416671_a_at	mucolipin 1	Mcoln1	94178	0.117407	1.10101	0.0488595	0.558108	-1.04066	0.406051	0.0636623	1.12667	0.0247645	0.0267298	1.15099	0.0049272	0.893224	1.00868	0.856456	0.28759	1.07198	0.150507	0.0079127	-1.16937	0.0019506	0.0043773	1.17711	0.0013081	0.0042819	1.18114	0.0010602	0.723023	-1.02236	0.643924	1e-07	-1.42272	1e-07	0.773713	1.02364	0.651134
1416672_s_at	mucolipin 1	Mcoln1	94178	0.0766862	1.16503	0.0283003	0.938078	-1.0084	0.901775	0.449992	1.07713	0.312769	0.0073047	1.27156	0.0008833	0.59416	-1.04722	0.497013	0.598604	1.05436	0.436202	0.117017	-1.14204	0.0549272	0.249709	1.09881	0.168843	0.381153	1.07739	0.274473	0.845266	-1.01802	0.792138	7.94e-05	-1.38734	1.51e-05	0.722466	1.04093	0.584247
1416673_at	beta-site APP-cleaving enzyme 2	Bace2	56175	0.785216	1.03535	0.677378	0.0011202	1.40016	0.0001982	0.513951	-1.0837	0.374446	0.0136205	1.31367	0.0019745	0.467216	-1.07882	0.365335	0.970021	1.00538	0.948701	0.91471	1.0136	0.871383	0.389922	-1.09234	0.292722	0.338987	1.10471	0.236269	0.374778	-1.09432	0.283078	0.951287	-1.00717	0.931747	0.89038	1.02067	0.820454
1416674_at	protein tyrosine phosphatase, receptor type, U	Ptpru	19273	0.64542	1.0571	0.500799	2.43e-05	-1.55565	2.5e-06	0.0124488	-1.31437	0.0034186	0.544038	1.0798	0.353077	1e-07	-1.85192	1e-07	0.222844	-1.14498	0.104996	0.0038456	-1.3414	0.0008225	0.0001019	-1.48438	1.67e-05	0.238074	-1.12685	0.15139	7.07e-05	-1.49454	1.27e-05	0.0967026	-1.17864	0.0506435	0.135204	-1.19483	0.050056
1416675_s_at	phospholipase C, delta 1	Plcd1	18799	3.1e-06	-1.4439	1e-07	3.2e-06	-1.42402	3e-07	0.849482	-1.01847	0.772182	0.570944	-1.05271	0.381939	0.0294176	-1.1621	0.0131813	0.880585	-1.01483	0.8014	0.0102714	-1.20332	0.0026744	0.0079402	-1.20373	0.0026301	2.64e-05	-1.37042	2.4e-06	0.0009011	-1.26281	0.000229	0.177618	1.10094	0.105345	0.351121	-1.08562	0.197774
1416677_at	apolipoprotein H	Apoh	11818	0.322895	1.12023	0.18681	0.0059358	1.33532	0.0013751	0.0020477	1.41968	0.0003981	0.520773	1.08709	0.329382	0.341919	1.10421	0.247956	0.301192	1.12844	0.160557	0.564446	1.06846	0.438349	0.0036547	1.34549	0.0010588	0.0221609	1.26549	0.007935	0.0063627	1.3172	0.0021839	0.10418	1.18139	0.0552743	0.111289	1.2157	0.0382805
1416678_at	COP9 (constitutive photomorphogenic) homolog, subunit 3 (Arabidopsis thaliana)	Cops3	26572	0.0075837	1.18495	0.0015512	0.0015342	1.21922	0.0002855	0.0391747	1.14974	0.0136778	0.0011962	1.24283	8.64e-05	0.25418	1.07239	0.171677	0.131898	1.10628	0.050785	0.0305616	1.14476	0.0101043	0.0742937	1.11319	0.0386302	0.0356704	1.13696	0.0142523	0.0005071	1.23658	0.0001188	0.0125854	1.16176	0.0046603	0.0532712	1.1494	0.013866
1416679_at	ATP-binding cassette, sub-family D (ALD), member 3	Abcd3	19299	0.417135	1.04803	0.267157	0.579312	1.03385	0.429331	0.0020444	1.18861	0.0003971	0.863945	1.01291	0.76006	0.138632	1.07704	0.0822612	0.893194	-1.00961	0.81988	0.475673	1.04044	0.347444	0.972382	1.00202	0.961736	0.812166	1.01375	0.745136	0.0440243	1.10451	0.0216107	0.626262	-1.02729	0.52222	0.732179	1.02437	0.595904
1416680_at	ubiquitin protein ligase E3A	Ube3a	22215	0.0020915	-1.30276	0.0003192	0.185748	-1.12418	0.0910043	0.0019926	-1.32459	0.0003865	0.229466	-1.12156	0.0974066	1e-07	-2.4185	1e-07	0.572237	-1.05841	0.406565	0.0093322	-1.244	0.0023842	0.0282851	-1.19419	0.0120126	0.0006505	-1.3336	0.0001087	0.0012233	-1.30224	0.000325	0.778341	-1.02647	0.701632	0.0414607	-1.21796	0.0099215
1416681_at	ubiquitin protein ligase E3A	Ube3a	22215	0.0823033	-1.23192	0.0310522	0.561565	-1.08102	0.409881	0.459976	-1.10648	0.322562	0.212761	-1.17767	0.0876671	8.79e-05	-1.5671	1.85e-05	0.191359	-1.17958	0.0846663	0.0383164	-1.2728	0.0134063	0.137641	-1.18152	0.0817299	0.0337761	-1.27312	0.0133151	0.118762	-1.18938	0.0706902	0.281129	1.13409	0.185872	0.109655	-1.24231	0.0374616
1416682_at	ubiquitin protein ligase E3A	Ube3a	22215	0.0187156	-1.41656	0.0047439	0.905791	1.0224	0.850793	0.0078462	-1.51638	0.0019604	0.514286	-1.12407	0.323311	1e-07	-2.48229	1e-07	0.153957	-1.25021	0.0630007	0.0324355	-1.36516	0.0108865	0.0043363	-1.49535	0.0012933	0.0009676	-1.61569	0.0001753	0.000345	-1.66594	7.67e-05	0.311067	-1.16011	0.211301	0.0106233	-1.52845	0.0016383
1416683_at	plexin B2	Plxnb2	140570	0.0012059	-1.33567	0.0001622	5.03e-05	-1.43617	5.7e-06	0.188755	-1.13694	0.0976264	0.899638	-1.01684	0.813113	0.118252	-1.14043	0.0679042	0.0165562	-1.24411	0.0032606	7.62e-05	-1.42469	8.3e-06	1e-06	-1.56599	1e-07	7e-07	-1.60051	1e-07	0.0010032	-1.32173	0.0002583	0.0043614	1.27068	0.0013888	0.0305318	-1.24162	0.0065511
1416684_at	fibrillarin	Fbl	14113	0.0001159	1.19808	9.2e-06	0.782252	1.01554	0.671094	9e-07	1.29074	1e-07	0.0001035	1.2089	4e-06	1e-07	1.52575	1e-07	1.74e-05	1.23218	7e-07	1e-07	1.36217	1e-07	1e-07	1.32347	1e-07	4.1e-06	1.24529	3e-07	1e-07	1.37794	1e-07	8.64e-05	1.19039	1.67e-05	3e-07	1.32247	1e-07
1416685_s_at	fibrillarin	Fbl	14113	0.0190605	1.15338	0.0048579	0.93605	1.00618	0.898711	0.0030281	1.21078	0.0006302	0.0028265	1.21109	0.0002525	1e-07	1.4287	1e-07	0.187757	1.08924	0.0825556	0.000177	1.25617	2.24e-05	0.0258819	1.13667	0.0107868	0.0703893	1.11179	0.0329044	0.0002839	1.23751	6.14e-05	0.0028	1.18815	0.0008422	0.0015261	1.2422	0.0001385
1416686_at	procollagen lysine, 2-oxoglutarate 5-dioxygenase 2	Plod2	26432	0.207648	-1.14611	0.103875	0.0084046	-1.30847	0.0020642	0.601654	-1.06734	0.466429	0.017527	1.29722	0.0027764	0.0135642	-1.27164	0.0054001	0.731057	1.04526	0.592636	0.120693	-1.17393	0.057213	0.0001107	-1.48317	1.84e-05	0.12587	-1.16607	0.0680076	1e-07	-1.7736	1e-07	0.0368122	-1.22769	0.0162874	0.445585	1.10186	0.280124
1416687_at	procollagen lysine, 2-oxoglutarate 5-dioxygenase 2	Plod2	26432	0.0002606	-1.57733	2.47e-05	0.0021339	-1.44674	0.0004171	0.0009375	-1.53914	0.0001605	0.949996	-1.01193	0.90305	0.0003369	-1.52046	8.41e-05	0.0292289	-1.31635	0.0067843	2.47e-05	-1.6922	2.2e-06	3.08e-05	-1.66008	4.3e-06	0.0005579	-1.5171	9.05e-05	1e-07	-2.0503	1e-07	0.429337	-1.10254	0.318572	0.102421	-1.25711	0.0339048
1416688_at	synaptosomal-associated protein 91	Snap91	20616	0.0056487	1.15631	0.0010709	0.957363	1.00362	0.931048	0.735086	-1.02264	0.619852	0.116093	1.09311	0.0373958	0.584661	-1.0295	0.487019	0.0267068	1.12705	0.0060563	0.118739	1.08482	0.0559991	0.428102	1.04176	0.329404	0.213892	1.06571	0.132122	0.612591	1.02723	0.520584	0.0125539	-1.13167	0.0046447	0.860181	-1.01302	0.774205
1416689_at	tuftelin 1	Tuft1	22156	0.0030161	-1.40561	0.0005023	0.144196	-1.18686	0.0653979	0.0017019	-1.46532	0.0003218	0.528114	1.09204	0.336794	0.0345117	-1.25528	0.0158976	0.111756	1.21089	0.0405025	0.0002561	-1.51887	3.42e-05	0.0014843	-1.41866	0.0003685	0.0030312	-1.39185	0.000696	0.120202	-1.18211	0.0717056	1e-07	3.18205	1e-07	0.0107814	1.3879	0.0016738
1416690_at	GTP binding protein 2	Gtpbp2	56055	8.29e-05	-1.27091	6.2e-06	0.0009286	-1.21286	0.0001591	0.0043517	-1.1954	0.0009688	0.0537982	-1.12914	0.0126749	0.0326741	-1.12573	0.0149035	0.0629511	-1.12104	0.0185683	0.0001818	-1.24746	2.31e-05	2e-07	-1.3825	1e-07	1e-07	-1.54475	1e-07	1e-07	-1.59611	1e-07	0.778771	-1.01816	0.702134	0.0034873	-1.21388	0.0003897
1416691_at	GTP binding protein 2	Gtpbp2	56055	0.0298594	-1.2733	0.0084725	0.0147695	-1.30465	0.0040391	0.173652	-1.1799	0.0876035	0.0067085	-1.37167	0.000789	0.157699	-1.16085	0.0959334	0.0134836	-1.32481	0.0024854	0.0158019	-1.29977	0.0045383	0.0004336	-1.45968	8.86e-05	0.0001171	-1.53409	1.41e-05	6.89e-05	-1.53952	1.23e-05	0.252553	-1.13279	0.162008	0.0766599	-1.25066	0.0226468
1416692_at	coilin	Coil	12812	0.462035	1.05245	0.308953	0.399934	-1.05926	0.252608	0.0079377	1.19281	0.0019895	0.0255994	1.15959	0.0046516	8.87e-05	1.26884	1.88e-05	0.503471	1.04953	0.335714	0.26545	1.0737	0.159257	0.765206	-1.01983	0.694444	0.0003757	-1.24768	5.63e-05	0.416898	1.05103	0.321759	0.365402	-1.05839	0.259348	0.351882	-1.07252	0.198607
1416695_at	translocator protein	Tspo	12257	0.0003201	-1.34425	3.17e-05	7e-07	-1.52457	1e-07	0.160703	-1.13192	0.0792259	0.0582095	-1.17704	0.0142095	0.0364161	-1.17173	0.0169304	0.121856	-1.14038	0.0455794	0.0006638	-1.31282	0.0001043	0.916423	-1.00927	0.88574	0.0242102	-1.19105	0.0088687	0.117742	-1.12589	0.0699803	1e-07	2.07295	1e-07	0.534043	1.06515	0.365111
1416696_at	DNA segment, Chr 17, Wayne State University 104, expressed	D17Wsu104e	28106	0.206954	-1.11098	0.103315	0.0446967	-1.17322	0.0152295	0.0001056	-1.39915	1.26e-05	0.797978	1.02839	0.660327	0.0049119	-1.23538	0.0017039	0.711333	-1.03711	0.567559	0.0001056	-1.36572	1.21e-05	0.166518	-1.11113	0.102899	0.007857	-1.22809	0.0022252	0.0308904	-1.17535	0.0141812	0.980599	1.0022	0.97248	0.0238133	-1.22535	0.0047486
1416698_a_at	CDC28 protein kinase 1b	Cks1b	54124	0.0010489	1.30453	0.0001362	0.177952	-1.11829	0.0858177	0.0017283	1.30699	0.0003277	0.166527	1.12962	0.0619112	1e-07	1.57349	1e-07	0.969844	1.00416	0.94833	0.905681	-1.01149	0.858317	0.0002122	1.3375	3.89e-05	0.15054	1.11851	0.0852949	0.0049208	1.23822	0.0016217	0.159592	-1.11567	0.0923759	0.92928	-1.01063	0.878468
1416699_at	RIKEN cDNA 1110008F13 gene	1110008F13Rik	67388	0.946159	-1.00441	0.911954	0.016834	-1.12508	0.0047144	0.76829	1.01899	0.662241	0.27173	-1.06396	0.124536	0.0148065	-1.12116	0.0059763	0.0041848	-1.15872	0.000558	0.0049912	-1.14801	0.0011193	0.898245	-1.00704	0.860265	0.685807	-1.02155	0.593031	0.978511	1.00154	0.969123	0.0006095	-1.17849	0.0001498	0.652296	-1.02973	0.497007
1416700_at	Rho family GTPase 3	Rnd3	74194	0.473921	1.06357	0.320756	0.0014212	-1.27582	0.0002615	0.989536	-1.00149	0.982144	0.0980112	1.14805	0.0295056	0.0184913	1.18688	0.007718	0.392672	1.07668	0.235106	0.0096206	1.21778	0.0024706	0.789358	-1.02211	0.723362	0.0890155	-1.13569	0.0440064	0.0012254	1.27024	0.0003256	0.705373	-1.03177	0.612905	0.617263	-1.0511	0.456162
1416701_at	Rho family GTPase 3	Rnd3	74194	0.760714	1.05098	0.643885	0.0124982	-1.39325	0.0033199	0.38029	1.14497	0.246996	0.736168	-1.0625	0.573281	0.284977	1.14988	0.197887	0.911394	1.02066	0.849111	0.295947	1.15507	0.184083	0.371482	1.12518	0.275551	0.734165	-1.04998	0.650228	0.0050716	1.42963	0.001681	0.623495	-1.0719	0.519118	0.758033	-1.05754	0.630183
1416702_at	serine (or cysteine) peptidase inhibitor, clade I, member 1	Serpini1	20713	0.14668	-1.26484	0.0656423	0.534761	1.11638	0.3812	0.800115	1.05255	0.705056	0.0240607	-1.45473	0.0042852	0.11161	-1.26742	0.063423	0.590629	-1.10491	0.427115	0.122039	1.27407	0.0580189	0.123512	-1.25816	0.0717216	0.841251	-1.0354	0.781186	0.0916085	-1.28254	0.0517429	0.0049228	-1.51992	0.0015958	0.469326	-1.15076	0.301932
1416703_at	mitogen-activated protein kinase 14	Mapk14	26416	0.364637	-1.0664	0.22152	0.983229	-1.00188	0.971339	0.0190934	-1.17673	0.0056946	0.611891	-1.04268	0.424492	0.0465408	-1.13031	0.0225993	0.0710185	-1.13102	0.0219602	1e-07	-1.5114	1e-07	0.0196788	-1.15564	0.0077416	1e-07	-1.49353	1e-07	0.506745	-1.04413	0.409381	0.0009986	-1.22851	0.0002608	0.0005002	-1.2937	3.55e-05
1416704_at	mitogen-activated protein kinase 14	Mapk14	26416	0.247327	-1.16419	0.13042	0.395948	-1.1221	0.249131	0.636598	-1.07413	0.505635	0.0128529	-1.38682	0.0018354	0.164751	-1.17953	0.101225	0.0903033	-1.247	0.0303293	0.0002037	-1.58831	2.63e-05	0.466469	-1.09395	0.367638	0.063729	-1.2491	0.0291522	0.678732	1.05444	0.593716	0.0873592	-1.22585	0.0448864	0.0253557	-1.36832	0.0051593
1416705_at	ribulose-5-phosphate-3-epimerase	Rpe	66646	0.235007	1.10932	0.121993	0.0253752	1.20174	0.0076891	0.0043734	1.28546	0.0009741	0.749476	1.03628	0.590798	0.769185	1.02607	0.697645	0.940565	1.00859	0.897191	0.0007763	1.31862	0.0001257	0.243987	1.09757	0.164111	0.0353235	1.18318	0.0140876	0.0018489	1.27912	0.000524	0.353212	1.08004	0.248201	0.53993	1.0663	0.371289
1416706_at	ribulose-5-phosphate-3-epimerase	Rpe	66646	0.646409	1.07247	0.501868	0.286154	1.15904	0.160181	0.0106678	1.42301	0.0028355	0.179036	-1.21301	0.0682619	0.592517	1.07362	0.495347	0.712196	-1.06116	0.56854	0.139093	1.21264	0.0686835	0.584496	1.07475	0.489025	0.173317	1.18845	0.101789	0.0472878	1.27428	0.0235235	0.413087	1.11364	0.303187	0.811389	-1.04393	0.70189
1416707_a_at	polyamine-modulated factor 1	Pmf1	67037	0.918504	-1.01171	0.868851	0.455044	1.0757	0.303531	0.840654	1.02352	0.760221	0.961944	1.00656	0.926062	0.131321	1.1353	0.0770597	0.471981	-1.07522	0.306472	0.063938	1.17577	0.0256151	0.0106431	1.23943	0.0037309	0.344306	1.08691	0.240853	0.0517208	1.17503	0.0261643	0.0667267	-1.16729	0.0325739	0.527154	1.07286	0.357998
1416708_a_at	GRAM domain containing 1A	Gramd1a	52857	0.301789	1.0903	0.170198	0.405685	-1.07368	0.25772	0.791434	1.02699	0.692789	0.802935	1.02715	0.667826	0.169662	1.1081	0.104904	0.722985	1.03497	0.582141	0.589883	-1.04667	0.465834	1e-07	-1.75201	1e-07	0.0207907	-1.19037	0.0073411	2.5e-06	-1.45428	3e-07	0.0110309	1.20713	0.0040078	0.910603	1.01281	0.85015
1416709_a_at	neugrin, neurite outgrowth associated	Ngrn	83485	0.243559	-1.08928	0.127863	0.781658	1.02391	0.670194	0.0335827	-1.17032	0.0113474	0.50525	1.05763	0.314873	5.31e-05	-1.31495	1.06e-05	0.254485	1.08963	0.126447	0.31838	-1.07384	0.202849	0.0111985	-1.18242	0.0039582	0.0552898	-1.13698	0.024465	0.888929	-1.01069	0.847882	0.263525	-1.07972	0.17094	0.934421	1.00855	0.886936
1416710_at	transmembrane protein 35	Tmem35	67564	0.0009665	1.23045	0.0001226	1.3e-06	1.36843	1e-07	0.0317956	1.15253	0.0105947	0.356369	-1.06846	0.185578	3.76e-05	1.28445	7.2e-06	0.0064891	1.18987	0.0009824	0.518153	1.04362	0.390562	1e-07	1.4142	1e-07	0.0413347	-1.12979	0.0170912	0.739715	1.0218	0.663606	0.0059575	-1.17574	0.0019836	0.0400255	-1.15523	0.0094629
1416711_at	T-box brain gene 1	Tbr1	21375	0.477679	1.13499	0.324107	0.33994	1.17878	0.201951	0.5399	1.12323	0.401432	0.260181	1.22528	0.11673	2.27e-05	1.94848	4.1e-06	0.578873	1.11037	0.414119	0.0078321	1.52014	0.001926	0.0409695	1.36305	0.0188033	0.0843576	1.30612	0.0411773	0.0250206	1.4006	0.0110353	0.0141296	-1.45092	0.0053275	0.347284	1.19797	0.194657
1416712_at	peptidase D	Pepd	18624	1e-07	1.56742	1e-07	3.35e-05	1.26189	3.6e-06	1e-07	1.63865	1e-07	1e-07	1.5197	1e-07	1e-07	1.70823	1e-07	1e-07	1.53155	1e-07	1e-07	1.38552	1e-07	1e-07	1.80305	1e-07	1e-07	1.76398	1e-07	1e-07	1.58367	1e-07	0.0054092	1.15746	0.0017772	1e-07	1.51707	1e-07
1416713_at	tubulin polymerization-promoting protein family member 3	Tppp3	67971	1.2e-06	-1.84528	1e-07	1e-07	-8.05447	1e-07	1e-07	-3.79588	1e-07	0.628275	-1.07378	0.443404	0.0073948	-1.3397	0.0027086	0.927401	1.01466	0.875042	1e-07	-2.00439	1e-07	0.0001024	-1.5593	1.69e-05	0.106276	-1.19894	0.0549588	1e-07	-2.36012	1e-07	0.357284	1.11274	0.252016	0.543475	-1.09312	0.375306
1416715_at	gap junction protein, beta 3	Gjb3	14620	0.841762	-1.02535	0.756833	0.308671	-1.11642	0.177452	0.827709	-1.02909	0.742694	0.0283107	1.26558	0.0053279	0.783174	1.03003	0.714515	0.869196	1.02248	0.783354	0.0472623	1.2195	0.0174585	0.573623	-1.05926	0.477525	0.316418	1.10605	0.216327	0.460375	1.07659	0.363389	0.822601	-1.02522	0.758089	0.317178	1.12847	0.170756
1416716_at	embryonal Fyn-associated substrate	Efs	13644	0.555444	-1.05379	0.402438	0.114101	-1.1339	0.0486411	0.359453	1.0852	0.228369	0.499553	1.06577	0.309599	0.227428	1.09505	0.149946	0.0445837	-1.17692	0.0117426	0.616804	-1.0435	0.495658	0.502853	-1.05361	0.403964	0.004218	-1.24303	0.0010413	0.0537524	-1.15185	0.0274018	1e-07	1.72646	1e-07	0.99399	-1.001	0.988192
1416718_at	brevican	Bcan	12032	0.0446683	1.23491	0.0140508	0.230075	-1.13984	0.119773	0.0270372	1.27725	0.0086903	0.088397	1.21022	0.0254565	0.0865188	1.18386	0.0467604	0.0465924	-1.23975	0.012474	0.225579	1.13643	0.128256	0.0619025	1.20188	0.0309563	0.98496	1.0022	0.97889	0.0252456	1.24423	0.0111646	0.0065985	-1.30712	0.0022323	0.492795	-1.09297	0.323935
1416719_a_at	ribosomal protein S10	Rps10	67097	0.353231	1.05736	0.211921	0.0253955	-1.13083	0.0076984	0.0139463	1.15582	0.003912	0.883562	1.01191	0.78926	2.6e-06	1.30037	4e-07	0.157563	-1.08691	0.0649619	0.433354	-1.04667	0.305904	0.0949881	-1.0919	0.0520401	0.0659163	-1.10352	0.0303612	0.528079	1.0356	0.431193	0.558121	-1.03429	0.447951	0.526309	1.04524	0.357229
1416720_at	splicing factor, arginine/serine-rich 6	Sfrs6	67996	1.1e-06	1.42381	1e-07	0.128264	1.109	0.0563281	0.0008242	1.26864	0.0001382	0.589879	1.04579	0.400935	2.9e-06	1.36786	4e-07	0.767817	-1.0251	0.640951	7.22e-05	1.30625	7.8e-06	2e-07	1.44077	1e-07	1.5e-05	1.34529	1.2e-06	0.0582777	1.12548	0.0302114	0.816119	-1.01711	0.749433	0.435378	1.06569	0.270542
1416721_s_at	splicing factor, arginine/serine-rich 6	Sfrs6	67996	3e-07	1.5184	1e-07	0.0034657	1.23579	0.0007275	0.0025159	1.2665	0.000507	0.0207328	1.197	0.0035066	1e-07	1.51194	1e-07	0.891226	-1.01367	0.816868	0.0008824	1.27417	0.0001458	1e-07	1.5131	1e-07	2.2e-06	1.44308	1e-07	0.0763687	1.1301	0.0416511	0.934465	-1.00685	0.907362	0.505238	1.06315	0.336112
1416722_at	high mobility group 20A	Hmg20a	66867	1.5e-06	1.3453	1e-07	7.89e-05	1.253	9.5e-06	7.67e-05	1.27733	8.8e-06	1e-07	1.59006	1e-07	1e-07	1.67697	1e-07	1e-07	1.49319	1e-07	1e-07	1.38557	1e-07	0.0156039	1.13942	0.005884	0.690921	1.0242	0.598612	8.8e-06	1.28811	1.2e-06	1e-07	1.7613	1e-07	5.59e-05	1.30047	2.6e-06
1416723_at	transcription factor 4	Tcf4	21413	0.797651	1.02146	0.694757	0.0120662	1.18259	0.0031774	0.125556	1.11982	0.0576252	0.923093	1.01001	0.853811	0.261315	1.07642	0.177602	0.00179	-1.24426	0.0001934	0.0180125	1.17074	0.0053019	0.28532	1.07262	0.198899	0.557083	1.04186	0.449593	0.0024949	1.21515	0.000741	1.2e-06	-1.40011	1e-07	0.873178	-1.01546	0.792755
1416725_at	transcription factor 4	Tcf4	21413	0.930547	1.00792	0.888152	0.0207635	1.17451	0.0060605	0.0631299	1.1507	0.0244822	0.937707	-1.00863	0.87829	0.0192519	1.16739	0.0080813	0.386394	1.07031	0.229786	0.0139878	1.18521	0.0039058	0.0797499	1.12392	0.0420471	0.002375	1.23233	0.0005195	0.0109929	1.18375	0.0041502	0.0364704	-1.14981	0.0161197	0.120834	1.13395	0.0427898
1416726_s_at	ubiquitin-conjugating enzyme E2S	Ube2s	77891	1e-07	1.70554	1e-07	2e-07	1.5992	1e-07	1e-07	2.23418	1e-07	1e-07	1.66362	1e-07	1e-07	2.44132	1e-07	1e-07	1.71552	1e-07	1e-07	1.96357	1e-07	1e-07	2.16187	1e-07	1e-07	2.13491	1e-07	1e-07	2.17503	1e-07	1e-07	1.87957	1e-07	1e-07	2.03788	1e-07
1416727_a_at	cytochrome b-5	Cyb5	109672	0.19287	1.0958	0.0938936	0.000333	-1.27175	4.9e-05	0.0011168	1.26408	0.000197	0.349437	1.07546	0.180274	6.3e-06	1.35447	1e-06	0.0208517	1.17387	0.0044226	0.0129073	1.17902	0.0035336	0.0038203	1.20483	0.0011155	0.0297914	1.15147	0.0114297	0.0025319	1.2134	0.0007542	0.0145319	-1.1688	0.0055041	0.206923	1.10427	0.0927184
1416728_at	casein kinase 2, beta polypeptide	Csnk2b	13001	0.760581	-1.02138	0.643691	0.0179267	-1.14332	0.0050845	0.617306	-1.03533	0.482899	0.343567	-1.06448	0.175891	0.866558	-1.01037	0.821418	5.35e-05	-1.2771	2.6e-06	0.0071955	-1.16348	0.0017426	0.0009244	-1.20103	0.0002147	0.0373392	-1.12177	0.0150577	0.582814	-1.03224	0.488504	7.78e-05	-1.24744	1.48e-05	0.159146	-1.09792	0.0634441
1416730_at	RNA terminal phosphate cyclase-like 1	Rcl1	59028	0.0014505	-1.268	0.0002028	1e-07	-1.70343	1e-07	0.745111	1.031	0.632098	0.737097	-1.0337	0.57461	2e-06	-1.42551	3e-07	0.0120076	-1.21064	0.0021409	0.005713	-1.22262	0.0013218	0.0001503	-1.31666	2.61e-05	0.0010101	-1.27024	0.0001847	1.9e-06	-1.43238	2e-07	0.0020079	1.24286	0.0005773	0.0505345	-1.17828	0.0129108
1416731_at	topoisomerase (DNA) II beta	Top2b	21974	0.821075	-1.01695	0.727579	0.0050954	-1.18148	0.0011439	0.759266	1.02386	0.651069	0.186654	-1.09223	0.07247	0.0384152	-1.12497	0.0180414	0.932351	-1.0071	0.883356	0.0536811	1.12214	0.0204871	0.0943212	1.10067	0.0515895	0.322045	-1.06129	0.221272	0.231126	1.07144	0.157094	0.367168	-1.05611	0.260951	0.498989	-1.05232	0.330111
1416732_at	topoisomerase (DNA) II beta	Top2b	21974	0.236845	-1.15336	0.123356	0.555414	-1.07969	0.403143	0.192059	1.17924	0.0999195	0.0316857	-1.29848	0.0061804	0.554465	-1.07083	0.455175	0.558681	-1.08177	0.391548	0.230821	1.1495	0.132185	0.19632	1.15218	0.125993	0.895964	1.0169	0.854482	0.453358	1.08835	0.356361	0.422599	1.09736	0.311958	0.800405	-1.04055	0.687303
1416733_at	muskelin 1, intracellular mediator containing kelch motifs	Mkln1	27418	0.0147637	-1.21926	0.0034941	0.0016953	-1.28495	0.0003204	0.107228	-1.15218	0.0471957	0.917168	-1.0129	0.84272	0.102067	-1.13381	0.0569416	0.0133034	-1.22936	0.0024424	0.0007333	-1.31175	0.0001178	0.0327473	-1.17793	0.0143426	9.58e-05	-1.3747	1.11e-05	0.0300506	-1.17926	0.0137291	0.0015161	1.27777	0.0004183	0.0395581	-1.20766	0.0093134
1416735_at	N-acylsphingosine amidohydrolase 1	Asah1	11886	0.455909	-1.06267	0.303396	0.0184745	1.18689	0.005271	0.0265653	1.18966	0.0085037	0.0046789	-1.24534	0.0004973	0.117565	-1.11566	0.0674328	0.907044	-1.01181	0.841517	0.491524	-1.0551	0.363201	0.854824	1.01464	0.804501	0.769812	-1.02348	0.692889	0.107727	-1.11786	0.0628252	9.24e-05	1.32397	1.8e-05	0.74905	-1.03211	0.6187
1416736_at	cancer susceptibility candidate 3	Casc3	192160	0.211789	-1.09069	0.106609	0.0017028	-1.22825	0.0003223	0.0588157	-1.14411	0.0224805	0.514173	1.05407	0.323151	0.0023317	1.21074	0.0007349	0.501002	1.05292	0.333157	2.8e-06	-1.38481	2e-07	0.0010906	-1.23285	0.0002591	0.0007662	-1.24684	0.0001328	0.0001995	-1.27127	4.1e-05	1e-07	-1.57002	1e-07	0.794304	-1.02404	0.678431
1416737_at	glycogen synthase 1, muscle	Gys1	14936	1.3e-06	-1.74663	1e-07	9e-06	-1.6198	8e-07	1e-07	-2.32837	1e-07	0.127562	-1.19185	0.0427303	1e-07	-1.83791	1e-07	0.0046387	-1.36218	0.0006403	1e-07	-2.06153	1e-07	1e-07	-2.5622	1e-07	1e-07	-2.06856	1e-07	1e-07	-5.12021	1e-07	0.0001282	-1.48409	2.61e-05	0.0449268	-1.27244	0.0110702
1416738_at	BRCA1 associated protein	Brap	72399	0.95699	-1.00752	0.928742	0.05372	1.22485	0.0190101	0.239282	-1.14769	0.132921	0.346776	1.12066	0.178404	0.556695	-1.06443	0.457551	0.358118	-1.11297	0.205555	0.272203	-1.12498	0.164493	0.0001596	-1.47569	2.81e-05	0.0305857	-1.24465	0.0117897	0.023766	-1.2498	0.0103907	0.46848	-1.08066	0.356854	0.744641	-1.0469	0.61304
1416739_a_at	BRCA1 associated protein	Brap	72399	0.168139	-1.24688	0.0785782	0.76822	1.05706	0.65287	0.662901	-1.08591	0.536677	0.221221	-1.23445	0.0926254	0.397488	-1.13742	0.299055	0.0988886	-1.3069	0.0342808	0.0342175	-1.38057	0.0116462	0.028803	-1.37703	0.0122811	0.363535	-1.15073	0.258053	0.906274	-1.02048	0.869379	0.301542	-1.17145	0.20327	0.22317	-1.24625	0.103334
1416740_at	collagen, type V, alpha 1	Col5a1	12831	0.0173343	-1.38494	0.0042948	0.44286	-1.12243	0.291456	0.021483	-1.39555	0.0065688	0.0860825	-1.28658	0.0244551	9.7e-06	-1.81972	1.6e-06	0.926697	-1.01739	0.874122	0.0288691	-1.34129	0.009425	1e-07	-2.95798	1e-07	3.6e-06	-1.93858	2e-07	1e-07	-3.55027	1e-07	0.0973823	-1.24223	0.0510715	0.0008237	-1.67401	6.52e-05
1416741_at	collagen, type V, alpha 1	Col5a1	12831	0.646045	1.07401	0.501462	0.0649544	1.27897	0.0241037	0.221508	1.19766	0.120054	0.0516824	1.31804	0.0119611	0.76976	1.04195	0.698337	0.0081903	1.43519	0.0013186	0.416472	1.11935	0.290326	0.34552	-1.13015	0.251709	0.818205	-1.03392	0.753029	0.186705	-1.18105	0.121317	0.360571	-1.12916	0.255075	0.869595	1.03138	0.787212
1416742_at	craniofacial development protein 1	Cfdp1	23837	0.0014133	1.18803	0.0001967	0.0191336	1.13188	0.0054951	0.992852	1.00073	0.987305	0.0014212	1.1978	0.0001073	0.0002358	1.20807	5.65e-05	0.0008113	1.20383	7.36e-05	0.0125474	1.14029	0.0034182	0.35833	1.04926	0.26322	0.664011	1.02473	0.567745	0.0458282	-1.10541	0.0226562	0.0251686	1.1202	0.0104326	0.238339	1.07672	0.113911
1416743_at	similar to UDP-N-acetylhexosamine pyrophosphorylase; UDP-N-acetylglucosamine pyrophosphorylase 1	LOC640502; Uap1	107652; 640502	0.902258	-1.01146	0.845521	0.0417722	1.16037	0.013979	0.0011188	-1.29023	0.0001974	0.567296	1.05311	0.378034	0.0690899	-1.13406	0.0358477	0.141911	1.1207	0.0562234	0.0253663	-1.17501	0.0080553	0.0491956	-1.14623	0.0233874	0.200593	-1.09596	0.121994	0.128079	-1.1108	0.0774042	0.105767	-1.12067	0.0562681	0.0047097	-1.26255	0.0005687
1416746_at	H2A histone family, member X	H2afx	15270	0.517396	-1.03886	0.364018	0.27269	1.06279	0.149929	0.130916	1.09021	0.0608023	0.510791	-1.04266	0.320276	0.0103186	-1.13474	0.0039491	0.0253717	-1.12846	0.0056707	0.20783	-1.0691	0.115044	0.002756	1.16225	0.0007588	0.203839	-1.06726	0.124454	0.0002177	-1.20682	4.53e-05	1e-07	-1.51058	1e-07	0.662942	-1.03024	0.510347
1416747_at	major facilitator superfamily domain containing 5	Mfsd5	106073	0.837582	1.01257	0.750989	0.248466	-1.0617	0.132899	0.17652	1.07608	0.0895526	0.880385	1.01084	0.784071	0.0232471	-1.11093	0.0100469	0.650314	-1.02725	0.495378	6.03e-05	-1.22202	6.2e-06	0.296944	1.05112	0.209039	0.303519	-1.05159	0.205089	0.554185	-1.0297	0.458224	0.364126	-1.04581	0.258248	0.624443	-1.03165	0.464702
1416748_a_at	meiotic recombination 11 homolog A (S. cerevisiae)	Mre11a	17535	0.833357	-1.02377	0.744441	0.104978	-1.16025	0.0438168	0.924279	1.01168	0.881331	0.591394	1.06243	0.402406	0.040799	1.18985	0.0193721	0.255962	1.11768	0.127497	0.283211	-1.10424	0.173182	0.866699	-1.01654	0.819914	0.51859	-1.06151	0.409137	0.97146	1.00369	0.959248	0.002928	1.29094	0.000886	0.0422363	-1.23093	0.0101548
1416749_at	HtrA serine peptidase 1	Htra1	56213	0.0198933	1.1804	0.0051311	0.190708	-1.10113	0.0941552	0.0012131	1.27772	0.000217	0.331035	1.08245	0.166468	0.351091	-1.06691	0.256302	0.439982	-1.064	0.276632	0.0039234	1.22357	0.0008414	0.000153	1.30205	2.66e-05	0.0110934	1.19047	0.0033988	0.0019564	1.23301	0.0005598	1e-07	-2.97011	1e-07	0.984613	-1.00217	0.97171
1416750_at	sigma non-opioid intracellular receptor 1	Sigmar1	18391	4.8e-06	-1.39748	2e-07	0.0296753	-1.15923	0.0092859	0.0002703	-1.30827	3.77e-05	0.0001263	-1.32514	5.2e-06	0.0002245	-1.27495	5.34e-05	0.0016115	-1.24993	0.00017	1e-07	-1.49047	1e-07	1.46e-05	-1.34761	1.8e-06	1e-07	-1.49326	1e-07	1e-07	-1.51331	1e-07	6e-07	-1.42085	1e-07	1e-07	-1.64738	1e-07
1416751_a_at	DEAD (Asp-Glu-Ala-Asp) box polypeptide 20	Ddx20	53975	0.761869	1.03658	0.645392	0.775626	1.03475	0.661675	0.114293	-1.18285	0.0510897	0.734397	1.04527	0.570846	0.0063097	1.28576	0.0022601	0.406306	-1.09526	0.246885	0.619169	-1.05436	0.498347	0.913429	-1.01172	0.88127	0.170238	-1.13935	0.0994977	0.0167334	-1.24609	0.0068365	0.0010873	-1.35721	0.0002864	0.39479	-1.10626	0.234292
1416753_at	protein kinase, cAMP dependent regulatory, type I beta	Prkar1b	19085	0.250684	1.06967	0.132716	0.051228	1.11412	0.0179746	0.94606	-1.00522	0.913219	0.748189	1.02423	0.588859	0.21513	-1.06826	0.140265	0.255744	-1.07072	0.127321	0.0009487	-1.1991	0.0001586	0.448424	-1.04241	0.349977	0.290312	-1.05964	0.194471	0.250872	-1.06273	0.173432	1.19e-05	-1.27373	1.8e-06	0.459812	1.05184	0.293092
1416754_at	protein kinase, cAMP dependent regulatory, type I beta	Prkar1b	19085	0.843166	1.0306	0.758999	0.782748	1.04251	0.67186	0.677109	1.06511	0.552769	0.0622049	-1.27834	0.0155931	0.318084	-1.12719	0.226535	0.175058	-1.19478	0.0750658	0.0282876	-1.3046	0.0092049	0.802484	1.03326	0.739088	0.866495	1.02326	0.814879	0.622376	1.06356	0.531123	0.0041634	-1.39769	0.0013183	0.661223	-1.07282	0.50848
1416755_at	DnaJ (Hsp40) homolog, subfamily B, member 1	Dnajb1	81489	0.185358	1.08214	0.0891685	0.0703347	1.10982	0.0265829	1e-07	-1.53957	1e-07	0.10291	-1.10607	0.0316144	0.0001468	-1.23352	3.3e-05	0.64689	1.03205	0.490974	0.809579	-1.016	0.728362	1.1e-06	1.33414	1e-07	0.0100608	1.15324	0.003015	0.243625	1.06582	0.167441	0.985088	1.0012	0.978978	0.783722	-1.02171	0.663727
1416756_at	DnaJ (Hsp40) homolog, subfamily B, member 1	Dnajb1	81489	0.94483	1.00779	0.909974	0.707492	-1.03923	0.575451	0.0125647	-1.25557	0.0034558	0.0558428	-1.19213	0.0133722	0.0002958	-1.34773	7.26e-05	0.183328	-1.13001	0.0799117	0.015182	-1.22765	0.0043305	0.0072745	1.24605	0.0023645	0.855541	1.01753	0.80001	0.405404	-1.07237	0.311156	0.0097236	1.23439	0.0034741	0.662841	-1.05012	0.510215
1416757_at	Zwilch, kinetochore associated, homolog (Drosophila)	Zwilch	68014	0.0794153	1.20196	0.0296135	8.29e-05	1.50352	1e-05	7.51e-05	1.56014	8.6e-06	0.402535	1.10634	0.223393	0.0507534	1.20912	0.0249826	0.383155	1.10552	0.226742	0.292547	1.11762	0.181076	0.0204651	1.25462	0.0081223	0.0505373	1.2146	0.0219074	0.742531	-1.03612	0.666728	0.909614	-1.01323	0.873153	0.700167	1.05403	0.55468
1416758_at	Rho GTPase activating protein 27	Arhgap27	544817	0.507271	-1.06813	0.353769	0.99812	1.00026	0.997013	0.715491	1.04138	0.596155	0.952598	-1.00816	0.908524	0.708893	-1.035	0.627164	0.949485	-1.00786	0.911844	0.72229	1.03581	0.619415	0.402728	1.07573	0.304971	0.127589	1.13996	0.0691774	0.710262	1.03477	0.629437	0.0009029	1.32542	0.0002332	0.529269	1.07278	0.36013
1416760_at	UDP-N-acetyl-alpha-D-galactosamine:polypeptide N-acetylgalactosaminyltransferase-like 1	Galntl1	108760	1.23e-05	1.31456	6e-07	0.240123	-1.0758	0.12675	0.0094796	1.17685	0.0024604	0.0071983	1.18262	0.0008659	0.365629	1.05391	0.269393	0.780329	-1.02115	0.657839	8e-07	-1.36273	1e-07	0.88408	1.00945	0.842167	0.0015344	1.20192	0.0003058	6e-07	1.35665	1e-07	0.0207191	-1.13844	0.0083321	0.657354	1.03475	0.50402
1416762_at	S100 calcium binding protein A10 (calpactin)	S100a10	20194	0.0118842	1.28742	0.0026994	0.984109	-1.00274	0.972658	0.168466	-1.16373	0.0842469	0.431256	1.09775	0.246898	0.17224	1.13976	0.106859	2e-07	1.80185	1e-07	0.625321	-1.05483	0.505302	0.626992	1.05091	0.535372	0.421847	1.08447	0.31317	0.0360304	-1.2178	0.0170457	2.3e-06	1.61659	3e-07	0.135626	1.18856	0.0503123
1416763_at	cell division cycle 123 homolog (S. cerevisiae)	Cdc123	98828	0.0229378	1.18249	0.0061104	0.0680813	1.14399	0.0255466	0.474991	1.0629	0.337189	0.60646	1.04862	0.419056	0.019562	1.17474	0.00823	0.892214	1.01354	0.818357	0.169884	1.10656	0.0888919	0.0026376	1.23559	0.0007216	0.0245208	1.17238	0.0090016	0.0022248	1.23819	0.0006478	0.15039	-1.10761	0.0860128	0.9335	1.00914	0.885591
1416764_at	fission 1 (mitochondrial outer membrane) homolog (yeast)	Fis1	66437	0.260883	1.07366	0.140216	0.707819	1.02703	0.575834	0.325296	1.0688	0.199732	0.181474	-1.092	0.0695716	0.802606	1.016	0.738839	0.126293	-1.10107	0.0479033	0.0691033	-1.1133	0.0282495	0.0031559	1.18365	0.000892	0.593112	-1.03356	0.489143	0.0061365	1.16726	0.0020959	0.032661	-1.12847	0.0141609	0.216565	-1.08998	0.0988917
1416765_s_at	predicted gene, ENSMUSG00000045886; mitochondria-associated protein involved in granulocyte-macrophage colony-stimulating factor signal transduction	ENSMUSG00000045886; Magmas	100042179; 66449	0.860733	-1.01338	0.784709	0.271807	-1.07357	0.149314	0.879302	1.01239	0.814823	0.150836	1.10063	0.0536929	0.644744	-1.02935	0.552834	0.275509	-1.07514	0.14132	0.456074	1.049	0.328125	0.0572847	-1.11598	0.0282352	0.673129	-1.02746	0.578308	0.579493	1.03464	0.485173	0.125279	1.09436	0.0689544	0.0328309	-1.15849	0.0072427
1416766_at	MOCO sulphurase C-terminal domain containing 2	Mosc2	67247	0.0003025	-1.31096	2.95e-05	0.185475	-1.10577	0.0908398	0.0085805	-1.2268	0.0021844	0.0032823	-1.25582	0.0003073	1e-07	-1.67392	1e-07	7e-06	-1.42609	2e-07	1e-07	-1.59197	1e-07	8e-07	-1.45715	1e-07	1e-07	-1.60244	1e-07	2.71e-05	-1.35608	4.3e-06	0.224963	1.09114	0.140817	6.66e-05	-1.39782	3.2e-06
1416767_a_at	RIKEN cDNA 1110003E01 gene	1110003E01Rik	68552	0.459737	-1.06324	0.306967	0.92558	-1.00889	0.882118	0.631518	-1.04457	0.499802	0.356885	-1.08299	0.185905	3e-07	-1.49123	1e-07	0.722272	1.03354	0.581049	0.0319485	-1.17135	0.0106866	0.940734	-1.00612	0.918512	0.159995	-1.10755	0.0921045	0.0923511	-1.12565	0.052242	0.0002505	1.30312	5.51e-05	0.977345	1.00331	0.959053
1416768_at	RIKEN cDNA 1110003E01 gene	1110003E01Rik	68552	0.0738765	-1.13766	0.0269776	0.248851	-1.09007	0.133177	0.482675	-1.05991	0.344468	0.247045	-1.09679	0.10833	1e-07	-1.59775	1e-07	0.145117	-1.11601	0.057896	0.0001454	-1.31141	1.79e-05	0.0213517	-1.16787	0.0085347	0.000131	-1.31372	1.61e-05	0.0002599	-1.28587	5.54e-05	0.0023194	1.22876	0.0006799	0.160941	-1.12236	0.0645232
1416769_s_at	ATPase, H+ transporting, lysosomal V0 subunit B	Atp6v0b	114143	0.585914	-1.03633	0.434191	0.233653	-1.07385	0.122211	0.0006565	-1.23107	0.0001062	0.0207705	-1.14961	0.0035155	5.1e-06	-1.29668	8e-07	0.0017094	-1.20283	0.0001825	2e-07	-1.38208	1e-07	0.876479	-1.0097	0.831894	0.0034056	-1.17679	0.0007986	3e-07	-1.35766	1e-07	6.3e-06	-1.29474	9e-07	0.0745946	-1.12307	0.0218604
1416770_at	serine/threonine kinase 25 (yeast)	Stk25	59041	0.787473	-1.01874	0.680587	0.168788	-1.08354	0.0801116	0.0595328	-1.12089	0.0228207	0.784346	-1.02127	0.640765	0.711448	1.02197	0.630021	0.0729888	-1.11142	0.0228355	1e-07	-1.38048	1e-07	0.653001	-1.02641	0.563643	0.767586	-1.01813	0.690286	0.0216435	-1.12959	0.0092853	0.0045241	-1.16437	0.0014484	0.712931	1.02798	0.571346
1416771_at	trafficking protein particle complex 3	Trappc3	27096	0.848206	1.0221	0.765324	0.0002987	1.39114	4.33e-05	1.4e-05	1.55345	1.3e-06	0.475024	1.08176	0.286002	1e-07	1.73634	1e-07	0.0096551	1.27665	0.001629	2.32e-05	1.48764	2.1e-06	4.4e-06	1.53555	5e-07	1.5e-05	1.50511	1.2e-06	2e-07	1.65379	1e-07	0.007821	1.26017	0.002705	0.0264057	1.2583	0.0054392
1416772_at	carnitine palmitoyltransferase 2	Cpt2	12896	0.0024824	-1.255	0.0003938	0.0338821	-1.17058	0.0108556	0.655333	1.04157	0.527599	0.798638	-1.02644	0.661594	0.0021178	-1.24236	0.0006598	0.0408289	-1.17146	0.0105083	0.0274182	-1.17606	0.0088646	0.0753185	-1.13407	0.0392651	5.25e-05	-1.35823	5.4e-06	0.0403587	-1.15436	0.0195128	1.1e-06	1.45175	1e-07	0.0987726	-1.15192	0.0322466
1416773_at	WEE 1 homolog 1 (S. pombe)	Wee1	22390	0.027739	1.20254	0.0077228	0.0006531	1.32493	0.0001058	2.9e-06	1.54975	2e-07	0.245617	1.11466	0.107537	0.109676	1.13479	0.0621553	0.107615	1.15135	0.0385242	0.17338	1.12087	0.0911843	0.0666807	1.15569	0.0338554	0.143106	1.12571	0.079969	0.3747	1.07446	0.282972	0.0013505	1.29038	0.0003673	0.716604	1.04102	0.576151
1416774_at	WEE 1 homolog 1 (S. pombe)	Wee1	22390	0.0396162	1.27281	0.0120759	0.0232795	1.29827	0.0069288	0.0002768	1.57626	3.87e-05	0.624652	1.07457	0.439325	0.751338	-1.03947	0.676521	0.956574	-1.00885	0.924271	0.670273	-1.05589	0.55812	0.697923	1.04794	0.613944	0.346028	1.11538	0.242399	0.715955	-1.04493	0.635777	0.575429	1.06989	0.467397	0.646506	1.07175	0.489992
1416775_at	ATP5S-like	Atp5sl	66349	0.0320673	-1.20535	0.0092571	0.0001428	-1.38983	1.86e-05	0.733377	-1.03798	0.617548	0.666495	-1.04905	0.489015	6.97e-05	-1.39743	1.43e-05	0.0024307	-1.31064	0.0002841	0.0579246	-1.17607	0.0225754	1e-07	-1.77919	1e-07	0.0016109	-1.30676	0.0003245	0.0630531	-1.16289	0.0331558	0.457005	-1.06764	0.34541	1e-07	-1.97529	1e-07
1416776_at	crystallin, mu	Crym	12971	0.0002162	1.4246	1.97e-05	0.491487	-1.07444	0.337531	0.0193272	-1.26113	0.0057786	0.135456	-1.16387	0.0463943	1e-07	-2.32655	1e-07	0.290276	1.11379	0.152639	0.626064	-1.05089	0.506134	1e-07	-2.16788	1e-07	0.0089704	1.26639	0.0026198	1e-07	-2.27197	1e-07	1e-07	-1.88971	1e-07	0.329113	1.1151	0.180078
1416778_at	serum deprivation response	Sdpr	20324	0.160217	-1.26783	0.0737833	0.0621731	-1.35743	0.0228348	0.000268	-1.89921	3.73e-05	0.163624	-1.2837	0.0603623	0.0755131	-1.31598	0.0397326	0.436708	1.15441	0.273803	3e-05	-2.00471	2.8e-06	5.66e-05	-1.91906	8.6e-06	0.0006434	-1.73543	0.000107	4.22e-05	-1.93369	7.1e-06	0.0033056	1.57757	0.0010178	0.477619	-1.15477	0.309479
1416780_at	phosphofructokinase, muscle	Pfkm	18642	0.941194	-1.00465	0.904385	0.0003057	1.18981	4.45e-05	1.4e-06	-1.3034	1e-07	0.946717	1.00508	0.895457	2.7e-06	-1.25666	4e-07	0.0250919	-1.1183	0.0055828	0.0053317	-1.14192	0.0012126	0.0232689	-1.1097	0.0094741	0.0069797	-1.13493	0.0019249	2.66e-05	-1.22291	4.2e-06	2.91e-05	-1.22103	4.8e-06	0.0008581	-1.19972	6.88e-05
1416781_at	PRA1 domain family 2	Praf2	54637	0.135129	1.13396	0.0587512	0.298887	-1.09465	0.169753	0.183536	1.1272	0.0941132	0.897293	1.0158	0.80993	0.941941	1.00671	0.918297	0.385779	-1.08223	0.22911	0.65243	-1.04111	0.537313	0.150096	-1.11856	0.090741	0.578224	1.04807	0.472517	0.765794	-1.02591	0.694884	0.856098	-1.01647	0.802106	0.988939	1.00178	0.979798
1416782_s_at	PRA1 domain family 2	Praf2	54637	0.0049191	1.17017	0.0009061	0.661954	-1.02904	0.520355	0.0047892	1.18155	0.0010843	0.0446128	1.12658	0.0098272	0.104136	1.08963	0.0583692	0.526537	1.04183	0.358552	0.500795	1.0406	0.37248	0.0766211	-1.09793	0.0400884	0.06715	1.10338	0.0310702	0.73721	1.01972	0.660572	0.103417	1.09104	0.0548101	0.526243	1.0454	0.3571
1416783_at	tachykinin 1	Tac1	21333	0.0976373	-1.15595	0.0386586	0.0013621	1.31117	0.0002492	1e-07	-1.8535	1e-07	0.0001391	-1.41935	5.8e-06	1e-07	-2.69934	1e-07	0.0024143	-1.30769	0.0002813	4.57e-05	-1.42641	4.5e-06	1e-07	-1.64301	1e-07	0.378159	-1.07862	0.271727	0.0001466	-1.37296	2.89e-05	0.0119852	-1.2264	0.0044052	1.8e-06	-1.62081	1e-07
1416785_at	Kv channel-interacting protein 1	Kcnip1	70357	0.362031	-1.10755	0.219232	2e-06	-1.66637	2e-07	0.684163	1.05333	0.560327	0.0116766	-1.31693	0.001619	0.245215	-1.12293	0.164232	0.0303111	-1.26025	0.0071214	0.992997	1.00121	0.988306	0.0189857	-1.25864	0.0074197	0.110243	-1.17336	0.0574719	0.457753	1.07864	0.360718	0.0961034	-1.17933	0.0502902	0.383629	-1.11521	0.224606
1416786_at	activin A receptor, type 1	Acvr1	11477	0.804535	1.03566	0.703866	0.831569	-1.03111	0.73964	0.280346	1.15037	0.163806	0.0536756	-1.26887	0.0126284	0.326037	1.11702	0.233404	0.853678	-1.02838	0.761409	0.723512	1.04667	0.620969	0.37469	1.10571	0.278559	0.570592	1.07001	0.46396	0.778709	1.03488	0.709929	0.11931	-1.18923	0.0650368	0.630701	1.07448	0.471588
1416788_a_at	isocitrate dehydrogenase 3 (NAD+), gamma	Idh3g	15929	0.0035373	-1.17511	0.0006077	0.0103078	-1.14942	0.0026432	0.687039	-1.02786	0.563501	0.400974	-1.05562	0.222082	3e-07	-1.33728	1e-07	0.0012285	-1.20223	0.0001216	6.39e-05	-1.25004	6.7e-06	3.82e-05	-1.25335	5.5e-06	0.0005232	-1.20837	8.4e-05	0.124652	-1.08297	0.0749696	0.0001048	-1.23148	2.07e-05	0.0001806	-1.26459	1.04e-05
1416789_at	isocitrate dehydrogenase 3 (NAD+), gamma	Idh3g	15929	0.0236819	-1.13372	0.0063501	0.083835	-1.10115	0.0330836	0.755894	1.0221	0.64637	0.184484	-1.08432	0.0712765	1.8e-06	-1.30575	2e-07	0.0072278	-1.16488	0.0011248	0.0001176	-1.23865	1.39e-05	0.0004841	-1.20581	0.0001009	0.0214191	-1.13032	0.0076105	0.776467	-1.01668	0.707567	0.0003358	-1.21049	7.62e-05	0.0005129	-1.24251	3.65e-05
1416790_a_at	predicted gene, EG545124; predicted gene, ENSMUSG00000051559; thymine DNA glycosylase	EG545124; ENSMUSG00000051559; Tdg	21665; 545124; 624784	0.0515766	1.11704	0.0168786	0.218713	1.07492	0.112133	0.938493	-1.00597	0.902237	0.919206	-1.00875	0.845985	0.0088504	1.1484	0.0033192	0.0267399	1.13709	0.0060682	2.4e-06	1.31962	2e-07	0.0003017	1.21904	5.85e-05	0.0001467	1.23857	1.84e-05	0.173908	1.07512	0.111245	0.0050079	-1.1614	0.0016269	0.136914	1.10138	0.0510095
1416791_a_at	nuclear RNA export factor 1 homolog (S. cerevisiae)	Nxf1	53319	0.132638	1.11016	0.0572955	0.850293	1.01607	0.767269	0.0024957	1.2426	0.0005011	0.707366	1.03381	0.537775	6.9e-06	1.35306	1.1e-06	0.398209	-1.06588	0.23974	0.0388382	1.14748	0.0136337	0.0312596	1.14762	0.0135535	0.622283	1.03521	0.521381	0.020011	1.15904	0.0084501	0.0303071	-1.14873	0.012951	0.212658	1.10325	0.096326
1416792_at	protein phosphatase 1G (formerly 2C), magnesium-dependent, gamma isoform	Ppm1g	14208	0.775716	-1.02159	0.664244	2e-07	-1.41454	1e-07	0.0138173	-1.17467	0.0038656	0.929094	-1.00847	0.863875	0.0020542	1.19682	0.0006383	0.351283	-1.06567	0.199929	0.46915	-1.04818	0.340954	1e-07	-1.46308	1e-07	0.0046037	-1.18509	0.0011584	0.374659	-1.05457	0.282911	1e-07	-1.46376	1e-07	0.0287315	-1.16443	0.0060547
1416793_at	atlastin GTPase 2	Atl2	56298	0.01176	-1.14989	0.0026617	0.0001122	-1.23871	1.42e-05	0.0803456	-1.10991	0.0330235	0.625716	-1.03474	0.440424	1e-07	-1.44655	1e-07	0.17291	-1.08366	0.0737755	1e-07	-1.52172	1e-07	1e-07	-1.42253	1e-07	0.0015436	-1.18739	0.0003084	0.923768	1.00591	0.893712	0.0113498	-1.14187	0.00414	2.14e-05	-1.31228	8e-07
1416794_at	atlastin GTPase 2	Atl2	56298	0.440061	-1.19889	0.288511	0.271274	-1.28147	0.148965	0.870476	1.0471	0.801945	0.0867493	-1.48062	0.0247575	0.0452612	-1.49352	0.0219092	0.462218	-1.19514	0.296809	0.011347	-1.69886	0.0030183	0.438508	-1.17695	0.339843	0.956401	-1.01355	0.936834	0.356419	1.20947	0.266106	0.536123	-1.14598	0.423996	0.125737	-1.45639	0.0451664
1416795_at	crystallin, lambda 1	Cryl1	68631	0.492149	-1.07936	0.338653	0.268832	-1.12356	0.147139	0.0011467	-1.41254	0.0002031	0.262027	-1.13413	0.118007	0.0278977	-1.22858	0.0123879	0.162808	-1.15923	0.0679001	0.0025963	-1.34416	0.0005159	0.0006451	-1.38953	0.0001411	0.0016977	-1.35825	0.0003453	9.9e-06	-1.55292	1.4e-06	0.871494	1.018	0.822266	9.21e-05	-1.56001	4.7e-06
1416796_at	similar to SH2/SH3 adaptor protein; non-catalytic region of tyrosine kinase adaptor protein 2	LOC100044475; Nck2	100044475; 17974	0.0170113	1.17981	0.0041889	0.0009992	1.25183	0.0001728	0.0283523	1.17474	0.0092225	0.8541	-1.01818	0.743715	0.0003346	1.26771	8.36e-05	0.132068	1.11614	0.0509139	0.0153598	1.17869	0.0043918	0.526684	1.04475	0.428303	0.507776	1.04783	0.398093	0.417828	1.0563	0.322632	0.131801	-1.10563	0.0734158	0.556022	1.05285	0.388589
1416797_at	similar to SH2/SH3 adaptor protein; non-catalytic region of tyrosine kinase adaptor protein 2	LOC100044475; Nck2	100044475; 17974	0.136261	1.17924	0.0594035	0.424405	1.09892	0.274254	0.304212	1.13272	0.182562	0.167849	-1.17673	0.0626312	0.129338	1.16766	0.0756515	0.347646	-1.11807	0.197017	0.773379	1.03566	0.682926	0.446972	1.08408	0.348514	0.188744	1.14765	0.113147	0.420332	1.08854	0.324824	0.214281	-1.13945	0.132614	0.800445	1.03798	0.687393
1416798_a_at	non-metastatic cells 4, protein expressed in	Nme4	56520	0.553169	1.06757	0.400048	0.649031	-1.05296	0.50593	0.115463	1.18075	0.0517738	0.676745	1.05348	0.50188	0.0033928	1.30757	0.0011223	0.99746	-1.00048	0.995094	0.820101	1.0258	0.742175	0.589554	1.0544	0.494807	0.715841	-1.03825	0.628147	0.230541	1.11729	0.156544	3e-07	1.68076	1e-07	0.996531	-1.00076	0.992765
1416799_at	transient receptor potential cation channel, subfamily M, member 7	Trpm7	58800	0.135677	-1.1575	0.0590932	0.145481	-1.15284	0.0661485	0.0029044	1.35172	0.0006002	0.0689332	-1.20401	0.0179002	0.919597	1.01057	0.889828	0.420137	-1.0901	0.259293	0.643527	1.04933	0.526834	0.0304019	-1.2155	0.0131065	0.0057833	-1.29057	0.0015272	0.0434842	-1.1975	0.0212991	0.001845	-1.32637	0.0005236	0.0077445	-1.33022	0.0010757
1416800_at	transient receptor potential cation channel, subfamily M, member 7	Trpm7	58800	0.594367	1.0532	0.443322	0.869801	-1.01759	0.79587	0.00096	1.34713	0.000165	0.676973	-1.04638	0.502209	0.747286	1.02901	0.671612	0.880585	-1.0171	0.801369	0.249805	1.10397	0.147016	0.208173	-1.10728	0.135435	0.300796	-1.09046	0.20294	0.56513	-1.05005	0.46999	0.0463314	-1.17349	0.0213004	0.909885	-1.01394	0.849219
1416801_at	transient receptor potential cation channel, subfamily M, member 7	Trpm7	58800	5.83e-05	-1.95026	4.1e-06	0.145371	1.27063	0.0660922	0.411215	1.16393	0.274837	0.0398505	-1.41999	0.0084049	0.417635	1.13701	0.317884	0.2041	-1.24397	0.092875	0.981223	-1.00482	0.970017	0.305389	-1.17282	0.216377	0.0879075	-1.30275	0.0432712	0.270316	-1.18431	0.190044	0.948616	-1.01159	0.928157	0.171073	-1.29006	0.070244
1416802_a_at	cell division cycle associated 5	Cdca5	67849	0.0023668	1.48329	0.0003714	0.433981	1.11755	0.283134	0.0016733	1.53989	0.0003158	0.0531269	1.30548	0.0124309	0.0001528	1.60197	3.45e-05	0.459841	-1.11457	0.294716	0.0561371	1.27554	0.021722	0.017191	1.33856	0.0066011	0.077128	1.2463	0.0368454	0.0458282	1.27324	0.0226596	4.19e-05	-1.68144	7.3e-06	0.852917	1.03414	0.762657
1416803_at	FK506 binding protein 7	Fkbp7	14231	0.0590027	-1.31367	0.0200263	0.0563957	-1.31291	0.0202744	0.0308626	-1.38773	0.0102178	0.95334	1.01292	0.910103	0.140154	-1.2218	0.0833084	0.0081589	-1.47397	0.0013119	0.0027468	-1.5236	0.0005513	0.837039	-1.03184	0.78288	4.43e-05	-1.80696	4.4e-06	0.0002812	-1.65052	6.07e-05	1e-07	4.50923	1e-07	0.0622539	-1.3532	0.0171478
1416804_at	EH domain binding protein 1-like 1	Ehbp1l1	114601	0.0719418	1.15951	0.026014	0.191029	-1.11611	0.0943297	0.729511	-1.03599	0.61299	0.12029	1.1463	0.0392094	0.831898	-1.01865	0.775064	0.215788	1.11383	0.10043	0.718043	1.03314	0.614445	2e-07	-1.55929	1e-07	0.89296	-1.01227	0.85037	0.546453	-1.05018	0.450113	1e-07	-2.38108	1e-07	0.624778	1.05247	0.465106
1416806_at	ferredoxin reductase	Fdxr	14149	0.0006302	-1.30404	7.24e-05	0.0016102	-1.26858	0.0003015	0.563102	-1.05415	0.425137	0.369186	-1.08296	0.195574	0.0007891	-1.27671	0.0002177	0.0061279	-1.24058	0.0009148	0.0006437	-1.29593	0.0001005	2.44e-05	-1.38052	3.3e-06	4.5e-06	-1.44313	3e-07	1.08e-05	-1.39972	1.5e-06	0.0778404	1.1376	0.0391513	0.210226	-1.11832	0.0948284
1416807_at	predicted gene, EG624713; predicted gene, EG666243; predicted gene, EG667549; predicted gene, OTTMUSG00000005111; predicted gene, OTTMUSG00000009278; ribosomal protein L36A	EG624713; EG666243; EG667549; OTTMUSG00000005111; OTTMUSG00000009278; Rpl36a	19982; 624713; 665197; 665277; 666243; 667549	0.127467	1.11169	0.0544019	0.691078	1.03239	0.554946	0.0406503	1.15897	0.0143383	0.195781	1.10162	0.0776784	5.5e-06	1.35858	9e-07	0.544706	1.04907	0.376183	0.116854	1.11149	0.0548025	0.773601	-1.02073	0.703652	0.7517	1.0232	0.670697	0.27365	1.07343	0.192798	0.121105	1.1062	0.0661891	0.431861	1.06717	0.26734
1416810_at	male enhanced antigen 1	Mea1	17256	0.094762	1.11882	0.0372438	0.560671	1.04455	0.408883	0.154751	-1.10826	0.0754673	0.018019	1.17934	0.0028803	0.864125	-1.0122	0.817585	0.196956	1.09545	0.0881295	0.996126	1.00045	0.993222	0.634027	1.03257	0.542942	0.805454	-1.01787	0.736397	0.643118	-1.03169	0.553633	0.438971	1.05309	0.327784	0.0016148	1.26406	0.0001487
1416812_at	cytotoxic granule-associated RNA binding protein 1	Tia1	21841	0.572611	-1.05689	0.419967	0.0019005	-1.29993	0.0003662	0.0217747	1.23242	0.0066768	0.0977362	-1.16536	0.0293747	8.47e-05	1.38665	1.78e-05	0.695169	-1.04197	0.548342	0.941399	1.00778	0.909764	0.0138823	-1.22168	0.0051208	0.0007282	-1.33092	0.0001247	0.135239	-1.12832	0.0825758	0.0162636	-1.21541	0.006271	0.454256	-1.08216	0.288021
1416813_at	cytotoxic granule-associated RNA binding protein 1	Tia1	21841	0.979522	1.00263	0.96572	5.47e-05	-1.36491	6.3e-06	3.92e-05	1.41131	4.1e-06	0.441792	-1.07233	0.256093	8.5e-06	1.40291	1.4e-06	0.551039	-1.05494	0.382982	0.143932	1.1185	0.071706	0.0002836	-1.31127	5.46e-05	0.0001622	-1.33523	2.07e-05	0.0532237	-1.14885	0.0270776	1.48e-05	-1.39022	2.3e-06	0.906359	-1.01308	0.843768
1416814_at	cytotoxic granule-associated RNA binding protein 1	Tia1	21841	0.865814	-1.01928	0.791831	0.000268	-1.38965	3.82e-05	0.0013614	1.36284	0.0002484	0.990537	1.00176	0.980649	6.7e-06	1.50207	1.1e-06	0.171074	1.14136	0.0727041	0.0905109	1.16469	0.0396572	3.12e-05	-1.45704	4.4e-06	0.0084238	-1.26031	0.0024228	0.0018629	-1.3084	0.0005294	0.0336157	-1.20047	0.0146466	0.644625	1.05589	0.487505
1416815_s_at	budding uninhibited by benzimidazoles 3 homolog (S. cerevisiae)	Bub3	12237	0.0203786	-1.13721	0.0052793	0.389711	-1.05314	0.243686	0.925264	-1.00704	0.882838	0.0018452	-1.1996	0.000147	0.830816	-1.01277	0.77351	0.0904867	-1.10294	0.0304255	0.0005048	-1.21064	7.58e-05	0.488979	-1.03876	0.3901	0.414347	-1.04643	0.305951	0.232258	1.06492	0.158159	0.614081	1.02963	0.50858	0.0660801	-1.12257	0.0186198
1416816_at	NIMA (never in mitosis gene a)-related expressed kinase 7	Nek7	59125	0.177418	-1.1149	0.0843869	0.91413	1.01064	0.864327	0.0891925	-1.15335	0.0375574	0.0570141	-1.17123	0.0137628	8.8e-06	-1.40917	1.4e-06	0.0050411	-1.2513	0.0007118	0.0075444	-1.22647	0.0018416	0.0001913	-1.32815	3.46e-05	9e-07	-1.50112	1e-07	2.16e-05	-1.38716	3.4e-06	0.288512	-1.08505	0.191982	0.000126	-1.40407	6.8e-06
1416817_at	NIMA (never in mitosis gene a)-related expressed kinase 7, mRNA (cDNA clone MGC:46827 IMAGE:3994871)	Nek7	59125	0.692919	-1.04138	0.557421	0.963986	1.00511	0.941106	0.423375	1.0832	0.286581	0.810735	-1.02902	0.678643	0.92561	-1.00899	0.896777	0.68253	-1.04405	0.53294	0.858216	-1.01836	0.792074	0.81369	-1.02196	0.752986	0.20985	1.11196	0.128969	0.581053	1.04929	0.486741	0.0725566	1.15994	0.0359892	0.775085	1.03413	0.65275
1416818_at	parvin, alpha	Parva	57342	0.214017	-1.19768	0.10823	0.623546	1.08218	0.476664	0.475643	1.12206	0.337813	0.760977	-1.05862	0.607236	0.849499	-1.02864	0.798671	0.140117	-1.24193	0.0552247	0.0206202	-1.37156	0.0062491	0.907341	1.01786	0.872915	0.540537	1.0912	0.431887	0.206403	1.18147	0.136754	0.64114	-1.07049	0.539077	0.453771	-1.13649	0.287536
1416819_at	cell division cycle 37 homolog (S. cerevisiae)	Cdc37	12539	0.606432	-1.03806	0.456356	0.350674	-1.06513	0.210972	1e-07	-2.12554	1e-07	0.466282	1.05611	0.278075	0.0146608	1.15463	0.0059072	0.936443	-1.00694	0.889923	0.0003171	-1.25262	4.41e-05	0.107273	-1.10054	0.0603791	0.410215	-1.05335	0.301468	0.731094	-1.02272	0.653546	0.0258893	-1.14149	0.0107813	0.463013	-1.05842	0.296026
1416820_at	cell division cycle 37 homolog (S. cerevisiae)	Cdc37	12539	0.285051	1.10863	0.157737	0.779626	-1.03154	0.667335	0.287506	-1.11439	0.169277	0.2308	1.12891	0.0981248	0.1387	1.13607	0.0823108	0.973695	-1.0041	0.95474	0.971287	-1.00415	0.954289	0.127075	1.14015	0.0743281	0.696859	1.03801	0.605765	0.714649	1.03499	0.634079	0.0041076	-1.27954	0.0012977	0.528999	1.07435	0.359881
1416821_at	DiGeorge syndrome critical region gene 14	Dgcr14	27886	0.227412	-1.12412	0.116742	0.672929	-1.04699	0.53335	0.968414	-1.00525	0.947488	0.55777	-1.06881	0.367797	0.0036453	-1.28767	0.0012167	0.0907744	-1.17751	0.0305564	0.0292873	-1.219	0.0095904	0.0001752	-1.40382	3.12e-05	0.0048616	-1.28713	0.0012373	0.0284464	-1.20871	0.0128809	0.244955	-1.11126	0.156209	0.410965	-1.09685	0.248151
1416822_at	DiGeorge syndrome critical region gene 14	Dgcr14	27886	0.328948	1.12141	0.192015	0.814359	-1.03223	0.715567	0.957248	1.00827	0.930111	0.0877956	1.22183	0.0252216	0.0410898	1.23317	0.0195338	0.834222	1.03003	0.733881	0.694262	1.04861	0.585882	0.590314	-1.06123	0.495614	0.478261	-1.08182	0.368136	0.206817	-1.13988	0.137182	0.0024014	-1.37017	0.0007067	0.755662	-1.04679	0.626893
1416823_a_at	oxysterol binding protein-like 1A	Osbpl1a	64291	0.0031832	-1.26965	0.0005359	0.0276538	1.19254	0.0085136	0.447332	1.0735	0.310032	0.0544615	-1.18022	0.0128968	0.0947156	-1.13616	0.052066	0.002564	-1.28485	0.000304	0.0136619	-1.21582	0.0037918	0.0005905	-1.30808	0.000127	0.817619	1.02052	0.752188	7.41e-05	-1.36763	1.34e-05	0.164094	-1.11506	0.0955426	0.0004603	1.3768	3.21e-05
1416824_at	RIKEN cDNA B230118H07 gene	B230118H07Rik	68170	0.0059709	1.22155	0.0011497	0.0018909	1.24888	0.000364	0.0004589	1.31348	7.04e-05	0.0014328	1.27715	0.0001085	0.102928	1.11878	0.05754	0.816015	1.02206	0.70646	0.137027	1.11398	0.067382	0.0154982	1.18148	0.0058333	0.0216329	1.17433	0.0077095	1.1e-05	1.37551	1.6e-06	0.0011137	1.25388	0.0002942	0.323769	1.08936	0.175554
1416825_at	syntrophin, acidic 1	Snta1	20648	0.145216	-1.13041	0.0647512	0.553231	1.05651	0.400242	0.300802	1.0999	0.180035	0.492732	1.06974	0.303225	0.521933	1.05391	0.421479	0.900843	-1.01393	0.831678	0.986243	-1.00184	0.977492	0.0556097	-1.15934	0.0271857	0.0233628	-1.1952	0.0084787	0.888197	-1.01264	0.847001	0.0087154	-1.22477	0.0030663	0.910686	1.01331	0.850826
1416826_a_at	mediator complex subunit 20	Med20	56771	0.0113634	-1.22376	0.0025512	0.932851	-1.00857	0.893092	0.628127	1.04793	0.49588	0.258855	-1.10656	0.115839	0.084816	1.13861	0.0456894	0.303531	-1.09385	0.162339	0.356919	-1.07876	0.236172	0.0490319	1.15993	0.0232912	0.139791	-1.1208	0.0776369	0.834773	1.01803	0.778497	0.0001594	1.33858	3.32e-05	0.803117	-1.02764	0.691159
1416828_at	synaptosomal-associated protein 25	Snap25	20614	0.0931842	-1.10021	0.0364629	0.0173687	1.14017	0.0048887	0.130916	-1.09636	0.0608273	0.0006842	-1.22265	4.28e-05	0.0143364	-1.1371	0.0057588	0.825472	-1.01603	0.721092	0.750432	-1.02011	0.655172	0.24997	-1.06386	0.16904	0.507946	-1.03848	0.398346	0.0001026	-1.23598	1.93e-05	1e-07	-1.41311	1e-07	0.0117219	-1.17143	0.0018679
1416829_at	ATP synthase, H+ transporting mitochondrial F1 complex, beta subunit	Atp5b	11947	0.54168	1.02552	0.38828	0.0691608	1.06888	0.0260397	0.0367406	1.08458	0.0126619	0.384031	1.03764	0.208137	0.0488724	-1.06999	0.0239162	0.326733	1.04017	0.180199	0.613921	1.02023	0.492231	0.0540458	1.06875	0.0262946	0.0052707	1.10392	0.0013634	0.219776	-1.04355	0.147664	0.027551	1.07916	0.0115865	0.0743794	-1.07713	0.0217742
1416830_at	RIKEN cDNA 0610031J06 gene	0610031J06Rik	56700	0.208808	-1.09196	0.104558	0.422343	-1.06079	0.272323	0.235316	1.0925	0.129964	0.730713	1.0311	0.566932	0.0912442	1.11302	0.0497866	0.0663048	-1.13674	0.0199687	0.0465572	-1.14055	0.0171276	1e-07	1.50138	1e-07	0.411416	-1.05691	0.302807	0.0216896	1.1553	0.0093071	8.23e-05	-1.29346	1.57e-05	0.0856075	-1.1407	0.0264785
[truncated: 23,309 more rows]
