# Supplementary material for: Transcriptomic analysis of genetically defined autism candidate genes reveals common mechanisms of action
Source: Mol Autism. 2013 Nov 15;4:45. doi: 10.1186/2040-2392-4-45 (PMC4176301; doi:10.1186/2040-2392-4-45)
Supplement: Additional file 3: Table S2 — Comparison of individual gene expression changes between knockdown datasets. Genes that had fold-changes >1.5 versus control with a P-value <0.5 were compared between experiments for overlap. The number of genes found in both knockdown experiments for any combination is shown on the table. [file 2040-2392-4-45-S3.xlsx]

## Sheet: Gene_Matrix
	Luciferase	FMR1	MECP2	MEF2A	MEF2D	NLGN1	NLGN3	PTEN	SHANK3
Luciferase	819 (100%)	427 (52.13%)	457 (55.79%)	328 (40.04%)	444 (54.21%)	448 (54.7%)	426 (52.01%)	438 (53.47%)	436 (53.23%)
FMR1	427 (23.69%)	1802 (100%)	803 (44.56%)	384 (21.3%)	769 (42.67%)	426 (23.64%)	736 (40.84%)	686 (38.06%)	453 (25.13%)
MECP2	457 (15.79%)	803 (27.75%)	2893 (100%)	502 (17.35%)	1128 (38.99%)	565 (19.52%)	1089 (37.64%)	1093 (37.78%)	650 (22.46%)
MEF2A	328 (38.31%)	384 (44.85%)	502 (58.64%)	856 (100%)	490 (57.24%)	379 (44.27%)	490 (57.24%)	391 (45.67%)	374 (43.69%)
MEF2D	444 (21.27%)	769 (36.84%)	1128 (54.04%)	490 (23.47%)	2087 (100%)	503 (24.1%)	1007 (48.25%)	838 (40.15%)	591 (28.31%)
NLGN1	448 (45.94%)	426 (43.69%)	565 (57.94%)	379 (38.87%)	503 (51.58%)	975 (100%)	561 (57.53%)	496 (50.87%)	485 (49.74%)
NLGN3	426 (24.55%)	736 (42.42%)	1089 (62.76%)	490 (28.24%)	1007 (58.04%)	561 (32.33%)	1735 (100%)	702 (40.46%)	573 (33.02%)
PTEN	438 (16.21%)	686 (25.38%)	1093 (40.45%)	391 (14.47%)	838 (31.01%)	496 (18.35%)	702 (25.98%)	2702 (100%)	538 (19.91%)
SHANK3	436 (40.44%)	453 (42.02%)	650 (60.29%)	374 (34.69%)	591 (54.82%)	485 (44.99%)	573 (53.15%)	538 (49.9%)	1078 (100%)
