# Supplementary material for: Transcriptomic analysis of genetically defined autism candidate genes reveals common mechanisms of action
Source: Mol Autism. 2013 Nov 15;4:45. doi: 10.1186/2040-2392-4-45 (PMC4176301; doi:10.1186/2040-2392-4-45)
Supplement: Additional file 4: Table S3 — Gene set enrichment analysis utilizing Ingenuity pathways. [file 2040-2392-4-45-S4.xlsx]

## Sheet: Blanks Paths
p-value	q-value	Description	Counts	Enrichment
1.129e-05	0.00238329	Retinol Metabolism [ING:dsy]	List contains 10 genes out of a possible 40 genes in this category.	6.57
1.358e-05	0.00238329	Pentose and Glucuronate Interconversions [ING:xy6u]	List contains 10 genes out of a possible 41 genes in this category.	6.41
2.83e-05	0.00278957	Ephrin Receptor Signaling [ING:xy6n]	List contains 21 genes out of a possible 187 genes in this category.	2.95
3.179e-05	0.00278957	Axonal Guidance Signaling [ING:1deyq]	List contains 33 genes out of a possible 382 genes in this category.	2.27
0.000134	0.0094068	Starch and Sucrose Metabolism [ING:ds4]	List contains 12 genes out of a possible 80 genes in this category.	3.94
0.0001639	0.00958815	Molecular Mechanisms of Cancer [ING:41lx6]	List contains 30 genes out of a possible 357 genes in this category.	2.21
0.0002792	0.0139999	Neuroprotective Role of THOP1 in Alzheimer's Disease[ING:4uiuw]	List contains 8 genes out of a possible 39 genes in this category.	5.39
0.0006126	0.0268778	Calcium Signaling [ING:xy6j]	List contains 18 genes out of a possible 188 genes in this category.	2.52
0.0009009	0.0320048	Androgen and Estrogen Metabolism [ING:dt9]	List contains 10 genes out of a possible 73 genes in this category.	3.6
0.000973	0.0320048	Xenobiotic Metabolism Signaling [ING:cii]	List contains 22 genes out of a possible 256 genes in this category.	2.26
0.001003	0.0320048	CXCR4 Signaling [ING:3qayf]	List contains 15 genes out of a possible 148 genes in this category.	2.66
0.001396	0.040833	Phospholipase C Signaling [ING:4ctn7]	List contains 21 genes out of a possible 246 genes in this category.	2.24
0.001637	0.044199	Breast Cancer Regulation by Stathmin1 [ING:4uiut]	List contains 17 genes out of a possible 181 genes in this category.	2.47
0.002435	0.0580086	G-Protein Coupled Receptor Signaling [ING:cj8]	List contains 17 genes out of a possible 194 genes in this category.	2.3
0.002479	0.0580086	GNRH Signaling [ING:41lxt]	List contains 14 genes out of a possible 147 genes in this category.	2.5
0.00334	0.0693948	ERK5 Signaling [ING:46chm]	List contains 9 genes out of a possible 74 genes in this category.	3.2
0.003361	0.0693948	Metabolism of Xenobiotics by Cytochrome P450 [ING:1dez5]	List contains 11 genes out of a possible 104 genes in this category.	2.78
0.004343	0.0846885	Huntington's Disease Signaling [ING:1deza]	List contains 18 genes out of a possible 219 genes in this category.	2.16
0.005137	0.0914882	Semaphorin Signaling in Neurons [ING:3v8to]	List contains 7 genes out of a possible 51 genes in this category.	3.61
0.005213	0.0914882	Cholecystokinin/Gastrin-mediated Signaling [ING:41lxu]	List contains 10 genes out of a possible 95 genes in this category.	2.77
0.006475	0.105683	Inositol Phosphate Metabolism [ING:dt2]	List contains 12 genes out of a possible 131 genes in this category.	2.41
0.006624	0.105683	Antigen Presentation Pathway [ING:cik]	List contains 5 genes out of a possible 28 genes in this category.	4.69
0.008346	0.121558	Protein Kinase A Signaling [ING:4ctnk]	List contains 21 genes out of a possible 287 genes in this category.	1.92
0.008658	0.121558	RhoA Signaling [ING:4ctmp]	List contains 10 genes out of a possible 103 genes in this category.	2.55
0.008658	0.121558	PAK Signaling [ING:4ctmj]	List contains 10 genes out of a possible 103 genes in this category.	2.55
0.01036	0.13986	Calcium-induced T Lymphocyte Apoptosis [ING:3m04y]	List contains 7 genes out of a possible 59 genes in this category.	3.12
0.01158	0.15054	Corticotropin Releasing Hormone Signaling [ING:41lx9]	List contains 12 genes out of a possible 133 genes in this category.	2.37
0.01258	0.157699	Synaptic Long Term Depression [ING:1dez9]	List contains 13 genes out of a possible 159 genes in this category.	2.15
0.0135	0.163397	Endothelin-1 Signaling [ING:3v737]	List contains 13 genes out of a possible 161 genes in this category.	2.12
0.01446	0.16497	Regulation of Actin-based Motility by Rho [ING:2y6ui]	List contains 8 genes out of a possible 79 genes in this category.	2.66
0.01489	0.16497	Phenylalanine Metabolism [ING:dsq]	List contains 5 genes out of a possible 35 genes in this category.	3.75
0.01504	0.16497	RAR Activation [ING:3ddv1]	List contains 13 genes out of a possible 164 genes in this category.	2.08
0.01687	0.174984	Nicotinate and Nicotinamide Metabolism [ING:dsv]	List contains 9 genes out of a possible 98 genes in this category.	2.41
0.01695	0.174984	Glioblastoma Multiforme Signaling [ING:4uiuv]	List contains 12 genes out of a possible 147 genes in this category.	2.14
0.01854	0.179195	Phospholipid Degradation [ING:dt1]	List contains 8 genes out of a possible 83 genes in this category.	2.53
0.01865	0.179195	Role of NFAT in Regulation of the Immune Response[ING:3m04r]	List contains 14 genes out of a possible 181 genes in this category.	2.03
0.01915	0.179195	Histidine Metabolism [ING:dsi]	List contains 6 genes out of a possible 52 genes in this category.	3.03
0.0194	0.179195	Cdc42 Signaling [ING:46ck7]	List contains 12 genes out of a possible 151 genes in this category.	2.09
0.02056	0.18504	Antiproliferative Role of TOB in T Cell Signaling [ING:5c93d]	List contains 4 genes out of a possible 25 genes in this category.	4.2
0.0213	0.185459	PDGF Signaling [ING:cja]	List contains 7 genes out of a possible 69 genes in this category.	2.67
0.0221	0.185459	Factors Promoting Cardiogenesis in Vertebrates [ING:3v73r]	List contains 8 genes out of a possible 86 genes in this category.	2.44
0.02229	0.185459	Cell Cycle: G1/S Checkpoint Regulation [ING:ci1]	List contains 6 genes out of a possible 54 genes in this category.	2.92
0.02272	0.185459	Chemokine Signaling [ING:ciq]	List contains 7 genes out of a possible 70 genes in this category.	2.63
0.02338	0.186509	IGF-1 Signaling [ING:ciw]	List contains 8 genes out of a possible 87 genes in this category.	2.42
0.02454	0.189616	Cardiac Hypertrophy Signaling [ING:3v8ty]	List contains 16 genes out of a possible 229 genes in this category.	1.84
0.02485	0.189616	ILK Signaling [ING:46ckb]	List contains 13 genes out of a possible 167 genes in this category.	2.05
0.02657	0.198427	Sulfur Metabolism [ING:ds8]	List contains 3 genes out of a possible 15 genes in this category.	5.26
0.02778	0.203141	Pancreatic Adenocarcinoma Signaling [ING:46cin]	List contains 10 genes out of a possible 118 genes in this category.	2.23
0.03056	0.218909	Nitrogen Metabolism [ING:ds5]	List contains 5 genes out of a possible 43 genes in this category.	3.06
0.03185	0.221749	cAMP-mediated Signaling [ING:ciy]	List contains 11 genes out of a possible 145 genes in this category.	1.99
0.03222	0.221749	Neuropathic Pain Signaling In Dorsal Horn Neurons[ING:3v736]	List contains 8 genes out of a possible 93 genes in this category.	2.26
0.03447	0.232673	TGF-? Signaling [ING:cj1]	List contains 7 genes out of a possible 77 genes in this category.	2.39
0.03641	0.24113	Wnt/?-catenin Signaling [ING:cim]	List contains 12 genes out of a possible 159 genes in this category.	1.98
0.03824	0.244934	OX40 Signaling Pathway [ING:5c93f]	List contains 6 genes out of a possible 62 genes in this category.	2.54
0.03838	0.244934	G Protein Signaling Mediated by Tubby [ING:46cj9]	List contains 5 genes out of a possible 46 genes in this category.	2.86
0.03993	0.250257	14-3-3-mediated Signaling [ING:3ddvx]	List contains 9 genes out of a possible 107 genes in this category.	2.21
0.04064	0.250257	Growth Hormone Signaling [ING:41lyo]	List contains 6 genes out of a possible 63 genes in this category.	2.5
0.04171	0.252417	Amyotrophic Lateral Sclerosis Signaling [ING:1deys]	List contains 9 genes out of a possible 109 genes in this category.	2.17
0.04421	0.260249	Graft-versus-Host Disease Signaling [ING:445n7]	List contains 5 genes out of a possible 48 genes in this category.	2.74
0.04728	0.260249	PPAR Signaling [ING:civ]	List contains 7 genes out of a possible 83 genes in this category.	2.22
0.04731	0.260249	Autoimmune Thyroid Disease Signaling [ING:445m1]	List contains 5 genes out of a possible 49 genes in this category.	2.68
0.04839	0.260249	Glutamate Receptor Signaling [ING:cj0]	List contains 6 genes out of a possible 66 genes in this category.	2.39
0.04944	0.260249	Cell Cycle Regulation by BTG Family Proteins [ING:41lx8]	List contains 4 genes out of a possible 34 genes in this category.	3.09
0.04968	0.260249	CDK5 Signaling [ING:3v8u1]	List contains 7 genes out of a possible 84 genes in this category.	2.19

## Sheet: FMR1 Paths
p-value	q-value	Description	Counts	Enrichment
4.425e-05	0.00588817	Axonal Guidance Signaling [ING:1deyq]	List contains 59 genes out of a possible 382 genes in this category.	1.84
5.383e-05	0.00588817	G-Protein Coupled Receptor Signaling [ING:cj8]	List contains 36 genes out of a possible 194 genes in this category.	2.21
6.25e-05	0.00588817	Cellular Effects of Sildenafil (Viagra) [ING:3v731]	List contains 27 genes out of a possible 128 genes in this category.	2.51
0.0001047	0.0073979	Amyotrophic Lateral Sclerosis Signaling [ING:1deys]	List contains 24 genes out of a possible 109 genes in this category.	2.62
0.0002516	0.00971901	Molecular Mechanisms of Cancer [ING:41lx6]	List contains 53 genes out of a possible 357 genes in this category.	1.76
0.0002581	0.00971901	Protein Kinase A Signaling [ING:4ctnk]	List contains 45 genes out of a possible 287 genes in this category.	1.86
0.000266	0.00971901	Neuropathic Pain Signaling In Dorsal Horn Neurons[ING:3v736]	List contains 21 genes out of a possible 93 genes in this category.	2.68
0.0002751	0.00971901	Breast Cancer Regulation by Stathmin1 [ING:4uiut]	List contains 32 genes out of a possible 181 genes in this category.	2.1
0.0004594	0.0144268	Inositol Phosphate Metabolism [ING:dt2]	List contains 25 genes out of a possible 131 genes in this category.	2.27
0.0005626	0.0152878	Butanoate Metabolism [ING:dru]	List contains 15 genes out of a possible 60 genes in this category.	2.97
0.000595	0.0152878	RhoA Signaling [ING:4ctmp]	List contains 21 genes out of a possible 103 genes in this category.	2.42
0.001105	0.0254934	Semaphorin Signaling in Neurons [ING:3v8to]	List contains 13 genes out of a possible 51 genes in this category.	3.03
0.001295	0.0254934	Glutamate Receptor Signaling [ING:cj0]	List contains 15 genes out of a possible 66 genes in this category.	2.7
0.001353	0.0254934	IGF-1 Signaling [ING:ciw]	List contains 18 genes out of a possible 87 genes in this category.	2.46
0.001353	0.0254934	Nitric Oxide Signaling in the Cardiovascular System [ING:ci7]	List contains 18 genes out of a possible 87 genes in this category.	2.46
0.001567	0.0276803	Retinol Metabolism [ING:dsy]	List contains 11 genes out of a possible 40 genes in this category.	3.27
0.00185	0.030757	Pentose and Glucuronate Interconversions [ING:xy6u]	List contains 11 genes out of a possible 41 genes in this category.	3.19
0.002145	0.0336803	CREB Signaling in Neurons [ING:41lyr]	List contains 30 genes out of a possible 189 genes in this category.	1.89
0.002512	0.0373669	Biosynthesis of Steroids [ING:dt7]	List contains 9 genes out of a possible 30 genes in this category.	3.57
0.003105	0.0437003	Type II Diabetes Mellitus Signaling [ING:445ng]	List contains 24 genes out of a possible 142 genes in this category.	2.01
0.003247	0.0437003	PKC? Signaling in T Lymphocytes [ING:55hir]	List contains 24 genes out of a possible 143 genes in this category.	1.99
0.003451	0.0443347	Cardiac Hypertrophy Signaling [ING:3v8ty]	List contains 34 genes out of a possible 229 genes in this category.	1.76
0.003872	0.0465048	Neuroprotective Role of THOP1 in Alzheimer's Disease[ING:4uiuw]	List contains 10 genes out of a possible 39 genes in this category.	3.05
0.003949	0.0465048	Xenobiotic Metabolism Signaling [ING:cii]	List contains 37 genes out of a possible 256 genes in this category.	1.72
0.004487	0.0507268	Nicotinate and Nicotinamide Metabolism [ING:dsv]	List contains 18 genes out of a possible 98 genes in this category.	2.18
0.005451	0.057233	Synaptic Long Term Potentiation [ING:1deyl]	List contains 18 genes out of a possible 101 genes in this category.	2.12
0.005481	0.057233	ERK/MAPK Signaling [ING:ci2]	List contains 29 genes out of a possible 194 genes in this category.	1.78
0.00567	0.057233	GNRH Signaling [ING:41lxt]	List contains 24 genes out of a possible 147 genes in this category.	1.94
0.005913	0.0576277	Corticotropin Releasing Hormone Signaling [ING:41lx9]	List contains 22 genes out of a possible 133 genes in this category.	1.97
0.006233	0.05807	Regulation of Actin-based Motility by Rho [ING:2y6ui]	List contains 15 genes out of a possible 79 genes in this category.	2.26
0.006469	0.05807	Role of NFAT in Cardiac Hypertrophy [ING:4uiun]	List contains 30 genes out of a possible 204 genes in this category.	1.75
0.00665	0.05807	Dopamine Receptor Signaling [ING:cix]	List contains 14 genes out of a possible 71 genes in this category.	2.34
0.006787	0.05807	Relaxin Signaling [ING:3v73l]	List contains 20 genes out of a possible 120 genes in this category.	1.98
0.007124	0.05807	OX40 Signaling Pathway [ING:5c93f]	List contains 13 genes out of a possible 62 genes in this category.	2.49
0.007533	0.05807	Growth Hormone Signaling [ING:41lyo]	List contains 13 genes out of a possible 63 genes in this category.	2.45
0.00764	0.05807	?-alanine Metabolism [ING:dsl]	List contains 11 genes out of a possible 51 genes in this category.	2.56
0.007793	0.05807	G?12/13 Signaling [ING:46chd]	List contains 19 genes out of a possible 112 genes in this category.	2.02
0.007894	0.05807	T Cell Receptor Signaling [ING:cj7]	List contains 17 genes out of a possible 97 genes in this category.	2.08
0.008013	0.05807	Melatonin Signaling [ING:3v72u]	List contains 13 genes out of a possible 64 genes in this category.	2.41
0.008257	0.0583423	cAMP-mediated Signaling [ING:ciy]	List contains 23 genes out of a possible 145 genes in this category.	1.89
0.008495	0.05856	Virus Entry via Endocytic Pathways [ING:3ttw0]	List contains 16 genes out of a possible 88 genes in this category.	2.16
0.0097	0.0650908	Thrombin Signaling [ING:3v8tu]	List contains 27 genes out of a possible 185 genes in this category.	1.73
0.009903	0.0650908	Antiproliferative Role of Somatostatin Receptor 2 [ING:41lyc]	List contains 13 genes out of a possible 67 genes in this category.	2.31
0.01059	0.0671408	14-3-3-mediated Signaling [ING:3ddvx]	List contains 18 genes out of a possible 107 genes in this category.	2
0.01069	0.0671408	Angiopoietin Signaling [ING:3v72v]	List contains 13 genes out of a possible 68 genes in this category.	2.27
0.01157	0.0683617	PDGF Signaling [ING:cja]	List contains 13 genes out of a possible 69 genes in this category.	2.24
0.0116	0.0683617	Synaptic Long Term Depression [ING:1dez9]	List contains 24 genes out of a possible 159 genes in this category.	1.79
0.01161	0.0683617	Glycerophospholipid Metabolism [ING:18opl]	List contains 20 genes out of a possible 125 genes in this category.	1.9
0.01235	0.0712348	CDK5 Signaling [ING:3v8u1]	List contains 15 genes out of a possible 84 genes in this category.	2.12
0.01379	0.0778624	Ephrin Receptor Signaling [ING:xy6n]	List contains 27 genes out of a possible 187 genes in this category.	1.72
0.01405	0.0778624	Calcium Signaling [ING:xy6j]	List contains 27 genes out of a possible 188 genes in this category.	1.71
0.01522	0.0827243	Reelin Signaling in Neurons [ING:3v72m]	List contains 14 genes out of a possible 76 genes in this category.	2.19
0.01642	0.0863075	Antigen Presentation Pathway [ING:cik]	List contains 7 genes out of a possible 28 genes in this category.	2.97
0.01649	0.0863075	Huntington's Disease Signaling [ING:1deza]	List contains 30 genes out of a possible 219 genes in this category.	1.63
0.01948	0.0967284	Glioblastoma Multiforme Signaling [ING:4uiuv]	List contains 22 genes out of a possible 147 genes in this category.	1.78
0.01981	0.0967284	EGF Signaling [ING:ci0]	List contains 9 genes out of a possible 44 genes in this category.	2.43
0.01985	0.0967284	Cardiac ?-adrenergic Signaling [ING:ci8]	List contains 22 genes out of a possible 148 genes in this category.	1.77
0.01985	0.0967284	CXCR4 Signaling [ING:3qayf]	List contains 22 genes out of a possible 148 genes in this category.	1.77
0.02027	0.0971009	Androgen Signaling [ING:41lye]	List contains 24 genes out of a possible 168 genes in this category.	1.7
0.02134	0.0988749	Cdc42 Signaling [ING:46ck7]	List contains 22 genes out of a possible 151 genes in this category.	1.73
0.02478	0.112962	Fc?RIIB Signaling in B Lymphocytes [ING:3m04s]	List contains 13 genes out of a possible 75 genes in this category.	2.06
0.02539	0.113905	G Beta Gamma Signaling [ING:46civ]	List contains 18 genes out of a possible 120 genes in this category.	1.78
0.02725	0.120339	Aldosterone Signaling in Epithelial Cells [ING:41lyk]	List contains 13 genes out of a possible 77 genes in this category.	2.01
0.03006	0.128872	Cholecystokinin/Gastrin-mediated Signaling [ING:41lxu]	List contains 15 genes out of a possible 95 genes in this category.	1.88
0.03012	0.128872	Type I Diabetes Mellitus Signaling [ING:445jy]	List contains 17 genes out of a possible 112 genes in this category.	1.8
0.03055	0.128872	Actin Cytoskeleton Signaling [ING:1dez8]	List contains 29 genes out of a possible 219 genes in this category.	1.57
0.03201	0.131403	Starch and Sucrose Metabolism [ING:ds4]	List contains 13 genes out of a possible 80 genes in this category.	1.93
0.03208	0.131403	Erythropoietin Signaling [ING:3ddv4]	List contains 12 genes out of a possible 68 genes in this category.	2.1
0.03338	0.133872	Altered T Cell and B Cell Signaling in Rheumatoid Arthritis[ING:4ctnd]	List contains 2 genes out of a possible 92 genes in this category.	-3.87
0.03363	0.133872	fMLP Signaling in Neutrophils [ING:3qay2]	List contains 17 genes out of a possible 115 genes in this category.	1.76
0.03431	0.134682	Prostate Cancer Signaling [ING:445ji]	List contains 15 genes out of a possible 98 genes in this category.	1.82
0.03487	0.135005	GABA Receptor Signaling [ING:cih]	List contains 9 genes out of a possible 45 genes in this category.	2.38
0.03585	0.136924	LPS-stimulated MAPK Signaling [ING:3m04t]	List contains 12 genes out of a possible 71 genes in this category.	2.01
0.03646	0.137114	CNTF Signaling [ING:3v73s]	List contains 9 genes out of a possible 46 genes in this category.	2.33
0.03687	0.137114	Endothelin-1 Signaling [ING:3v737]	List contains 22 genes out of a possible 161 genes in this category.	1.62
0.03758	0.137939	Cytotoxic T Lymphocyte-mediated Apoptosis of Target Cells[ING:3m04z]	List contains 10 genes out of a possible 57 genes in this category.	2.09
0.03928	0.142247	Arginine and Proline Metabolism [ING:dsa]	List contains 12 genes out of a possible 73 genes in this category.	1.95
0.04035	0.142247	Myc Mediated Apoptosis Signaling [ING:46cic]	List contains 10 genes out of a possible 58 genes in this category.	2.05
0.04111	0.142247	IL-8 Signaling [ING:3j6wl]	List contains 23 genes out of a possible 170 genes in this category.	1.61
0.04121	0.142247	Phenylalanine Metabolism [ING:dsq]	List contains 7 genes out of a possible 35 genes in this category.	2.38
0.04127	0.142247	HER-2 Signaling in Breast Cancer [ING:4ctnc]	List contains 12 genes out of a possible 74 genes in this category.	1.93
0.04345	0.147956	Neurotrophin/TRK Signaling [ING:cir]	List contains 12 genes out of a possible 75 genes in this category.	1.9
0.04461	0.150098	Serotonin Receptor Signaling [ING:cin]	List contains 6 genes out of a possible 28 genes in this category.	2.55
0.04812	0.158175	Integrin Signaling [ING:cit]	List contains 24 genes out of a possible 182 genes in this category.	1.57
0.04935	0.160321	Melanocyte Development and Pigmentation Signaling[ING:41ly5]	List contains 13 genes out of a possible 81 genes in this category.	1.91

## Sheet: MEF2D Paths
p-value	q-value	Description	Counts	Enrichment
2.379e-06	0.000556207	Huntington's Disease Signaling [ING:1deza]	List contains 48 genes out of a possible 219 genes in this category.	2.24
5.377e-06	0.000556207	Axonal Guidance Signaling [ING:1deyq]	List contains 70 genes out of a possible 382 genes in this category.	1.87
5.46e-06	0.000556207	Neuropathic Pain Signaling In Dorsal Horn Neurons[ING:3v736]	List contains 27 genes out of a possible 93 genes in this category.	2.97
1.217e-05	0.000907656	Nicotinate and Nicotinamide Metabolism [ING:dsv]	List contains 27 genes out of a possible 98 genes in this category.	2.82
1.485e-05	0.000907656	G-Protein Coupled Receptor Signaling [ING:cj8]	List contains 42 genes out of a possible 194 genes in this category.	2.21
2.548e-05	0.00121283	Synaptic Long Term Potentiation [ING:1deyl]	List contains 27 genes out of a possible 101 genes in this category.	2.73
2.778e-05	0.00121283	cAMP-mediated Signaling [ING:ciy]	List contains 34 genes out of a possible 145 genes in this category.	2.4
3.721e-05	0.00142146	Breast Cancer Regulation by Stathmin1 [ING:4uiut]	List contains 39 genes out of a possible 181 genes in this category.	2.2
7.862e-05	0.00266966	Corticotropin Releasing Hormone Signaling [ING:41lx9]	List contains 31 genes out of a possible 133 genes in this category.	2.38
0.00011	0.00317396	Synaptic Long Term Depression [ING:1dez9]	List contains 34 genes out of a possible 159 genes in this category.	2.19
0.0001236	0.00317396	Molecular Mechanisms of Cancer [ING:41lx6]	List contains 61 genes out of a possible 357 genes in this category.	1.75
0.0001377	0.00317396	Calcium Signaling [ING:xy6j]	List contains 38 genes out of a possible 188 genes in this category.	2.07
0.000141	0.00317396	Glutamate Receptor Signaling [ING:cj0]	List contains 19 genes out of a possible 66 genes in this category.	2.94
0.0001454	0.00317396	CREB Signaling in Neurons [ING:41lyr]	List contains 38 genes out of a possible 189 genes in this category.	2.06
0.0003517	0.00716549	Amyotrophic Lateral Sclerosis Signaling [ING:1deys]	List contains 25 genes out of a possible 109 genes in this category.	2.35
0.0005804	0.0104482	Growth Hormone Signaling [ING:41lyo]	List contains 17 genes out of a possible 63 genes in this category.	2.76
0.0005812	0.0104482	Role of NFAT in Cardiac Hypertrophy [ING:4uiun]	List contains 38 genes out of a possible 204 genes in this category.	1.91
0.000661	0.0108491	Protein Kinase A Signaling [ING:4ctnk]	List contains 49 genes out of a possible 287 genes in this category.	1.75
0.0006745	0.0108491	Melatonin Signaling [ING:3v72u]	List contains 17 genes out of a possible 64 genes in this category.	2.72
0.0007555	0.0113613	GNRH Signaling [ING:41lxt]	List contains 30 genes out of a possible 147 genes in this category.	2.09
0.0007807	0.0113613	CXCR4 Signaling [ING:3qayf]	List contains 30 genes out of a possible 148 genes in this category.	2.07
0.001041	0.0144608	Glioma Signaling [ING:445lm]	List contains 24 genes out of a possible 109 genes in this category.	2.25
0.00112	0.0148818	?-Adrenergic Signaling [ING:3ddwc]	List contains 22 genes out of a possible 99 genes in this category.	2.27
0.001429	0.0180431	Antiproliferative Role of Somatostatin Receptor 2 [ING:41lyc]	List contains 17 genes out of a possible 67 genes in this category.	2.6
0.001476	0.0180431	P2Y Purigenic Receptor Signaling Pathway [ING:5c93k]	List contains 24 genes out of a possible 115 genes in this category.	2.13
0.001711	0.0201114	Thrombin Signaling [ING:3v8tu]	List contains 34 genes out of a possible 185 genes in this category.	1.88
0.001791	0.020272	Inositol Phosphate Metabolism [ING:dt2]	List contains 26 genes out of a possible 131 genes in this category.	2.03
0.00238	0.0259767	Phospholipase C Signaling [ING:4ctn7]	List contains 41 genes out of a possible 246 genes in this category.	1.7
0.002623	0.0276417	Type II Diabetes Mellitus Signaling [ING:445ng]	List contains 27 genes out of a possible 142 genes in this category.	1.94
0.002837	0.0289003	Relaxin Signaling [ING:3v73l]	List contains 24 genes out of a possible 120 genes in this category.	2.05
0.003869	0.0381419	Chemokine Signaling [ING:ciq]	List contains 16 genes out of a possible 70 genes in this category.	2.34
0.004969	0.0474552	Reelin Signaling in Neurons [ING:3v72m]	List contains 17 genes out of a possible 76 genes in this category.	2.29

## Sheet: MEF2A Paths
p-value	q-value	Description	Counts	Enrichment
1.023e-05	0.00190768	Breast Cancer Regulation by Stathmin1 [ING:4uiut]	List contains 22 genes out of a possible 181 genes in this category.	3.08
1.087e-05	0.00190768	Molecular Mechanisms of Cancer [ING:41lx6]	List contains 34 genes out of a possible 357 genes in this category.	2.41
2.622e-05	0.00306774	Cdc42 Signaling [ING:46ck7]	List contains 19 genes out of a possible 151 genes in this category.	3.19
5.751e-05	0.0050465	Corticotropin Releasing Hormone Signaling [ING:41lx9]	List contains 17 genes out of a possible 133 genes in this category.	3.24
0.0001179	0.00827658	Synaptic Long Term Potentiation [ING:1deyl]	List contains 14 genes out of a possible 101 genes in this category.	3.51
0.0001739	0.0101732	GNRH Signaling [ING:41lxt]	List contains 17 genes out of a possible 147 genes in this category.	2.93
0.0003746	0.0187835	OX40 Signaling Pathway [ING:5c93f]	List contains 10 genes out of a possible 62 genes in this category.	4.09
0.0004297	0.0188531	cAMP-mediated Signaling [ING:ciy]	List contains 16 genes out of a possible 145 genes in this category.	2.8
0.000752	0.0260928	Cholecystokinin/Gastrin-mediated Signaling [ING:41lxu]	List contains 12 genes out of a possible 95 genes in this category.	3.2
0.0007695	0.0260928	G-Protein Coupled Receptor Signaling [ING:cj8]	List contains 19 genes out of a possible 194 genes in this category.	2.48
0.0008338	0.0260928	Cytotoxic T Lymphocyte-mediated Apoptosis of Target Cells[ING:3m04z]	List contains 9 genes out of a possible 57 genes in this category.	4
0.0009444	0.0260928	CDK5 Signaling [ING:3v8u1]	List contains 11 genes out of a possible 84 genes in this category.	3.32
0.0009664	0.0260928	Dopamine Receptor Signaling [ING:cix]	List contains 10 genes out of a possible 71 genes in this category.	3.57
0.001201	0.0290862	AMPK Signaling [ING:46cl4]	List contains 16 genes out of a possible 161 genes in this category.	2.52
0.001243	0.0290862	Calcium Signaling [ING:xy6j]	List contains 18 genes out of a possible 188 genes in this category.	2.43
0.001513	0.0292208	Axonal Guidance Signaling [ING:1deyq]	List contains 29 genes out of a possible 382 genes in this category.	1.92
0.001532	0.0292208	Renin-Angiotensin Signaling [ING:3v743]	List contains 12 genes out of a possible 104 genes in this category.	2.92
0.001589	0.0292208	Antigen Presentation Pathway [ING:cik]	List contains 6 genes out of a possible 28 genes in this category.	5.43
0.001628	0.0292208	Neuroprotective Role of THOP1 in Alzheimer's Disease[ING:4uiuw]	List contains 7 genes out of a possible 39 genes in this category.	4.55
0.001665	0.0292208	Semaphorin Signaling in Neurons [ING:3v8to]	List contains 8 genes out of a possible 51 genes in this category.	3.98
0.001984	0.0331611	Neuropathic Pain Signaling In Dorsal Horn Neurons[ING:3v736]	List contains 11 genes out of a possible 93 genes in this category.	3
0.002489	0.0397109	HGF Signaling [ING:41lxe]	List contains 11 genes out of a possible 96 genes in this category.	2.9
0.002927	0.0438311	Huntington's Disease Signaling [ING:1deza]	List contains 19 genes out of a possible 219 genes in this category.	2.2
0.002997	0.0438311	Chemokine Signaling [ING:ciq]	List contains 9 genes out of a possible 70 genes in this category.	3.26
0.003343	0.0461565	GABA Receptor Signaling [ING:cih]	List contains 7 genes out of a possible 45 genes in this category.	3.94
0.003419	0.0461565	Allograft Rejection Signaling [ING:445lc]	List contains 8 genes out of a possible 58 genes in this category.	3.5
0.003741	0.0481246	Cell Cycle Regulation by BTG Family Proteins [ING:41lx8]	List contains 6 genes out of a possible 34 genes in this category.	4.47
0.003839	0.0481246	Wnt/?-catenin Signaling [ING:cim]	List contains 15 genes out of a possible 159 genes in this category.	2.39

## Sheet: MeCP2 Paths
p-value	q-value	Description	Counts	Enrichment
4.11e-07	9.75112e-05	Axonal Guidance Signaling [ING:1deyq]	List contains 94 genes out of a possible 382 genes in this category.	1.84
2.126e-06	0.0002522	Protein Kinase A Signaling [ING:4ctnk]	List contains 74 genes out of a possible 287 genes in this category.	1.93
7.496e-06	0.000516856	cAMP-mediated Signaling [ING:ciy]	List contains 44 genes out of a possible 145 genes in this category.	2.27
8.714e-06	0.000516856	Breast Cancer Regulation by Stathmin1 [ING:4uiut]	List contains 51 genes out of a possible 181 genes in this category.	2.11
2.001e-05	0.000949488	Synaptic Long Term Potentiation [ING:1deyl]	List contains 34 genes out of a possible 101 genes in this category.	2.52
3.547e-05	0.00140256	Molecular Mechanisms of Cancer [ING:41lx6]	List contains 81 genes out of a possible 357 genes in this category.	1.7
5.437e-05	0.00184278	Role of NFAT in Cardiac Hypertrophy [ING:4uiun]	List contains 53 genes out of a possible 204 genes in this category.	1.94
8.503e-05	0.00230658	G-Protein Coupled Receptor Signaling [ING:cj8]	List contains 50 genes out of a possible 194 genes in this category.	1.93
8.962e-05	0.00230658	GNRH Signaling [ING:41lxt]	List contains 41 genes out of a possible 147 genes in this category.	2.09
9.722e-05	0.00230658	GM-CSF Signaling [ING:xy6k]	List contains 24 genes out of a possible 66 genes in this category.	2.72
0.000142	0.00306273	Ephrin Receptor Signaling [ING:xy6n]	List contains 48 genes out of a possible 187 genes in this category.	1.92
0.000275	0.00543706	ERK/MAPK Signaling [ING:ci2]	List contains 48 genes out of a possible 194 genes in this category.	1.85
0.0003011	0.00549515	Aldosterone Signaling in Epithelial Cells [ING:41lyk]	List contains 25 genes out of a possible 77 genes in this category.	2.43
0.0003573	0.00605505	Cardiac ?-adrenergic Signaling [ING:ci8]	List contains 39 genes out of a possible 148 genes in this category.	1.97
0.0003925	0.00620813	Inositol Phosphate Metabolism [ING:dt2]	List contains 36 genes out of a possible 131 genes in this category.	2.06
0.0004972	0.00737265	CREB Signaling in Neurons [ING:41lyr]	List contains 46 genes out of a possible 189 genes in this category.	1.82
0.0006493	0.00906168	HGF Signaling [ING:41lxe]	List contains 28 genes out of a possible 96 genes in this category.	2.18
0.0007005	0.00923311	P2Y Purigenic Receptor Signaling Pathway [ING:5c93k]	List contains 32 genes out of a possible 115 genes in this category.	2.08
0.001034	0.0122694	Cardiac Hypertrophy Signaling [ING:3v8ty]	List contains 52 genes out of a possible 229 genes in this category.	1.7
0.001047	0.0122694	Cholecystokinin/Gastrin-mediated Signaling [ING:41lxu]	List contains 27 genes out of a possible 95 genes in this category.	2.13
0.001086	0.0122694	Virus Entry via Endocytic Pathways [ING:3ttw0]	List contains 26 genes out of a possible 88 genes in this category.	2.21
0.001211	0.0128426	CXCR4 Signaling [ING:3qayf]	List contains 37 genes out of a possible 148 genes in this category.	1.87
0.001245	0.0128426	?-Adrenergic Signaling [ING:3ddwc]	List contains 28 genes out of a possible 99 genes in this category.	2.12
0.001548	0.0149652	Neuropathic Pain Signaling In Dorsal Horn Neurons [ING:3v736]	List contains 26 genes out of a possible 93 genes in this category.	2.09
0.001638	0.0149652	One Carbon Pool by Folate [ING:dst]	List contains 10 genes out of a possible 20 genes in this category.	3.74
0.00164	0.0149652	Antigen Presentation Pathway [ING:cik]	List contains 12 genes out of a possible 28 genes in this category.	3.21
0.001755	0.0154215	PPAR?/RXR? Activation [ING:1jz2i]	List contains 38 genes out of a possible 158 genes in this category.	1.8
0.001835	0.0155486	Melatonin Signaling [ING:3v72u]	List contains 20 genes out of a possible 64 genes in this category.	2.34
0.002008	0.0164278	Glioma Signaling [ING:445lm]	List contains 29 genes out of a possible 109 genes in this category.	1.99
0.002217	0.017533	PKC? Signaling in T Lymphocytes [ING:55hir]	List contains 35 genes out of a possible 143 genes in this category.	1.83
0.002345	0.0178088	Corticotropin Releasing Hormone Signaling [ING:41lx9]	List contains 33 genes out of a possible 133 genes in this category.	1.86
0.002402	0.0178088	G?12/13 Signaling [ING:46chd]	List contains 29 genes out of a possible 112 genes in this category.	1.94
0.002491	0.017909	Synaptic Long Term Depression [ING:1dez9]	List contains 38 genes out of a possible 159 genes in this category.	1.79
0.002849	0.0182248	14-3-3-mediated Signaling [ING:3ddvx]	List contains 28 genes out of a possible 107 genes in this category.	1.96
0.002902	0.0182248	IL-3 Signaling [ING:3qaxg]	List contains 21 genes out of a possible 71 genes in this category.	2.21
0.002902	0.0182248	LPS-stimulated MAPK Signaling [ING:3m04t]	List contains 21 genes out of a possible 71 genes in this category.	2.21
0.002919	0.0182248	Huntington's Disease Signaling [ING:1deza]	List contains 48 genes out of a possible 219 genes in this category.	1.64
0.002919	0.0182248	Actin Cytoskeleton Signaling [ING:1dez8]	List contains 48 genes out of a possible 219 genes in this category.	1.64
0.003071	0.0186822	Fc? Receptor-mediated Phagocytosis in Macrophages and Monocytes [ING:3j6wk]	List contains 24 genes out of a possible 88 genes in this category.	2.04
0.003596	0.0201717	Glioblastoma Multiforme Signaling [ING:4uiuv]	List contains 35 genes out of a possible 147 genes in this category.	1.78
0.003675	0.0201717	RhoA Signaling [ING:4ctmp]	List contains 27 genes out of a possible 103 genes in this category.	1.96
0.003699	0.0201717	PI3K Signaling in B Lymphocytes [ING:5c93g]	List contains 33 genes out of a possible 136 genes in this category.	1.82
0.003806	0.0201717	Antiproliferative Role of Somatostatin Receptor 2 [ING:41lyc]	List contains 20 genes out of a possible 67 genes in this category.	2.23
0.003809	0.0201717	Calcium Signaling [ING:xy6j]	List contains 42 genes out of a possible 188 genes in this category.	1.67
0.003831	0.0201717	CDK5 Signaling [ING:3v8u1]	List contains 23 genes out of a possible 84 genes in this category.	2.05
0.003911	0.0201717	fMLP Signaling in Neutrophils [ING:3qay2]	List contains 29 genes out of a possible 115 genes in this category.	1.89
0.004308	0.0217465	PDGF Signaling [ING:cja]	List contains 20 genes out of a possible 69 genes in this category.	2.17
0.004652	0.0229938	Chemokine Signaling [ING:ciq]	List contains 20 genes out of a possible 70 genes in this category.	2.14
0.006048	0.0277222	Renin-Angiotensin Signaling [ING:3v743]	List contains 26 genes out of a possible 104 genes in this category.	1.87
0.006048	0.0277222	Neuregulin Signaling [ING:1bq6p]	List contains 26 genes out of a possible 104 genes in this category.	1.87
0.006076	0.0277222	Role of NFAT in Regulation of the Immune Response[ING:3m04r]	List contains 40 genes out of a possible 181 genes in this category.	1.65
0.006526	0.0280723	Factors Promoting Cardiogenesis in Vertebrates [ING:3v73r]	List contains 23 genes out of a possible 86 genes in this category.	2
0.006604	0.0280723	B Cell Receptor Signaling [ING:cil]	List contains 33 genes out of a possible 143 genes in this category.	1.73
0.006844	0.0280723	Thrombopoietin Signaling [ING:3qbcg]	List contains 16 genes out of a possible 52 genes in this category.	2.3
0.006845	0.0280723	G Beta Gamma Signaling [ING:46civ]	List contains 29 genes out of a possible 120 genes in this category.	1.81
0.006845	0.0280723	Rac Signaling [ING:4ctmn]	List contains 29 genes out of a possible 120 genes in this category.	1.81
0.006954	0.0280723	Prostate Cancer Signaling [ING:445ji]	List contains 25 genes out of a possible 98 genes in this category.	1.91
0.006981	0.0280723	Wnt/?-catenin Signaling [ING:cim]	List contains 36 genes out of a possible 159 genes in this category.	1.69
0.007442	0.0292249	Xenobiotic Metabolism Signaling [ING:cii]	List contains 52 genes out of a possible 256 genes in this category.	1.52
0.007514	0.0292249	Prolactin Signaling [ING:41lyp]	List contains 19 genes out of a possible 69 genes in this category.	2.06
0.008372	0.0320369	Phospholipase C Signaling [ING:4ctn7]	List contains 50 genes out of a possible 246 genes in this category.	1.52
0.008954	0.0333177	Thrombin Signaling [ING:3v8tu]	List contains 40 genes out of a possible 185 genes in this category.	1.62
0.009114	0.0333177	Human Embryonic Stem Cell Pluripotency [ING:41lxv]	List contains 37 genes out of a possible 170 genes in this category.	1.63
0.009128	0.0333177	HER-2 Signaling in Breast Cancer [ING:4ctnc]	List contains 20 genes out of a possible 74 genes in this category.	2.02
0.01023	0.0367743	Reelin Signaling in Neurons [ING:3v72m]	List contains 20 genes out of a possible 76 genes in this category.	1.97
0.01051	0.0372169	Amyotrophic Lateral Sclerosis Signaling [ING:1deys]	List contains 26 genes out of a possible 109 genes in this category.	1.79
0.01095	0.0376555	TGF-? Signaling [ING:cj1]	List contains 20 genes out of a possible 77 genes in this category.	1.94
0.01109	0.0376555	NRF2-mediated Oxidative Stress Response [ING:1jyvg]	List contains 44 genes out of a possible 213 genes in this category.	1.55
0.01111	0.0376555	Renal Cell Carcinoma Signaling [ING:445jq]	List contains 18 genes out of a possible 67 genes in this category.	2.01
0.01396	0.0466487	Pancreatic Adenocarcinoma Signaling [ING:46cin]	List contains 27 genes out of a possible 118 genes in this category.	1.71

## Sheet: NLGN1 Paths
p-value	q-value	Description	Counts	Enrichment
1.966e-06	0.000690066	Molecular Mechanisms of Cancer [ING:41lx6]	List contains 39 genes out of a possible 357 genes in this category.	2.42
4.371e-05	0.00767111	Axonal Guidance Signaling [ING:1deyq]	List contains 37 genes out of a possible 382 genes in this category.	2.15
0.0001819	0.0160231	Breast Cancer Regulation by Stathmin1 [ING:4uiut]	List contains 21 genes out of a possible 181 genes in this category.	2.58
0.0001826	0.0160231	Neuroprotective Role of THOP1 in Alzheimer's Disease[ING:4uiuw]	List contains 9 genes out of a possible 39 genes in this category.	5.12
0.0003679	0.0258266	RAR Activation [ING:3ddv1]	List contains 19 genes out of a possible 164 genes in this category.	2.57

## Sheet: NLGN3 Paths
p-value	q-value	Description	Counts	Enrichment
1.404e-05	0.00256427	Axonal Guidance Signaling [ING:1deyq]	List contains 59 genes out of a possible 382 genes in this category.	1.91
1.707e-05	0.00256427	Molecular Mechanisms of Cancer [ING:41lx6]	List contains 56 genes out of a possible 357 genes in this category.	1.94
2.297e-05	0.00256427	Antigen Presentation Pathway [ING:cik]	List contains 12 genes out of a possible 28 genes in this category.	5.3
0.0001704	0.0123513	Inositol Phosphate Metabolism [ING:dt2]	List contains 26 genes out of a possible 131 genes in this category.	2.45
0.0001844	0.0123513	Breast Cancer Regulation by Stathmin1 [ING:4uiut]	List contains 32 genes out of a possible 181 genes in this category.	2.19
0.0003023	0.0168737	Neuroprotective Role of THOP1 in Alzheimer's Disease[ING:4uiuw]	List contains 12 genes out of a possible 39 genes in this category.	3.8
0.0007026	0.033615	Corticotropin Releasing Hormone Signaling [ING:41lx9]	List contains 24 genes out of a possible 133 genes in this category.	2.23
0.0008626	0.0361113	RhoA Signaling [ING:4ctmp]	List contains 20 genes out of a possible 103 genes in this category.	2.4
0.001063	0.0395562	Role of NFAT in Cardiac Hypertrophy [ING:4uiun]	List contains 32 genes out of a possible 204 genes in this category.	1.94
0.001187	0.0397534	Prostate Cancer Signaling [ING:445ji]	List contains 19 genes out of a possible 98 genes in this category.	2.4
0.001761	0.0483222	Synaptic Long Term Depression [ING:1dez9]	List contains 26 genes out of a possible 159 genes in this category.	2.02
0.001871	0.0483222	Cytotoxic T Lymphocyte-mediated Apoptosis of Target Cells[ING:3m04z]	List contains 13 genes out of a possible 57 genes in this category.	2.82
0.001938	0.0483222	Cardiac Hypertrophy Signaling [ING:3v8ty]	List contains 34 genes out of a possible 229 genes in this category.	1.84
0.00202	0.0483222	Protein Kinase A Signaling [ING:4ctnk]	List contains 40 genes out of a possible 287 genes in this category.	1.72

## Sheet: PTEN Paths
p-value	q-value	Description	Counts	Enrichment
7.892e-07	0.000216145	Molecular Mechanisms of Cancer [ING:41lx6]	List contains 84 genes out of a possible 357 genes in this category.	1.88
1.629e-06	0.000217551	Breast Cancer Regulation by Stathmin1 [ING:4uiut]	List contains 51 genes out of a possible 181 genes in this category.	2.25
2.383e-06	0.000217551	Protein Kinase A Signaling [ING:4ctnk]	List contains 70 genes out of a possible 287 genes in this category.	1.95
9.717e-06	0.000606914	Axonal Guidance Signaling [ING:1deyq]	List contains 84 genes out of a possible 382 genes in this category.	1.76
1.108e-05	0.000606914	Cardiac Hypertrophy Signaling [ING:3v8ty]	List contains 57 genes out of a possible 229 genes in this category.	1.99
2.096e-05	0.000956747	Synaptic Long Term Potentiation [ING:1deyl]	List contains 32 genes out of a possible 101 genes in this category.	2.53
3.164e-05	0.001024	cAMP-mediated Signaling [ING:ciy]	List contains 40 genes out of a possible 145 genes in this category.	2.2
3.354e-05	0.001024	Glutamate Receptor Signaling [ING:cj0]	List contains 24 genes out of a possible 66 genes in this category.	2.91
3.365e-05	0.001024	G-Protein Coupled Receptor Signaling [ING:cj8]	List contains 49 genes out of a possible 194 genes in this category.	2.02
4.039e-05	0.00110619	CREB Signaling in Neurons [ING:41lyr]	List contains 48 genes out of a possible 189 genes in this category.	2.03
7.275e-05	0.00173913	Glioma Signaling [ING:445lm]	List contains 32 genes out of a possible 109 genes in this category.	2.35
7.943e-05	0.00173913	ATM Signaling [ING:41ly9]	List contains 20 genes out of a possible 52 genes in this category.	3.07
8.89e-05	0.00173913	GNRH Signaling [ING:41lxt]	List contains 39 genes out of a possible 147 genes in this category.	2.12
8.89e-05	0.00173913	Glioblastoma Multiforme Signaling [ING:4uiuv]	List contains 39 genes out of a possible 147 genes in this category.	2.12
0.0001438	0.00262558	p53 Signaling [ING:1jzjy]	List contains 27 genes out of a possible 88 genes in this category.	2.45
0.0002978	0.00509756	14-3-3-mediated Signaling [ING:3ddvx]	List contains 30 genes out of a possible 107 genes in this category.	2.24
0.0003224	0.00519402	Ephrin Receptor Signaling [ING:xy6n]	List contains 44 genes out of a possible 187 genes in this category.	1.88
0.0003519	0.00535432	Neuropathic Pain Signaling In Dorsal Horn Neurons[ING:3v736]	List contains 27 genes out of a possible 93 genes in this category.	2.32
0.0005487	0.00790931	Role of NFAT in Cardiac Hypertrophy [ING:4uiun]	List contains 46 genes out of a possible 204 genes in this category.	1.8
0.0006966	0.00953917	IGF-1 Signaling [ING:ciw]	List contains 25 genes out of a possible 87 genes in this category.	2.3
0.0007877	0.00998037	Melatonin Signaling [ING:3v72u]	List contains 20 genes out of a possible 64 genes in this category.	2.5
0.0008017	0.00998037	Huntington's Disease Signaling [ING:1deza]	List contains 48 genes out of a possible 219 genes in this category.	1.75
0.000911	0.010848	Cell Cycle: G2/M DNA Damage Checkpoint Regulation[ING:cig]	List contains 15 genes out of a possible 41 genes in this category.	2.92
0.001145	0.0130663	Cholecystokinin/Gastrin-mediated Signaling [ING:41lxu]	List contains 26 genes out of a possible 95 genes in this category.	2.19
0.001209	0.0132447	PPAR?/RXR? Activation [ING:1jz2i]	List contains 37 genes out of a possible 158 genes in this category.	1.87
0.001298	0.0136728	Cardiac ?-adrenergic Signaling [ING:ci8]	List contains 35 genes out of a possible 148 genes in this category.	1.89
0.001866	0.0187215	Thrombin Signaling [ING:3v8tu]	List contains 41 genes out of a possible 185 genes in this category.	1.77
0.001914	0.0187215	Purine Metabolism [ING:dt3]	List contains 58 genes out of a possible 291 genes in this category.	1.59
0.002126	0.0200781	Chemokine Signaling [ING:ciq]	List contains 20 genes out of a possible 70 genes in this category.	2.28
0.00267	0.0235889	Synaptic Long Term Depression [ING:1dez9]	List contains 36 genes out of a possible 159 genes in this category.	1.81
0.00267	0.0235889	Wnt/?-catenin Signaling [ING:cim]	List contains 36 genes out of a possible 159 genes in this category.	1.81
0.003113	0.0266432	Production of Nitric Oxide and Reactive Oxygen Species in Macrophages [ING:46chb]	List contains 34 genes out of a possible 151 genes in this category.	1.8
0.003621	0.0280096	?-Adrenergic Signaling [ING:3ddwc]	List contains 25 genes out of a possible 99 genes in this category.	2.02
0.003631	0.0280096	IL-8 Signaling [ING:3j6wl]	List contains 37 genes out of a possible 170 genes in this category.	1.74
0.003707	0.0280096	Germ Cell-Sertoli Cell Junction Signaling [ING:41lyh]	List contains 33 genes out of a possible 145 genes in this category.	1.82
0.003743	0.0280096	Corticotropin Releasing Hormone Signaling [ING:41lx9]	List contains 31 genes out of a possible 133 genes in this category.	1.86
0.003784	0.0280096	Sphingosine-1-phosphate Signaling [ING:46ck1]	List contains 25 genes out of a possible 100 genes in this category.	2
0.003988	0.0287428	Hepatic Fibrosis / Hepatic Stellate Cell Activation [ING:1nilk]	List contains 31 genes out of a possible 135 genes in this category.	1.83
0.004122	0.0289468	CXCR4 Signaling [ING:3qayf]	List contains 33 genes out of a possible 148 genes in this category.	1.78
0.004898	0.0335364	EGF Signaling [ING:ci0]	List contains 14 genes out of a possible 44 genes in this category.	2.54
0.005433	0.0356806	Amyotrophic Lateral Sclerosis Signaling [ING:1deys]	List contains 26 genes out of a possible 109 genes in this category.	1.91
0.005498	0.0356806	TGF-? Signaling [ING:cj1]	List contains 20 genes out of a possible 77 genes in this category.	2.08
0.005602	0.0356806	Calcium Signaling [ING:xy6j]	List contains 39 genes out of a possible 188 genes in this category.	1.66
0.006572	0.0409074	Phospholipase C Signaling [ING:4ctn7]	List contains 48 genes out of a possible 246 genes in this category.	1.56
0.00688	0.0409562	Neuregulin Signaling [ING:1bq6p]	List contains 25 genes out of a possible 104 genes in this category.	1.92
0.006936	0.0409562	PPAR Signaling [ING:civ]	List contains 21 genes out of a possible 83 genes in this category.	2.02
0.007128	0.0409562	Growth Hormone Signaling [ING:41lyo]	List contains 17 genes out of a possible 63 genes in this category.	2.16
0.007178	0.0409562	Type II Diabetes Mellitus Signaling [ING:445ng]	List contains 31 genes out of a possible 142 genes in this category.	1.74
0.00747	0.0409722	Role of CHK Proteins in Cell Cycle Checkpoint Control[ING:41lxh]	List contains 11 genes out of a possible 33 genes in this category.	2.66
0.00748	0.0409722	PKC? Signaling in T Lymphocytes [ING:55hir]	List contains 31 genes out of a possible 143 genes in this category.	1.73
0.007823	0.0420107	HGF Signaling [ING:41lxe]	List contains 23 genes out of a possible 96 genes in this category.	1.91
0.008368	0.0432417	Factors Promoting Cardiogenesis in Vertebrates [ING:3v73r]	List contains 21 genes out of a possible 86 genes in this category.	1.95
0.008761	0.0439002	Nitrogen Metabolism [ING:ds5]	List contains 13 genes out of a possible 43 genes in this category.	2.42
0.008816	0.0439002	Nicotinate and Nicotinamide Metabolism [ING:dsv]	List contains 23 genes out of a possible 98 genes in this category.	1.88
0.009137	0.0442644	Glycerophospholipid Metabolism [ING:18opl]	List contains 28 genes out of a possible 125 genes in this category.	1.79
0.009334	0.0442644	DNA Methylation and Transcriptional Repression Signaling[ING:41ly8]	List contains 8 genes out of a possible 20 genes in this category.	3.2
0.009374	0.0442644	RANK Signaling in Osteoclasts [ING:4uiuu]	List contains 22 genes out of a possible 90 genes in this category.	1.95

## Sheet: SHANK3 Paths
p-value	q-value	Description	Counts	Enrichment
2.452e-05	0.00539838	Axonal Guidance Signaling [ING:1deyq]	List contains 41 genes out of a possible 382 genes in this category.	2.14
3.076e-05	0.00539838	Ephrin Receptor Signaling [ING:xy6n]	List contains 25 genes out of a possible 187 genes in this category.	2.66
0.0003747	0.0380344	Huntington's Disease Signaling [ING:1deza]	List contains 25 genes out of a possible 219 genes in this category.	2.27
0.0004637	0.0380344	Retinol Metabolism [ING:dsy]	List contains 9 genes out of a possible 40 genes in this category.	4.48
0.0005418	0.0380344	Pentose and Glucuronate Interconversions [ING:xy6u]	List contains 9 genes out of a possible 41 genes in this category.	4.37
0.0007474	0.0409617	Molecular Mechanisms of Cancer [ING:41lx6]	List contains 34 genes out of a possible 357 genes in this category.	1.9
0.0008668	0.0409617	Amyotrophic Lateral Sclerosis Signaling [ING:1deys]	List contains 15 genes out of a possible 109 genes in this category.	2.74
0.001167	0.0409617	Antigen Presentation Pathway [ING:cik]	List contains 7 genes out of a possible 28 genes in this category.	4.98
0.001167	0.0409617	Inhibition of Angiogenesis by TSP1 [ING:5c93i]	List contains 7 genes out of a possible 28 genes in this category.	4.98
0.001167	0.0409617	Serotonin Receptor Signaling [ING:cin]	List contains 7 genes out of a possible 28 genes in this category.	4.98
0.001506	0.0480551	Calcium Signaling [ING:xy6j]	List contains 21 genes out of a possible 188 genes in this category.	2.22

## Sheet: Q-val < 0.05
Description	Blank pathway ranking	FMR1 pathway ranking	MEF2A pathway ranking	MEF2D pathway ranking	MeCP2 pathway ranking	NLGN1 pathway ranking	NLGN3 pathway ranking	PTEN pathway ranking	SHANK3 pathway ranking	Pathway Count	Average Ranking
Axonal Guidance Signaling [ING:1deyq]	4	1	16	2	1	2	1	4	1	8	3.5
Molecular Mechanisms of Cancer [ING:41lx6]	6	5	2	11	6	1	2	1	6	8	4.25
Breast Cancer Regulation by Stathmin1 [ING:4uiut]	13	8	1	8	4	3	5	2		7	4.42857
G-Protein Coupled Receptor Signaling [ING:cj8]		2	10	5	8			9		5	6.8
Protein Kinase A Signaling [ING:4ctnk]		6		18	2		14	3		5	8.6
Huntington's Disease Signaling [ING:1deza]			23	1	37			22	3	5	17.2
Corticotropin Releasing Hormone Signaling [ING:41lx9]			4	9	31		7	36		5	17.4
Calcium Signaling [ING:xy6j]	8		15	12	44			43	11	5	25
Amyotrophic Lateral Sclerosis Signaling [ING:1deys]		4		15	66			41	7	5	26.6
Synaptic Long Term Potentiation [ING:1deyl]			5	6	5			6		4	5.5
cAMP-mediated Signaling [ING:ciy]			8	7	3			7		4	6.25
GNRH Signaling [ING:41lxt]			6	20	9			13		4	12
Neuropathic Pain Signaling In Dorsal Horn Neurons[ING:3v736]		7	21	3				18		4	12.25
Neuroprotective Role of THOP1 in Alzheimer's Disease[ING:4uiuw]	7	23	19			4	6			4	13
Role of NFAT in Cardiac Hypertrophy [ING:4uiun]				17	7		9	19		4	13
Antigen Presentation Pathway [ING:cik]			18		26		3		8	4	13.75
Inositol Phosphate Metabolism [ING:dt2]		9		27	15		4			4	13.75
CREB Signaling in Neurons [ING:41lyr]		18		14	16			10		4	14.5
Cardiac Hypertrophy Signaling [ING:3v8ty]		22			19		13	5		4	14.75
Synaptic Long Term Depression [ING:1dez9]				10	33		11	30		4	21
Chemokine Signaling [ING:ciq]			24	31	48			29		4	33
Ephrin Receptor Signaling [ING:xy6n]	3				11			17	2	3	10
Glutamate Receptor Signaling [ING:cj0]		13		13				8		3	11.3333
Cholecystokinin/Gastrin-mediated Signaling [ING:41lxu]			9		20			24		3	17.6667
RhoA Signaling [ING:4ctmp]		11			41		8			3	20
Glioma Signaling [ING:445lm]				22	29			11		3	20.6667
Melatonin Signaling [ING:3v72u]				19	28			21		3	22.6667
?-Adrenergic Signaling [ING:3ddwc]				23	23			33		3	26.3333
CXCR4 Signaling [ING:3qayf]	11			21	22			39		3	27.3333
HGF Signaling [ING:41lxe]			22		17			51		3	30
Type II Diabetes Mellitus Signaling [ING:445ng]		20		29				48		3	32.3333
PKC? Signaling in T Lymphocytes [ING:55hir]		21			30			50		3	33.6667
Thrombin Signaling [ING:3v8tu]				26	62			27		3	38.3333
Wnt/?-catenin Signaling [ING:cim]			28		58			31		3	39
Phospholipase C Signaling [ING:4ctn7]	12			28	61			44		3	44.3333
Retinol Metabolism [ING:dsy]	1	16							4	2	10
Pentose and Glucuronate Interconversions [ING:xy6u]	2	17							5	2	11
Cytotoxic T Lymphocyte-mediated Apoptosis of Target Cells[ING:3m04z]			11				12			2	11.5
Semaphorin Signaling in Neurons [ING:3v8to]		12	20							2	16
IGF-1 Signaling [ING:ciw]		14						20		2	17
Cardiac ?-adrenergic Signaling [ING:ci8]					14			26		2	20
P2Y Purigenic Receptor Signaling Pathway [ING:5c93k]				25	18					2	21.5
14-3-3-mediated Signaling [ING:3ddvx]					34			16		2	25
PPAR?/RXR? Activation [ING:1jz2i]					27			25		2	26
Glioblastoma Multiforme Signaling [ING:4uiuv]					40			14		2	27
CDK5 Signaling [ING:3v8u1]			12		45					2	28.5
Nicotinate and Nicotinamide Metabolism [ING:dsv]				4				54		2	29
Growth Hormone Signaling [ING:41lyo]				16				47		2	31.5
Renin-Angiotensin Signaling [ING:3v743]			17		49					2	33
Antiproliferative Role of Somatostatin Receptor 2 [ING:41lyc]				24	43					2	33.5
Prostate Cancer Signaling [ING:445ji]					57		10			2	33.5
Xenobiotic Metabolism Signaling [ING:cii]	10	24			59					2	41.5
Neuregulin Signaling [ING:1bq6p]					50			45		2	47.5
Reelin Signaling in Neurons [ING:3v72m]				32	65					2	48.5
Factors Promoting Cardiogenesis in Vertebrates [ING:3v73r]					52			52		2	52
TGF-? Signaling [ING:cj1]					67			42		2	54.5
Cdc42 Signaling [ING:46ck7]			3							1	3
Cellular Effects of Sildenafil (Viagra) [ING:3v731]		3								1	3
RAR Activation [ING:3ddv1]						5				1	5
OX40 Signaling Pathway [ING:5c93f]			7							1	7
Inhibition of Angiogenesis by TSP1 [ING:5c93i]									9	1	9
Butanoate Metabolism [ING:dru]		10								1	10
GM-CSF Signaling [ING:xy6k]					10					1	10
Serotonin Receptor Signaling [ING:cin]									10	1	10
ATM Signaling [ING:41ly9]								12		1	12
ERK/MAPK Signaling [ING:ci2]					12					1	12
Aldosterone Signaling in Epithelial Cells [ING:41lyk]					13					1	13
Dopamine Receptor Signaling [ING:cix]			13							1	13
AMPK Signaling [ING:46cl4]			14							1	14
Nitric Oxide Signaling in the Cardiovascular System [ING:ci7]		15								1	15
p53 Signaling [ING:1jzjy]								15		1	15
Biosynthesis of Steroids [ING:dt7]		19								1	19
Virus Entry via Endocytic Pathways [ING:3ttw0]					21					1	21
Cell Cycle: G2/M DNA Damage Checkpoint Regulation[ING:cig]								23		1	23
Neuropathic Pain Signaling In Dorsal Horn Neurons [ING:3v736]					24					1	24
GABA Receptor Signaling [ING:cih]			25							1	25
One Carbon Pool by Folate [ING:dst]					25					1	25
Allograft Rejection Signaling [ING:445lc]			26							1	26
Cell Cycle Regulation by BTG Family Proteins [ING:41lx8]			27							1	27
Purine Metabolism [ING:dt3]								28		1	28
Relaxin Signaling [ING:3v73l]				30						1	30
G?12/13 Signaling [ING:46chd]					32					1	32
Production of Nitric Oxide and Reactive Oxygen Species in Macrophages [ING:46chb]								32		1	32
IL-8 Signaling [ING:3j6wl]								34		1	34
Germ Cell-Sertoli Cell Junction Signaling [ING:41lyh]								35		1	35
IL-3 Signaling [ING:3qaxg]					35					1	35
LPS-stimulated MAPK Signaling [ING:3m04t]					36					1	36
Sphingosine-1-phosphate Signaling [ING:46ck1]								37		1	37
Actin Cytoskeleton Signaling [ING:1dez8]					38					1	38
Hepatic Fibrosis / Hepatic Stellate Cell Activation [ING:1nilk]								38		1	38
Fc? Receptor-mediated Phagocytosis in Macrophages and Monocytes [ING:3j6wk]					39					1	39
EGF Signaling [ING:ci0]								40		1	40
PI3K Signaling in B Lymphocytes [ING:5c93g]					42					1	42
PPAR Signaling [ING:civ]								46		1	46
fMLP Signaling in Neutrophils [ING:3qay2]					46					1	46
PDGF Signaling [ING:cja]					47					1	47
Role of CHK Proteins in Cell Cycle Checkpoint Control[ING:41lxh]								49		1	49
Role of NFAT in Regulation of the Immune Response[ING:3m04r]					51					1	51
B Cell Receptor Signaling [ING:cil]					53					1	53
Nitrogen Metabolism [ING:ds5]								53		1	53
Thrombopoietin Signaling [ING:3qbcg]					54					1	54
G Beta Gamma Signaling [ING:46civ]					55					1	55
Glycerophospholipid Metabolism [ING:18opl]								55		1	55
DNA Methylation and Transcriptional Repression Signaling[ING:41ly8]								56		1	56
Rac Signaling [ING:4ctmn]					56					1	56
RANK Signaling in Osteoclasts [ING:4uiuu]								57		1	57
Prolactin Signaling [ING:41lyp]					60					1	60
Human Embryonic Stem Cell Pluripotency [ING:41lxv]					63					1	63
HER-2 Signaling in Breast Cancer [ING:4ctnc]					64					1	64
NRF2-mediated Oxidative Stress Response [ING:1jyvg]					68					1	68
Renal Cell Carcinoma Signaling [ING:445jq]					69					1	69
Pancreatic Adenocarcinoma Signaling [ING:46cin]					70					1	70
Starch and Sucrose Metabolism [ING:ds4]	5									0	#DIV/0!
Androgen and Estrogen Metabolism [ING:dt9]	9									0	#DIV/0!
